# Supplementary material for: Generative Design of Cell Type-Specific RNA Splicing Elements for Programmable Gene Regulation
Source: bioRxiv. 2025 Nov 5:2025.11.05.686847. Preprint. [Version 1] doi: 10.1101/2025.11.05.686847 (PMC12637576; doi:10.1101/2025.11.05.686847)
Supplement: Supplement 1 [file media-1.xlsx]

## Sheet: List of Supplementary Tables
Table	Description
Suppl. Tab. S1	Primer sequences used for cloning and sequencing
Suppl. Tab. S2	Sequences for initial MPRA library
Suppl. Tab. S3	Metadata for cell lines used
Suppl. Tab. S4	Metadata for per sample sequencing metrics
Suppl. Tab. S5	Sequences for KELLY-specific saturation mutagenesis
Suppl. Tab. S6	Sequences for constituatively-spliced saturation mutagenesis
Suppl. Tab. S7	Sequences for designed PSI bin-switching library
Suppl. Tab. S8	Sequences for designed KELLY-specific library
Suppl. Tab. S9	sgRNA sequences used to generate splicing factor mutations
Suppl. Tab. S10	Sequences for designed cancer mutation-specific library

## Sheet: Suppl. Tab. S1
Cloning of MPRA library
ID	Description	Sequence
DC914_TwistV3ForwardAmp	Primer used to amplify Twist library	AAGCTTCGACACCGAGCTCG
DC915_TwistV3ReverseAmp	Primer used to amplify Twist library	TCGATTGCTAGGACCGGCCTTA
DCG197	gBlock used for 2nd step cloning	TAAGCGTCTCATGCAGCCATCTGCAGCCATCTAAGTTTCATAAAGGCAGGGATTTTTGTCCATTTTAATTGATTTTTGTCAATTTCATTTAAAATTGTCATATAGTAAACACTCATTGTTTGTCCAAATGTCAAATGACTGGGTTTCCAGAACAGGTTGACACCTTTACTCCTGTTCTGTTACTGACCGGCCCTTCCCCTTCTGGGTCCTCCATTTCCTCATCTGGCACATGGACAGATGGCTGACCCATCCTGAAAGTCGCCTTGTTGTTCCTGCCCCAGGTGCGGCAGCTGGTGCCTCGGAGGGACCAAGCTCTGACGGAGGAGCATGCCCGACAGCAGCACAATGAGAGGCTACGCAAGCAGTTTGGAGCCCAGGCCAATGTCATCGGGCCCTGGA…
Splicing MPRA library preparation
ID	Description	Sequence
DC1703_Capture_10UMI_truseq2	RT primer	GTGACTGGAGTTCAGACGTGTGCTCTTCCGATCTNNNNNNNNNN TTGCTAGGACCGGCCTTAAAGC
DC973_ACTN1_qPCR_F2	qPCR Primer	GCACAATGAGAGGCTACGCA
DC974_ACTN1_qPCR_R2	qPCR Primer	TTGCTAGGACCGGCCTTAAAGC
Primers for 1-step PCR
VCP_P5_truseq1	1-step PCR P5 primer with degenerate bases	AATGATACGGCGACCACCGAGATCTACACTCTTTCCCTACACGACGCTCTTCCGATCT GCTGGCAGATGATGTGGACC
VCP_P5_truseq1	1-step PCR P5 primer with degenerate bases	AATGATACGGCGACCACCGAGATCTACACTCTTTCCCTACACGACGCTCTTCCGATCTN GCTGGCAGATGATGTGGACC
VCP_P5_truseq1	1-step PCR P5 primer with degenerate bases	AATGATACGGCGACCACCGAGATCTACACTCTTTCCCTACACGACGCTCTTCCGATCTNN GCTGGCAGATGATGTGGACC
VCP_P5_truseq1	1-step PCR P5 primer with degenerate bases	AATGATACGGCGACCACCGAGATCTACACTCTTTCCCTACACGACGCTCTTCCGATCTNNN GCTGGCAGATGATGTGGACC
VCP_P5_truseq1	1-step PCR P5 primer with degenerate bases	AATGATACGGCGACCACCGAGATCTACACTCTTTCCCTACACGACGCTCTTCCGATCTNNNN GCTGGCAGATGATGTGGACC
VCP_P5_truseq1	1-step PCR P5 primer with degenerate bases	AATGATACGGCGACCACCGAGATCTACACTCTTTCCCTACACGACGCTCTTCCGATCTNNNNN GCTGGCAGATGATGTGGACC
VCP_P5_truseq1	1-step PCR P5 primer with degenerate bases	AATGATACGGCGACCACCGAGATCTACACTCTTTCCCTACACGACGCTCTTCCGATCTNNNNNN GCTGGCAGATGATGTGGACC
VCP_P5_truseq1	1-step PCR P5 primer with degenerate bases	AATGATACGGCGACCACCGAGATCTACACTCTTTCCCTACACGACGCTCTTCCGATCTNNNNNNN GCTGGCAGATGATGTGGACC
P7_forward	1-step PCR P7 primer with index	CAAGCAGAAGACGGCATACGAGATNNNNNNNNGTGACTGGAGTTCAGACGTGT
Primers for 2-step PCR
DC941_weak_stagger1_nxtF	Forward primer for 2-step PCR	TCGTCGGCAGCGTCAGATGTGTATAAGAGACAG GCTGGCAGATGATGTGGACC
DC942_weak_stagger2_nxtF	Forward primer for 2-step PCR	TCGTCGGCAGCGTCAGATGTGTATAAGAGACAGN GCTGGCAGATGATGTGGACC
DC943_weak_stagger3_nxtF	Forward primer for 2-step PCR	TCGTCGGCAGCGTCAGATGTGTATAAGAGACAGNN GCTGGCAGATGATGTGGACC
DC944_weak_stagger4_nxtF	Forward primer for 2-step PCR	TCGTCGGCAGCGTCAGATGTGTATAAGAGACAGNNNN GCTGGCAGATGATGTGGACC
DC911_NxtR_short	Reverse primer for 2-step PCR	GTCTCGTGGGCTCGG

## Sheet: Suppl. Tab. S2
ID	barcode	upstreamIntronSeq	skippedExonSeq	downstreamIntronSeq	librarySequence	twistSequence	barcodeRevComp
ENSG00000124334.17_PAR_Y;IL9R;chrY-57194042-57194127-57192602-57192708-57196335-57197128	AAACATACAAAAGC	GATGGAAGGAAGCTCAGCCTCTGCAGTGACCTCAGGCCACCTGGGTCGCCATAGGCCTCTGACTGGCCTCTCTTGGCCTCAG	GGTGAAGAGAATCTTCTACCAGAACGTGCCCTCTCCAGCGATGTTCTTCCAGCCCCTCTACAGTGTACACAATGGGAACTTCCAG	GTGTGTGCAGAGACCACAGAAGGACATGGGGGGCAGGGGTTGCCCAG	GATGGAAGGAAGCTCAGCCTCTGCAGTGACCTCAGGCCACCTGGGTCGCCATAGGCCTCTGACTGGCCTCTCTTGGCCTCAGGGTGAAGAGAATCTTCTACCAGAACGTGCCCTCTCCAGCGATGTTCTTCCAGCCCCTCTACAGTGTACACAATGGGAACTTCCAGGTGTGTGCAGAGACCACAGAAGGACATGGGGGGCAGGGGTTGCCCAG	aagcttcgacaccgagctcgGATGGAAGGAAGCTCAGCCTCTGCAGTGACCTCAGGCCACCTGGGTCGCCATAGGCCTCTGACTGGCCTCTCTTGGCCTCAGGGTGAAGAGAATCTTCTACCAGAACGTGCCCTCTCCAGCGATGTTCTTCCAGCCCCTCTACAGTGTACACAATGGGAACTTCCAGGTGTGTGCAGAGACCACAGAAGGACATGGGGGGCAGGGGTTGCCCAGtgcaggagacgctgcgtctcagtagAAACATACAAAAGCgctttaaggccggtcctagcaatcga	GCTTTTGTATGTTT
ENSG00000205916.12;DAZ4;chrY-24888533-24888605-24886148-24886220-24895687-24895759	AAACATACAAGAGT	TATTGTTGTTATATTGGGAATTATATTTCTTTGTAATTTTAAAAAGTGGTTTACCATATTCATTTTTTTCTGCCAACCTTTCTTTTCAG	GCATTTCCTGCTTATCCAAGTTCACCATTTCAGGTCACCACTGGATATCAGTTGCCTGTATATAATTATCAG	GTAATGTAAGAAGGAGTAAAATTATTTGCTTTCAGGTATTATTGAGGCCTTTAA	TATTGTTGTTATATTGGGAATTATATTTCTTTGTAATTTTAAAAAGTGGTTTACCATATTCATTTTTTTCTGCCAACCTTTCTTTTCAGGCATTTCCTGCTTATCCAAGTTCACCATTTCAGGTCACCACTGGATATCAGTTGCCTGTATATAATTATCAGGTAATGTAAGAAGGAGTAAAATTATTTGCTTTCAGGTATTATTGAGGCCTTTAA	aagcttcgacaccgagctcgTATTGTTGTTATATTGGGAATTATATTTCTTTGTAATTTTAAAAAGTGGTTTACCATATTCATTTTTTTCTGCCAACCTTTCTTTTCAGGCATTTCCTGCTTATCCAAGTTCACCATTTCAGGTCACCACTGGATATCAGTTGCCTGTATATAATTATCAGGTAATGTAAGAAGGAGTAAAATTATTTGCTTTCAGGTATTATTGAGGCCTTTAAtgcaggagacgctgcgtctcagtagAAACATACAAGAGTgctttaaggccggtcctagcaatcga	ACTCTTGTATGTTT
ENSG00000188120.16;DAZ1;chrY-23155173-23155245-23152796-23152868-23157569-23157641	AAACATACACACTG	TATTTTTGTTATATTCAGAATTATATTTCTTTCTAATTTTAAAAAAATGGTTTACCGTATTCATTTTTTTCTGGAACCTTTCTTTTCAG	GCATTTCCTGCTTATCCAAATTCACCATTTCAAGTCGCCACTGGATATCAGTTCCCTGTATACAATTATCAG	GTAATGTCAGAGGGAGTAAAATGATTTGCTTTTAGGTATTATTGAGGCCTTTAA	TATTTTTGTTATATTCAGAATTATATTTCTTTCTAATTTTAAAAAAATGGTTTACCGTATTCATTTTTTTCTGGAACCTTTCTTTTCAGGCATTTCCTGCTTATCCAAATTCACCATTTCAAGTCGCCACTGGATATCAGTTCCCTGTATACAATTATCAGGTAATGTCAGAGGGAGTAAAATGATTTGCTTTTAGGTATTATTGAGGCCTTTAA	aagcttcgacaccgagctcgTATTTTTGTTATATTCAGAATTATATTTCTTTCTAATTTTAAAAAAATGGTTTACCGTATTCATTTTTTTCTGGAACCTTTCTTTTCAGGCATTTCCTGCTTATCCAAATTCACCATTTCAAGTCGCCACTGGATATCAGTTCCCTGTATACAATTATCAGGTAATGTCAGAGGGAGTAAAATGATTTGCTTTTAGGTATTATTGAGGCCTTTAAtgcaggagacgctgcgtctcagtagAAACATACACACTGgctttaaggccggtcctagcaatcga	CAGTGTGTATGTTT
ENSG00000198692.10;EIF1AY;chrY-20584473-20584524-20582589-20582693-20588023-20588105	AAACATACACGACT	CTTGGTGAATAGTATACCTGTCTTGTGGGAAGATTCACTAAACATTCTTTTTATTATTTGTTTTTATTTTTAAAATAATCTGCAGTAAATTTCTTACAG	GTTTGGATAAATACATCAGACATTATATTGGTTGGTCTACGGGACTATCAG	GTAAAAATAACATTTAAAGTTGTGGTATGTCTGTGTTTAAGCAGTTGTTAATGTTTGGAAGGTA	CTTGGTGAATAGTATACCTGTCTTGTGGGAAGATTCACTAAACATTCTTTTTATTATTTGTTTTTATTTTTAAAATAATCTGCAGTAAATTTCTTACAGGTTTGGATAAATACATCAGACATTATATTGGTTGGTCTACGGGACTATCAGGTAAAAATAACATTTAAAGTTGTGGTATGTCTGTGTTTAAGCAGTTGTTAATGTTTGGAAGGTA	aagcttcgacaccgagctcgCTTGGTGAATAGTATACCTGTCTTGTGGGAAGATTCACTAAACATTCTTTTTATTATTTGTTTTTATTTTTAAAATAATCTGCAGTAAATTTCTTACAGGTTTGGATAAATACATCAGACATTATATTGGTTGGTCTACGGGACTATCAGGTAAAAATAACATTTAAAGTTGTGGTATGTCTGTGTTTAAGCAGTTGTTAATGTTTGGAAGGTAtgcaggagacgctgcgtctcagtagAAACATACACGACTgctttaaggccggtcctagcaatcga	AGTCGTGTATGTTT
ENSG00000198692.10;EIF1AY;chrY-20589483-20589575-20587846-20588105-20592340-20592630	AAACATACACTGTG	AGTGATCTGCCTACCATGGCCTCCCAAATTGGTGGGACTACAGGTTATATAATCAGTATGTCTGTTATTTTACCTTTAG	CTAAAATCAATGAAACAGACACATTTGGTCCTGGAGATGATGATGAAATCCAGTTTGACGATATTGGAGATGATGATGAAGACATTGATGAT	GTAAGTAAATAAACCTAACAGGTATTTTGTTTTATCTATGCATT	AGTGATCTGCCTACCATGGCCTCCCAAATTGGTGGGACTACAGGTTATATAATCAGTATGTCTGTTATTTTACCTTTAGCTAAAATCAATGAAACAGACACATTTGGTCCTGGAGATGATGATGAAATCCAGTTTGACGATATTGGAGATGATGATGAAGACATTGATGATGTAAGTAAATAAACCTAACAGGTATTTTGTTTTATCTATGCATT	aagcttcgacaccgagctcgAGTGATCTGCCTACCATGGCCTCCCAAATTGGTGGGACTACAGGTTATATAATCAGTATGTCTGTTATTTTACCTTTAGCTAAAATCAATGAAACAGACACATTTGGTCCTGGAGATGATGATGAAATCCAGTTTGACGATATTGGAGATGATGATGAAGACATTGATGATGTAAGTAAATAAACCTAACAGGTATTTTGTTTTATCTATGCATTtgcaggagacgctgcgtctcagtagAAACATACACTGTGgctttaaggccggtcctagcaatcga	CACAGTGTATGTTT
ENSG00000012817.16;KDM5D;chrY-19723340-19723433-19721129-19721311-19731771-19731930	AAACATACAGCCAT	AAGAAATTTTTACAAAGTTGTTATTTTTTACATTAGTAGCTATTATACTTTTTTAATATTTTTAAATTTTTTTTTTAG	AGACAAAGTCTCACTGTGTTGACCAGGCTGATCTCAAGCTTCTGGGCTCAAGCAGTCCTCCCACCTTGGCCTCCCAAAGTGTTGGGATTACAG	GTATAAGCCATCATACCTGGCCTTGAGTTACTTTTTGCACATG	AAGAAATTTTTACAAAGTTGTTATTTTTTACATTAGTAGCTATTATACTTTTTTAATATTTTTAAATTTTTTTTTTAGAGACAAAGTCTCACTGTGTTGACCAGGCTGATCTCAAGCTTCTGGGCTCAAGCAGTCCTCCCACCTTGGCCTCCCAAAGTGTTGGGATTACAGGTATAAGCCATCATACCTGGCCTTGAGTTACTTTTTGCACATG	aagcttcgacaccgagctcgAAGAAATTTTTACAAAGTTGTTATTTTTTACATTAGTAGCTATTATACTTTTTTAATATTTTTAAATTTTTTTTTTAGAGACAAAGTCTCACTGTGTTGACCAGGCTGATCTCAAGCTTCTGGGCTCAAGCAGTCCTCCCACCTTGGCCTCCCAAAGTGTTGGGATTACAGGTATAAGCCATCATACCTGGCCTTGAGTTACTTTTTGCACATGtgcaggagacgctgcgtctcagtagAAACATACAGCCATgctttaaggccggtcctagcaatcga	ATGGCTGTATGTTT
ENSG00000183878.16;UTY;chrY-13393858-13393893-13369255-13369349-13396917-13396972	AAACATACAGTCGT	TAGTTTTAGCATTTGCGTATGTCTGACATTTTATATTATCCCTACTTTTTGTTACTTTATTACATTAGACTGTATTGTAACTGATCTTTTCCCATGATCCATTGCAG	TTCAATTTCATATTGCCCATTTGTATGAAACCCAG	GTAAGTGTTTTAACTTAAGAACAAGAATGAAACAGTCACCTATGCTTTAGATGAAATGAAATGTACTTGAAA	TAGTTTTAGCATTTGCGTATGTCTGACATTTTATATTATCCCTACTTTTTGTTACTTTATTACATTAGACTGTATTGTAACTGATCTTTTCCCATGATCCATTGCAGTTCAATTTCATATTGCCCATTTGTATGAAACCCAGGTAAGTGTTTTAACTTAAGAACAAGAATGAAACAGTCACCTATGCTTTAGATGAAATGAAATGTACTTGAAA	aagcttcgacaccgagctcgTAGTTTTAGCATTTGCGTATGTCTGACATTTTATATTATCCCTACTTTTTGTTACTTTATTACATTAGACTGTATTGTAACTGATCTTTTCCCATGATCCATTGCAGTTCAATTTCATATTGCCCATTTGTATGAAACCCAGGTAAGTGTTTTAACTTAAGAACAAGAATGAAACAGTCACCTATGCTTTAGATGAAATGAAATGTACTTGAAAtgcaggagacgctgcgtctcagtagAAACATACAGTCGTgctttaaggccggtcctagcaatcga	ACGACTGTATGTTT
ENSG00000183878.16;UTY;chrY-13396917-13396972-13369255-13369349-13410992-13411113	AAACATACATGACC	TTGTTATTTTATGATAGACATTGAAAGGCTAAAATAGAAAATGTACTTTTATGCACTCTTAATTTAGTGCATTAATATTTTTACTTTTCTCTTGCAG	CATTTTCAGTTAGCCTTGATTGACTGTAATCCATGTACTTTGTCCAATGCTGAAA	GTAAGTATTTTTAAATGAAATACTTTTGAGTAAAGAATATTAATGATACCTTTTTTTCTACT	TTGTTATTTTATGATAGACATTGAAAGGCTAAAATAGAAAATGTACTTTTATGCACTCTTAATTTAGTGCATTAATATTTTTACTTTTCTCTTGCAGCATTTTCAGTTAGCCTTGATTGACTGTAATCCATGTACTTTGTCCAATGCTGAAAGTAAGTATTTTTAAATGAAATACTTTTGAGTAAAGAATATTAATGATACCTTTTTTTCTACT	aagcttcgacaccgagctcgTTGTTATTTTATGATAGACATTGAAAGGCTAAAATAGAAAATGTACTTTTATGCACTCTTAATTTAGTGCATTAATATTTTTACTTTTCTCTTGCAGCATTTTCAGTTAGCCTTGATTGACTGTAATCCATGTACTTTGTCCAATGCTGAAAGTAAGTATTTTTAAATGAAATACTTTTGAGTAAAGAATATTAATGATACCTTTTTTTCTACTtgcaggagacgctgcgtctcagtagAAACATACATGACCgctttaaggccggtcctagcaatcga	GGTCATGTATGTTT
ENSG00000114374.13;USP9Y;chrY-12664639-12664686-12662333-12662706-12686512-12686606	AAACATACCAAGCT	AGTGTAAGGATTTGTTTTTCAATTAGAAAACTCATTGATATGCTTTTAACTTTCTCGCTTCACATGCTTTTAACTTCTCGCTTCAAACTTTATTCTTACAG	TTTGGGAAGAAAGAAAACCTAAAGTATTTGCCGTTGGTGATTCAAGG	GTGAGTTGGGAGTATTTTTTATTTCACTGACTTGAAAATAAGATTGTGGGATTTTAATTATTTCTT	AGTGTAAGGATTTGTTTTTCAATTAGAAAACTCATTGATATGCTTTTAACTTTCTCGCTTCACATGCTTTTAACTTCTCGCTTCAAACTTTATTCTTACAGTTTGGGAAGAAAGAAAACCTAAAGTATTTGCCGTTGGTGATTCAAGGGTGAGTTGGGAGTATTTTTTATTTCACTGACTTGAAAATAAGATTGTGGGATTTTAATTATTTCTT	aagcttcgacaccgagctcgAGTGTAAGGATTTGTTTTTCAATTAGAAAACTCATTGATATGCTTTTAACTTTCTCGCTTCACATGCTTTTAACTTCTCGCTTCAAACTTTATTCTTACAGTTTGGGAAGAAAGAAAACCTAAAGTATTTGCCGTTGGTGATTCAAGGGTGAGTTGGGAGTATTTTTTATTTCACTGACTTGAAAATAAGATTGTGGGATTTTAATTATTTCTTtgcaggagacgctgcgtctcagtagAAACATACCAAGCTgctttaaggccggtcctagcaatcga	AGCTTGGTATGTTT
ENSG00000114374.13;USP9Y;chrY-12686512-12686606-12664639-12664686-12702009-12702055	AAACATACCAGTCA	TCATTTGTAACACGACACAATTGGACAAACTGGTTATTTTACCAAGGCTTTGACTGGAATGATGTGCTTCCCTTTAAG	GAATCAAACTTGACGTATGGAGCCAAGAAAGCCCTTGGAAAAACTGGCCTCATATTTTGTGTACACAGTCCCTGTACAGGGTTTCTGACCTGTG	GTAAGTAAAGAATGTTACTTTGTTTTTTGTTTTTTGTTTTTGT	TCATTTGTAACACGACACAATTGGACAAACTGGTTATTTTACCAAGGCTTTGACTGGAATGATGTGCTTCCCTTTAAGGAATCAAACTTGACGTATGGAGCCAAGAAAGCCCTTGGAAAAACTGGCCTCATATTTTGTGTACACAGTCCCTGTACAGGGTTTCTGACCTGTGGTAAGTAAAGAATGTTACTTTGTTTTTTGTTTTTTGTTTTTGT	aagcttcgacaccgagctcgTCATTTGTAACACGACACAATTGGACAAACTGGTTATTTTACCAAGGCTTTGACTGGAATGATGTGCTTCCCTTTAAGGAATCAAACTTGACGTATGGAGCCAAGAAAGCCCTTGGAAAAACTGGCCTCATATTTTGTGTACACAGTCCCTGTACAGGGTTTCTGACCTGTGGTAAGTAAAGAATGTTACTTTGTTTTTTGTTTTTTGTTTTTGTtgcaggagacgctgcgtctcagtagAAACATACCAGTCAgctttaaggccggtcctagcaatcga	TGACTGGTATGTTT
ENSG00000114374.13;USP9Y;chrY-12775470-12775566-12773582-12773925-12776648-12776860	AAACATACCCACCT	AGGATATGATTTAAATTTAAATACCAAATTAAACTGTATCTTGAATGGTTTTAATACTGTAATATTTTTGGAACCAG	GTTGTGATTCAGAGTAGTGACGAGATTGCTAACAGAGCTATAGATCTTCTTAAAGAGATATACACAAACCTTGGCCCAAGATTAAAAGCCAATCAG	GTGAGAATTGAAGTGCTTAAAAAGATCCACAACAATTGGGTT	AGGATATGATTTAAATTTAAATACCAAATTAAACTGTATCTTGAATGGTTTTAATACTGTAATATTTTTGGAACCAGGTTGTGATTCAGAGTAGTGACGAGATTGCTAACAGAGCTATAGATCTTCTTAAAGAGATATACACAAACCTTGGCCCAAGATTAAAAGCCAATCAGGTGAGAATTGAAGTGCTTAAAAAGATCCACAACAATTGGGTT	aagcttcgacaccgagctcgAGGATATGATTTAAATTTAAATACCAAATTAAACTGTATCTTGAATGGTTTTAATACTGTAATATTTTTGGAACCAGGTTGTGATTCAGAGTAGTGACGAGATTGCTAACAGAGCTATAGATCTTCTTAAAGAGATATACACAAACCTTGGCCCAAGATTAAAAGCCAATCAGGTGAGAATTGAAGTGCTTAAAAAGATCCACAACAATTGGGTTtgcaggagacgctgcgtctcagtagAAACATACCCACCTgctttaaggccggtcctagcaatcga	AGGTGGGTATGTTT
ENSG00000114374.13;USP9Y;chrY-12847238-12847327-12846932-12847153-12856339-12856496	AAACATACCCGTTC	AGAAAAATAAACATTTATATATCTGTAATTCTATTCATTTTTTAAAAATACATAATTCACTATCTCTTACCTATTTGTAG	GTTGCATATTCATATACCTATGAACTTCGGCCATATTTAGATCTACTTTTCCAAATTTTACTGATTGAGGACTCCTGGCAGACTCACAG	GTGAATACCCTTTTGCCACCAGAATAATTAGAATTTCCCAAGTTC	AGAAAAATAAACATTTATATATCTGTAATTCTATTCATTTTTTAAAAATACATAATTCACTATCTCTTACCTATTTGTAGGTTGCATATTCATATACCTATGAACTTCGGCCATATTTAGATCTACTTTTCCAAATTTTACTGATTGAGGACTCCTGGCAGACTCACAGGTGAATACCCTTTTGCCACCAGAATAATTAGAATTTCCCAAGTTC	aagcttcgacaccgagctcgAGAAAAATAAACATTTATATATCTGTAATTCTATTCATTTTTTAAAAATACATAATTCACTATCTCTTACCTATTTGTAGGTTGCATATTCATATACCTATGAACTTCGGCCATATTTAGATCTACTTTTCCAAATTTTACTGATTGAGGACTCCTGGCAGACTCACAGGTGAATACCCTTTTGCCACCAGAATAATTAGAATTTCCCAAGTTCtgcaggagacgctgcgtctcagtagAAACATACCCGTTCgctttaaggccggtcctagcaatcga	GAACGGGTATGTTT
ENSG00000099725.14;PRKY;chrY-7367355-7367433-7356134-7356230-7371742-7371868	AAACATACCGAATC	AATAATGTAGAGATTATTTGGGGTATTTTTCTTTCCTGCCCTGTCAAAATTCTGTACACTGACGACACGTGTTGTTTCTTTTGAAG	AACGGGGCGAATGATGTGAAACACCATCGGTGGTTCCGCTCCGTGGACTGGAAAGCTGTTCCGCAGAGAAAACTGAAG	GTACAACATGTATCAGTGGGTGACTCAGTATGCCCGAGCTCTCTTATGAAC	AATAATGTAGAGATTATTTGGGGTATTTTTCTTTCCTGCCCTGTCAAAATTCTGTACACTGACGACACGTGTTGTTTCTTTTGAAGAACGGGGCGAATGATGTGAAACACCATCGGTGGTTCCGCTCCGTGGACTGGAAAGCTGTTCCGCAGAGAAAACTGAAGGTACAACATGTATCAGTGGGTGACTCAGTATGCCCGAGCTCTCTTATGAAC	aagcttcgacaccgagctcgAATAATGTAGAGATTATTTGGGGTATTTTTCTTTCCTGCCCTGTCAAAATTCTGTACACTGACGACACGTGTTGTTTCTTTTGAAGAACGGGGCGAATGATGTGAAACACCATCGGTGGTTCCGCTCCGTGGACTGGAAAGCTGTTCCGCAGAGAAAACTGAAGGTACAACATGTATCAGTGGGTGACTCAGTATGCCCGAGCTCTCTTATGAACtgcaggagacgctgcgtctcagtagAAACATACCGAATCgctttaaggccggtcctagcaatcga	GATTCGGTATGTTT
ENSG00000099715.14;PCDH11Y;chrY-5031905-5032011-5030898-5031067-5032669-5032728	AAACATACCGTACA	TGTGTTGCCTACTTGTTTAATTTAGATTTATGGTTTCTTGAAAGCCAATTGAAAGTGTTTGACCCCTCATAG	GAAAATCCTGTTGTGAATAAGAAGGATTCCACAGATCACATACCAGAGCGGTTTTGCCTCAGCTGCTCTCAACTTTGTAATCTTGTGAAGAAGCTGACAAGCTTGG	GTGAGACAATGTTTTGCTATCCTCCTTAAAGAATTAG	TGTGTTGCCTACTTGTTTAATTTAGATTTATGGTTTCTTGAAAGCCAATTGAAAGTGTTTGACCCCTCATAGGAAAATCCTGTTGTGAATAAGAAGGATTCCACAGATCACATACCAGAGCGGTTTTGCCTCAGCTGCTCTCAACTTTGTAATCTTGTGAAGAAGCTGACAAGCTTGGGTGAGACAATGTTTTGCTATCCTCCTTAAAGAATTAG	aagcttcgacaccgagctcgTGTGTTGCCTACTTGTTTAATTTAGATTTATGGTTTCTTGAAAGCCAATTGAAAGTGTTTGACCCCTCATAGGAAAATCCTGTTGTGAATAAGAAGGATTCCACAGATCACATACCAGAGCGGTTTTGCCTCAGCTGCTCTCAACTTTGTAATCTTGTGAAGAAGCTGACAAGCTTGGGTGAGACAATGTTTTGCTATCCTCCTTAAAGAATTAGtgcaggagacgctgcgtctcagtagAAACATACCGTACAgctttaaggccggtcctagcaatcga	TGTACGGTATGTTT
ENSG00000231535.7;LINC00278;chrY-3079283-3079341-3058656-3058784-3096994-3097056	AAACATACCTATGG	GGGTTTGGTATAAAAGTGAGTTTGGTTCCCTCTTGTTCTCTCTCATCCACATGTGATGTCTCTCCATGTGATACTTCCTGCCATGTTATGCTGCAG	CAAGAAGACCCTCACCAGATGCAGCCCCTCTATGTTGGACTTCCCAGCCTCCGGAAGT	GTAAGCCAGAAAAACTTATATTGTTTATAAATTACCCAGTCTGTAGCATTCTGTTACACCA	GGGTTTGGTATAAAAGTGAGTTTGGTTCCCTCTTGTTCTCTCTCATCCACATGTGATGTCTCTCCATGTGATACTTCCTGCCATGTTATGCTGCAGCAAGAAGACCCTCACCAGATGCAGCCCCTCTATGTTGGACTTCCCAGCCTCCGGAAGTGTAAGCCAGAAAAACTTATATTGTTTATAAATTACCCAGTCTGTAGCATTCTGTTACACCA	aagcttcgacaccgagctcgGGGTTTGGTATAAAAGTGAGTTTGGTTCCCTCTTGTTCTCTCTCATCCACATGTGATGTCTCTCCATGTGATACTTCCTGCCATGTTATGCTGCAGCAAGAAGACCCTCACCAGATGCAGCCCCTCTATGTTGGACTTCCCAGCCTCCGGAAGTGTAAGCCAGAAAAACTTATATTGTTTATAAATTACCCAGTCTGTAGCATTCTGTTACACCAtgcaggagacgctgcgtctcagtagAAACATACCTATGGgctttaaggccggtcctagcaatcga	CCATAGGTATGTTT
ENSG00000169093.16_PAR_Y;ASMTL;chrY-1439096-1439144-1435693-1435758-1442185-1442317	AAACATACCTGAGT	CTTCGCCCCTGCGGTGCTCTTTCACGCCCGTACCGACGGGAAAACTTCTCTGTGAGACCCACGGCACGTCACCGGTAAACCGGAATCTGGTTTTCTTACAG	AAAGACCTGCGGGCCCCCGACGTGGTCATTGGAGCGGACACGATCGTG	GTGAGTGCGGCCAGGGTGCCTCGTTTCTAATGTCCGATGTGGTTTTCCTGTGCTTGGTGATTCTGC	CTTCGCCCCTGCGGTGCTCTTTCACGCCCGTACCGACGGGAAAACTTCTCTGTGAGACCCACGGCACGTCACCGGTAAACCGGAATCTGGTTTTCTTACAGAAAGACCTGCGGGCCCCCGACGTGGTCATTGGAGCGGACACGATCGTGGTGAGTGCGGCCAGGGTGCCTCGTTTCTAATGTCCGATGTGGTTTTCCTGTGCTTGGTGATTCTGC	aagcttcgacaccgagctcgCTTCGCCCCTGCGGTGCTCTTTCACGCCCGTACCGACGGGAAAACTTCTCTGTGAGACCCACGGCACGTCACCGGTAAACCGGAATCTGGTTTTCTTACAGAAAGACCTGCGGGCCCCCGACGTGGTCATTGGAGCGGACACGATCGTGGTGAGTGCGGCCAGGGTGCCTCGTTTCTAATGTCCGATGTGGTTTTCCTGTGCTTGGTGATTCTGCtgcaggagacgctgcgtctcagtagAAACATACCTGAGTgctttaaggccggtcctagcaatcga	ACTCAGGTATGTTT
ENSG00000165775.18;FUNDC2;chrX-155046508-155046584-155033402-155033553-155051669-155051732	AAACATACCTTCGC	TAAGTAAGATATGAACATTGCCAGAAATGCATGTTTGTATGTAACTGACAGCTCATCAATTTGTCTGATGTTGGTTTGTTTTTGTAG	GTGCACAGGTTTCATATTCCAGAAGGTTGGAAAGTTGGCTGCAACAGCTGTGGGAGGTGGATTTTTTCTCCTTCAG	GTCTGTATGTGAAATGTTCTCAGATGTTTGGAAATTCCACCTGCCCATTAAG	TAAGTAAGATATGAACATTGCCAGAAATGCATGTTTGTATGTAACTGACAGCTCATCAATTTGTCTGATGTTGGTTTGTTTTTGTAGGTGCACAGGTTTCATATTCCAGAAGGTTGGAAAGTTGGCTGCAACAGCTGTGGGAGGTGGATTTTTTCTCCTTCAGGTCTGTATGTGAAATGTTCTCAGATGTTTGGAAATTCCACCTGCCCATTAAG	aagcttcgacaccgagctcgTAAGTAAGATATGAACATTGCCAGAAATGCATGTTTGTATGTAACTGACAGCTCATCAATTTGTCTGATGTTGGTTTGTTTTTGTAGGTGCACAGGTTTCATATTCCAGAAGGTTGGAAAGTTGGCTGCAACAGCTGTGGGAGGTGGATTTTTTCTCCTTCAGGTCTGTATGTGAAATGTTCTCAGATGTTTGGAAATTCCACCTGCCCATTAAGtgcaggagacgctgcgtctcagtagAAACATACCTTCGCgctttaaggccggtcctagcaatcga	GCGAAGGTATGTTT
ENSG00000165775.18;FUNDC2;chrX-155047368-155047391-155046508-155046584-155051669-155051801	AAACATACGAATGA	ATTTCATTGGAAAACTTAAAACTCCTGAGGTGATTCTGCTGTGCTGTGGGAGCCATAACTTGCTGAATCATGCCAGAGTCTCTGAATTCACAGCCGTTTGTCTCTTCCCACAG	TTGGCAACCCTCACTTTTGCAAG	GTAAGTTCTGCATTAGCACCATGATTGGAGTGAGTTTTGCAGATAGGTCAGGTGAAAATCAAATGTATCGAAGAGGGA	ATTTCATTGGAAAACTTAAAACTCCTGAGGTGATTCTGCTGTGCTGTGGGAGCCATAACTTGCTGAATCATGCCAGAGTCTCTGAATTCACAGCCGTTTGTCTCTTCCCACAGTTGGCAACCCTCACTTTTGCAAGGTAAGTTCTGCATTAGCACCATGATTGGAGTGAGTTTTGCAGATAGGTCAGGTGAAAATCAAATGTATCGAAGAGGGA	aagcttcgacaccgagctcgATTTCATTGGAAAACTTAAAACTCCTGAGGTGATTCTGCTGTGCTGTGGGAGCCATAACTTGCTGAATCATGCCAGAGTCTCTGAATTCACAGCCGTTTGTCTCTTCCCACAGTTGGCAACCCTCACTTTTGCAAGGTAAGTTCTGCATTAGCACCATGATTGGAGTGAGTTTTGCAGATAGGTCAGGTGAAAATCAAATGTATCGAAGAGGGAtgcaggagacgctgcgtctcagtagAAACATACGAATGAgctttaaggccggtcctagcaatcga	TCATTCGTATGTTT
ENSG00000071889.17;FAM3A;chrX-154507810-154507861-154507405-154507490-154508288-154508347	AAACATACGAGGCA	AGCTTCCAGAAGGGCTGCCCCCCACCCCCGGTGCTACCCGCCTGCCGTGCCCTGAGGCTGGCCTGGCTTACCCAGCAGGGCCCCTCCCTCCTGACACAG	GGGTCAGCGGCGAGCTCATCGAGGCCCGGGCCTTTGACATGTGGGCCGGAG	GTGAGTTGCAGCGCAGCGTCTTGCATTTTGACTGCAGCAAAATGACCTGGGCAGCTTCCCCTGA	AGCTTCCAGAAGGGCTGCCCCCCACCCCCGGTGCTACCCGCCTGCCGTGCCCTGAGGCTGGCCTGGCTTACCCAGCAGGGCCCCTCCCTCCTGACACAGGGGTCAGCGGCGAGCTCATCGAGGCCCGGGCCTTTGACATGTGGGCCGGAGGTGAGTTGCAGCGCAGCGTCTTGCATTTTGACTGCAGCAAAATGACCTGGGCAGCTTCCCCTGA	aagcttcgacaccgagctcgAGCTTCCAGAAGGGCTGCCCCCCACCCCCGGTGCTACCCGCCTGCCGTGCCCTGAGGCTGGCCTGGCTTACCCAGCAGGGCCCCTCCCTCCTGACACAGGGGTCAGCGGCGAGCTCATCGAGGCCCGGGCCTTTGACATGTGGGCCGGAGGTGAGTTGCAGCGCAGCGTCTTGCATTTTGACTGCAGCAAAATGACCTGGGCAGCTTCCCCTGAtgcaggagacgctgcgtctcagtagAAACATACGAGGCAgctttaaggccggtcctagcaatcga	TGCCTCGTATGTTT
ENSG00000071889.17;FAM3A;chrX-154507810-154507882-154507405-154507490-154508288-154508347	AAACATACGCCCTT	GACTGTTTGAAAGCTTCCAGAAGGGCTGCCCCCCACCCCCGGTGCTACCCGCCTGCCGTGCCCTGAGGCTGGCCTGGCTTACCCAGCAG	GGCCCCTCCCTCCTGACACAGGGGTCAGCGGCGAGCTCATCGAGGCCCGGGCCTTTGACATGTGGGCCGGAG	GTGAGTTGCAGCGCAGCGTCTTGCATTTTGACTGCAGCAAAATGACCTGGGCAG	GACTGTTTGAAAGCTTCCAGAAGGGCTGCCCCCCACCCCCGGTGCTACCCGCCTGCCGTGCCCTGAGGCTGGCCTGGCTTACCCAGCAGGGCCCCTCCCTCCTGACACAGGGGTCAGCGGCGAGCTCATCGAGGCCCGGGCCTTTGACATGTGGGCCGGAGGTGAGTTGCAGCGCAGCGTCTTGCATTTTGACTGCAGCAAAATGACCTGGGCAG	aagcttcgacaccgagctcgGACTGTTTGAAAGCTTCCAGAAGGGCTGCCCCCCACCCCCGGTGCTACCCGCCTGCCGTGCCCTGAGGCTGGCCTGGCTTACCCAGCAGGGCCCCTCCCTCCTGACACAGGGGTCAGCGGCGAGCTCATCGAGGCCCGGGCCTTTGACATGTGGGCCGGAGGTGAGTTGCAGCGCAGCGTCTTGCATTTTGACTGCAGCAAAATGACCTGGGCAGtgcaggagacgctgcgtctcagtagAAACATACGCCCTTgctttaaggccggtcctagcaatcga	AAGGGCGTATGTTT
ENSG00000071889.17;FAM3A;chrX-154508288-154508347-154507679-154507861-154508473-154508597	AAACATACGCTTAG	AGGGAGTGGGGGATCCAGGGCCGGGTCTGCAAGGGAGAGTGGAGCAGACGTGCCCATGTGGGATCTCCCCGTCCCCCCCACCCCCCCCCAACTAG	GCTGATGAGCAGCGTCAAGGACAACGTGGGCCGCGGGCTGAACATCGCCCTGGTGAACG	GTGAGGCCCCTGGCTGAGCGTGGCCTGCCGCCCTCCTTCCCTGCTCCCTCCCCAGGAGGC	AGGGAGTGGGGGATCCAGGGCCGGGTCTGCAAGGGAGAGTGGAGCAGACGTGCCCATGTGGGATCTCCCCGTCCCCCCCACCCCCCCCCAACTAGGCTGATGAGCAGCGTCAAGGACAACGTGGGCCGCGGGCTGAACATCGCCCTGGTGAACGGTGAGGCCCCTGGCTGAGCGTGGCCTGCCGCCCTCCTTCCCTGCTCCCTCCCCAGGAGGC	aagcttcgacaccgagctcgAGGGAGTGGGGGATCCAGGGCCGGGTCTGCAAGGGAGAGTGGAGCAGACGTGCCCATGTGGGATCTCCCCGTCCCCCCCACCCCCCCCCAACTAGGCTGATGAGCAGCGTCAAGGACAACGTGGGCCGCGGGCTGAACATCGCCCTGGTGAACGGTGAGGCCCCTGGCTGAGCGTGGCCTGCCGCCCTCCTTCCCTGCTCCCTCCCCAGGAGGCtgcaggagacgctgcgtctcagtagAAACATACGCTTAGgctttaaggccggtcctagcaatcga	CTAAGCGTATGTTT
ENSG00000102125.16;TAZ;chrX-154419542-154419623-154412919-154413567-154420031-154420094	AAACATACGGCATT	TTTGGAGAGTGTTGAGGGTAAGCTAACCTGTCACCCCACGCCCCCGAGAATGGTTACTGATAGGGAGAGGCCTTTTCCTTGCAG	GAGATGGCGTCTACCAGAAGGGGATGGACTTCATTTTGGAGAAGCTCAACCATGGGGACTGGGTGCATATCTTCCCAGAAG	GTCAGCAGGGCTGACTGGGTCGAGCCCCCCCAGTATGAGCGGGATGGGC	TTTGGAGAGTGTTGAGGGTAAGCTAACCTGTCACCCCACGCCCCCGAGAATGGTTACTGATAGGGAGAGGCCTTTTCCTTGCAGGAGATGGCGTCTACCAGAAGGGGATGGACTTCATTTTGGAGAAGCTCAACCATGGGGACTGGGTGCATATCTTCCCAGAAGGTCAGCAGGGCTGACTGGGTCGAGCCCCCCCAGTATGAGCGGGATGGGC	aagcttcgacaccgagctcgTTTGGAGAGTGTTGAGGGTAAGCTAACCTGTCACCCCACGCCCCCGAGAATGGTTACTGATAGGGAGAGGCCTTTTCCTTGCAGGAGATGGCGTCTACCAGAAGGGGATGGACTTCATTTTGGAGAAGCTCAACCATGGGGACTGGGTGCATATCTTCCCAGAAGGTCAGCAGGGCTGACTGGGTCGAGCCCCCCCAGTATGAGCGGGATGGGCtgcaggagacgctgcgtctcagtagAAACATACGGCATTgctttaaggccggtcctagcaatcga	AATGCCGTATGTTT
ENSG00000102119.12;EMD;chrX-154379689-154379794-154379294-154379566-154379941-154380019	AAACATACGGTGGA	TCGCGACCTCCCCGCTGCCCTCCCCGCGCGCCTTCCCCGGCCCGCGGCCCTGACCGCCCCGTGTCCGGCCAG	GATCAACTCGTAGGCTTTACGAGAAGAAGATCTTCGAGTACGAGACCCAGAGGCGGCGGCTCTCGCCCCCCAGCTCGTCCGCCGCCTCCTCTTATAGCTTCTCTG	GTGAGAGCCTCGCCTGTGGGGACAGCCTGGGACGCGG	TCGCGACCTCCCCGCTGCCCTCCCCGCGCGCCTTCCCCGGCCCGCGGCCCTGACCGCCCCGTGTCCGGCCAGGATCAACTCGTAGGCTTTACGAGAAGAAGATCTTCGAGTACGAGACCCAGAGGCGGCGGCTCTCGCCCCCCAGCTCGTCCGCCGCCTCCTCTTATAGCTTCTCTGGTGAGAGCCTCGCCTGTGGGGACAGCCTGGGACGCGG	aagcttcgacaccgagctcgTCGCGACCTCCCCGCTGCCCTCCCCGCGCGCCTTCCCCGGCCCGCGGCCCTGACCGCCCCGTGTCCGGCCAGGATCAACTCGTAGGCTTTACGAGAAGAAGATCTTCGAGTACGAGACCCAGAGGCGGCGGCTCTCGCCCCCCAGCTCGTCCGCCGCCTCCTCTTATAGCTTCTCTGGTGAGAGCCTCGCCTGTGGGGACAGCCTGGGACGCGGtgcaggagacgctgcgtctcagtagAAACATACGGTGGAgctttaaggccggtcctagcaatcga	TCCACCGTATGTTT
ENSG00000184216.14;IRAK1;chrX-154016031-154016097-154014041-154014278-154016436-154016644	AAACATACGTCAAC	TCCACACCCTTGTCAGGCCCAATCCATGTCCACACCAGAGGCCTCTTCCCTGCCAAGGCCACTGCCATGCTCTCCCTCTTCCCTCTCTCCAG	GTAGTGCTAGAGACCTTGGCTGGTCAGAGGGCTGTGAAGACGCACGGTGCCAGGACCAAGTATCTG	GTGAGCCCCTTGAGGCAGGGCCAGGAGGGACACACAGCTGCTGGCAGCCAGCAGGCA	TCCACACCCTTGTCAGGCCCAATCCATGTCCACACCAGAGGCCTCTTCCCTGCCAAGGCCACTGCCATGCTCTCCCTCTTCCCTCTCTCCAGGTAGTGCTAGAGACCTTGGCTGGTCAGAGGGCTGTGAAGACGCACGGTGCCAGGACCAAGTATCTGGTGAGCCCCTTGAGGCAGGGCCAGGAGGGACACACAGCTGCTGGCAGCCAGCAGGCA	aagcttcgacaccgagctcgTCCACACCCTTGTCAGGCCCAATCCATGTCCACACCAGAGGCCTCTTCCCTGCCAAGGCCACTGCCATGCTCTCCCTCTTCCCTCTCTCCAGGTAGTGCTAGAGACCTTGGCTGGTCAGAGGGCTGTGAAGACGCACGGTGCCAGGACCAAGTATCTGGTGAGCCCCTTGAGGCAGGGCCAGGAGGGACACACAGCTGCTGGCAGCCAGCAGGCAtgcaggagacgctgcgtctcagtagAAACATACGTCAACgctttaaggccggtcctagcaatcga	GTTGACGTATGTTT
ENSG00000089820.16;ARHGAP4;chrX-153910921-153910999-153910699-153910834-153911128-153911189	AAACATACGTGTTG	CCAGTTCCCAGCACCTGGCATGGGAGGCCATCCTGGAGGGGCTGGGGAAGATGCTCAGTGCCCACCAGCTCCTTGTCCTCCCACAG	GCCTGCAGCATGAAGGCATCTTCCGGGTATCGGGTGCCCAGCTCCGGGTCTCAGAGATCCGTGATGCCTTCGAGAGAG	GTGGGGACGGGCAGGGCGGGCGGGGGTGGGGGCTCGGGCAGATGTCACCAG	CCAGTTCCCAGCACCTGGCATGGGAGGCCATCCTGGAGGGGCTGGGGAAGATGCTCAGTGCCCACCAGCTCCTTGTCCTCCCACAGGCCTGCAGCATGAAGGCATCTTCCGGGTATCGGGTGCCCAGCTCCGGGTCTCAGAGATCCGTGATGCCTTCGAGAGAGGTGGGGACGGGCAGGGCGGGCGGGGGTGGGGGCTCGGGCAGATGTCACCAG	aagcttcgacaccgagctcgCCAGTTCCCAGCACCTGGCATGGGAGGCCATCCTGGAGGGGCTGGGGAAGATGCTCAGTGCCCACCAGCTCCTTGTCCTCCCACAGGCCTGCAGCATGAAGGCATCTTCCGGGTATCGGGTGCCCAGCTCCGGGTCTCAGAGATCCGTGATGCCTTCGAGAGAGGTGGGGACGGGCAGGGCGGGCGGGGGTGGGGGCTCGGGCAGATGTCACCAGtgcaggagacgctgcgtctcagtagAAACATACGTGTTGgctttaaggccggtcctagcaatcga	CAACACGTATGTTT
ENSG00000089820.16;ARHGAP4;chrX-153921096-153921159-153913777-153913879-153921364-153921400	AAACATACTAACGC	GCCCCCCCGATGGGGCTTGATCTGGGCAGAGCTTCCAGTGCCTGGCGGGGCCGCTCTGGGCAGTGCCGTGCTCACCCTTGCCTCTGCCTCTAG	AGCAGGGATCTGGAGCAGCAGCTGCAGGATGAGCTCCTGGAGGTGGTCTCAGAGCTCCAGACG	GTGAGGAAAGGGCTGGGGAGGGGCCTGCCCCAATGGTCCAGGGAGAAATGCCACTCAC	GCCCCCCCGATGGGGCTTGATCTGGGCAGAGCTTCCAGTGCCTGGCGGGGCCGCTCTGGGCAGTGCCGTGCTCACCCTTGCCTCTGCCTCTAGAGCAGGGATCTGGAGCAGCAGCTGCAGGATGAGCTCCTGGAGGTGGTCTCAGAGCTCCAGACGGTGAGGAAAGGGCTGGGGAGGGGCCTGCCCCAATGGTCCAGGGAGAAATGCCACTCAC	aagcttcgacaccgagctcgGCCCCCCCGATGGGGCTTGATCTGGGCAGAGCTTCCAGTGCCTGGCGGGGCCGCTCTGGGCAGTGCCGTGCTCACCCTTGCCTCTGCCTCTAGAGCAGGGATCTGGAGCAGCAGCTGCAGGATGAGCTCCTGGAGGTGGTCTCAGAGCTCCAGACGGTGAGGAAAGGGCTGGGGAGGGGCCTGCCCCAATGGTCCAGGGAGAAATGCCACTCACtgcaggagacgctgcgtctcagtagAAACATACTAACGCgctttaaggccggtcctagcaatcga	GCGTTAGTATGTTT
ENSG00000180879.14;SSR4;chrX-153797457-153797532-153794658-153796552-153797724-153797814	AAACATACTAGTCG	CTGCAGGCCGTGTGAGCAGCGCACAGGGCTCCTCTGCCCACACCCAGAGGGGGCAGAAGGTGACCCTGCCTTTGTTCCCTCACCCAG	AACATGGCTCTCTATGCTGACGTCGGTGGAAAACAATTCCCTGTCACTCGAGGCCAGGATGTGGGGCGTTATCAG	GTGAGGGGCCAATGGTTCCCTTGCTAGGGGGCTCCCTGCTCCCGGGTGTGAC	CTGCAGGCCGTGTGAGCAGCGCACAGGGCTCCTCTGCCCACACCCAGAGGGGGCAGAAGGTGACCCTGCCTTTGTTCCCTCACCCAGAACATGGCTCTCTATGCTGACGTCGGTGGAAAACAATTCCCTGTCACTCGAGGCCAGGATGTGGGGCGTTATCAGGTGAGGGGCCAATGGTTCCCTTGCTAGGGGGCTCCCTGCTCCCGGGTGTGAC	aagcttcgacaccgagctcgCTGCAGGCCGTGTGAGCAGCGCACAGGGCTCCTCTGCCCACACCCAGAGGGGGCAGAAGGTGACCCTGCCTTTGTTCCCTCACCCAGAACATGGCTCTCTATGCTGACGTCGGTGGAAAACAATTCCCTGTCACTCGAGGCCAGGATGTGGGGCGTTATCAGGTGAGGGGCCAATGGTTCCCTTGCTAGGGGGCTCCCTGCTCCCGGGTGTGACtgcaggagacgctgcgtctcagtagAAACATACTAGTCGgctttaaggccggtcctagcaatcga	CGACTAGTATGTTT
ENSG00000213397.12;HAUS7;chrX-153464987-153465055-153462609-153462671-153469145-153469261	AAACATACTCCAGA	CACAGGAATTCACTTCTTCCAGCGCGTATAGAGGGCCCAGGGGGATTCTCTGGCTGTCTCCGGCCTGACCAGCTCTGCTGTTTCCCTGCAG	GGTCTGGCCCTCACTGCAGGACAGGTTCAGCTCACTGAAAGGGGTCCCAACAGAGGTGAAGATCCAAG	GTAGGTGGAATCTTGGTCCATTCTGAGCTTGTCCACAGCCTCCTTATGGAGTGGTG	CACAGGAATTCACTTCTTCCAGCGCGTATAGAGGGCCCAGGGGGATTCTCTGGCTGTCTCCGGCCTGACCAGCTCTGCTGTTTCCCTGCAGGGTCTGGCCCTCACTGCAGGACAGGTTCAGCTCACTGAAAGGGGTCCCAACAGAGGTGAAGATCCAAGGTAGGTGGAATCTTGGTCCATTCTGAGCTTGTCCACAGCCTCCTTATGGAGTGGTG	aagcttcgacaccgagctcgCACAGGAATTCACTTCTTCCAGCGCGTATAGAGGGCCCAGGGGGATTCTCTGGCTGTCTCCGGCCTGACCAGCTCTGCTGTTTCCCTGCAGGGTCTGGCCCTCACTGCAGGACAGGTTCAGCTCACTGAAAGGGGTCCCAACAGAGGTGAAGATCCAAGGTAGGTGGAATCTTGGTCCATTCTGAGCTTGTCCACAGCCTCCTTATGGAGTGGTGtgcaggagacgctgcgtctcagtagAAACATACTCCAGAgctttaaggccggtcctagcaatcga	TCTGGAGTATGTTT
ENSG00000213397.12;HAUS7;chrX-153469145-153469261-153464987-153465055-153470449-153470553	AAACATACTCGTAG	AATAAATAAAATGAAATGATGTACACTGGGACTTTCAGTGAATGTTGCTTTCCTTTTCCTTGCTTAG	GACCTAAACTGCCCCTTCCTCGAGGGTCTGTATATCACAGAGCCAAAGACAATTCAGGAACTGCTGTGCAGCCCCTCAGAGTACCGCTTGGAGATCCTAGAGTGGATGTGTACCCG	GTAATGCATCAGTTTCTTCCTCTTCCCACCTG	AATAAATAAAATGAAATGATGTACACTGGGACTTTCAGTGAATGTTGCTTTCCTTTTCCTTGCTTAGGACCTAAACTGCCCCTTCCTCGAGGGTCTGTATATCACAGAGCCAAAGACAATTCAGGAACTGCTGTGCAGCCCCTCAGAGTACCGCTTGGAGATCCTAGAGTGGATGTGTACCCGGTAATGCATCAGTTTCTTCCTCTTCCCACCTG	aagcttcgacaccgagctcgAATAAATAAAATGAAATGATGTACACTGGGACTTTCAGTGAATGTTGCTTTCCTTTTCCTTGCTTAGGACCTAAACTGCCCCTTCCTCGAGGGTCTGTATATCACAGAGCCAAAGACAATTCAGGAACTGCTGTGCAGCCCCTCAGAGTACCGCTTGGAGATCCTAGAGTGGATGTGTACCCGGTAATGCATCAGTTTCTTCCTCTTCCCACCTGtgcaggagacgctgcgtctcagtagAAACATACTCGTAGgctttaaggccggtcctagcaatcga	CTACGAGTATGTTT
ENSG00000183479.13;TREX2;chrX-153446008-153446111-153444472-153445464-153447747-153447909	AAACATACTGAACC	GAGCTAGCGAGGGGGTGGCGAGCGAGCCGGCTGCGCAGGTCCTGAGGCCCCAGGCCTCATTGTTGGCCAACAG	GCAGCTGGGGGCGGGCTGCGGCCGCTGATTAAAGGCCGCCTAGAGCAGCCTGTGTGGCGACAGGTGCCCAGAAGCCCAGGAAGCCGGTCAGTGCCCGCCCCAG	GTAAGCTGGTGTGGTGGGGTTGGCAAGGACAGTCTCCC	GAGCTAGCGAGGGGGTGGCGAGCGAGCCGGCTGCGCAGGTCCTGAGGCCCCAGGCCTCATTGTTGGCCAACAGGCAGCTGGGGGCGGGCTGCGGCCGCTGATTAAAGGCCGCCTAGAGCAGCCTGTGTGGCGACAGGTGCCCAGAAGCCCAGGAAGCCGGTCAGTGCCCGCCCCAGGTAAGCTGGTGTGGTGGGGTTGGCAAGGACAGTCTCCC	aagcttcgacaccgagctcgGAGCTAGCGAGGGGGTGGCGAGCGAGCCGGCTGCGCAGGTCCTGAGGCCCCAGGCCTCATTGTTGGCCAACAGGCAGCTGGGGGCGGGCTGCGGCCGCTGATTAAAGGCCGCCTAGAGCAGCCTGTGTGGCGACAGGTGCCCAGAAGCCCAGGAAGCCGGTCAGTGCCCGCCCCAGGTAAGCTGGTGTGGTGGGGTTGGCAAGGACAGTCTCCCtgcaggagacgctgcgtctcagtagAAACATACTGAACCgctttaaggccggtcctagcaatcga	GGTTCAGTATGTTT
ENSG00000198681.7;MAGEA1;chrX-153182176-153182249-153179283-153179365-153182324-153183880	AAACATACTGCCCT	TCTGGCCTCACCTCCCTACTGTCAGTCCTGTAGAATCGACCTCTGCTGGCCGGCTGTACCCTGAGTACCCTCTCACTTCCTCCTTCAG	GTTTTCAGGGGACAGGCCAACCCAGAGGACAGGATTCCCTGGAGGCCACAGAGGAGCACCAAGGAGAAGATCT	GTAAGTAGGCCTTTGTTAGAGTCTCCAAGGTTCAGTTCTCAGCTGAGGCCTCT	TCTGGCCTCACCTCCCTACTGTCAGTCCTGTAGAATCGACCTCTGCTGGCCGGCTGTACCCTGAGTACCCTCTCACTTCCTCCTTCAGGTTTTCAGGGGACAGGCCAACCCAGAGGACAGGATTCCCTGGAGGCCACAGAGGAGCACCAAGGAGAAGATCTGTAAGTAGGCCTTTGTTAGAGTCTCCAAGGTTCAGTTCTCAGCTGAGGCCTCT	aagcttcgacaccgagctcgTCTGGCCTCACCTCCCTACTGTCAGTCCTGTAGAATCGACCTCTGCTGGCCGGCTGTACCCTGAGTACCCTCTCACTTCCTCCTTCAGGTTTTCAGGGGACAGGCCAACCCAGAGGACAGGATTCCCTGGAGGCCACAGAGGAGCACCAAGGAGAAGATCTGTAAGTAGGCCTTTGTTAGAGTCTCCAAGGTTCAGTTCTCAGCTGAGGCCTCTtgcaggagacgctgcgtctcagtagAAACATACTGCCCTgctttaaggccggtcctagcaatcga	AGGGCAGTATGTTT
ENSG00000147394.18;ZNF185;chrX-152920327-152920411-152918982-152919081-152920706-152920748	AAACATACTGGTGT	CCCCGAGTCCATCCCAGGCTAGGCTGGCAGAGCATGTCCAGCTTGGCACCCATCAGATGCTCCCCCATCCCGTGTCACCCCAG	GTCAGAGGCTGCAAGCGGTGTTCTGAGGAGGACAGCTCCCCGGGAGCACTCCTACGTCCTGTCAGCGGCCAAGAAGAGCACTGG	GTGAGTTGCCACCAACTGGCTCCAGGCTCTAGGACAGCTCTCCTCTCC	CCCCGAGTCCATCCCAGGCTAGGCTGGCAGAGCATGTCCAGCTTGGCACCCATCAGATGCTCCCCCATCCCGTGTCACCCCAGGTCAGAGGCTGCAAGCGGTGTTCTGAGGAGGACAGCTCCCCGGGAGCACTCCTACGTCCTGTCAGCGGCCAAGAAGAGCACTGGGTGAGTTGCCACCAACTGGCTCCAGGCTCTAGGACAGCTCTCCTCTCC	aagcttcgacaccgagctcgCCCCGAGTCCATCCCAGGCTAGGCTGGCAGAGCATGTCCAGCTTGGCACCCATCAGATGCTCCCCCATCCCGTGTCACCCCAGGTCAGAGGCTGCAAGCGGTGTTCTGAGGAGGACAGCTCCCCGGGAGCACTCCTACGTCCTGTCAGCGGCCAAGAAGAGCACTGGGTGAGTTGCCACCAACTGGCTCCAGGCTCTAGGACAGCTCTCCTCTCCtgcaggagacgctgcgtctcagtagAAACATACTGGTGTgctttaaggccggtcctagcaatcga	ACACCAGTATGTTT
ENSG00000063601.17;MTMR1;chrX-150712341-150712365-150699194-150699300-150714478-150714529	AAACATACTTAGGC	TACTTAGAGGATTATGATGTTTCTTAGGGAATAGGCTGTTGAACTTAATGGCATCTTTCACAGGTCAATAGTAACATGTCCATGATGATGATATTCTGTATTTTAACTAACAG	GTTTTCAGGAGGCCTGATCTAAGG	GTAAGGATATTTGGCTTTCAGCGGATGGGCCTCCTACTTGTGTGTGTCTGTGCTTTATCGAACACTTAGTCTATTTAG	TACTTAGAGGATTATGATGTTTCTTAGGGAATAGGCTGTTGAACTTAATGGCATCTTTCACAGGTCAATAGTAACATGTCCATGATGATGATATTCTGTATTTTAACTAACAGGTTTTCAGGAGGCCTGATCTAAGGGTAAGGATATTTGGCTTTCAGCGGATGGGCCTCCTACTTGTGTGTGTCTGTGCTTTATCGAACACTTAGTCTATTTAG	aagcttcgacaccgagctcgTACTTAGAGGATTATGATGTTTCTTAGGGAATAGGCTGTTGAACTTAATGGCATCTTTCACAGGTCAATAGTAACATGTCCATGATGATGATATTCTGTATTTTAACTAACAGGTTTTCAGGAGGCCTGATCTAAGGGTAAGGATATTTGGCTTTCAGCGGATGGGCCTCCTACTTGTGTGTGTCTGTGCTTTATCGAACACTTAGTCTATTTAGtgcaggagacgctgcgtctcagtagAAACATACTTAGGCgctttaaggccggtcctagcaatcga	GCCTAAGTATGTTT
ENSG00000063601.17;MTMR1;chrX-150714478-150714529-150699194-150699300-150718624-150718700	AAACATACTTCTTG	CTCCTTAAAAAAGAAATTCTGTCCTTTCACCTGTCTGTTTGCACGTGTTTCTCTTTCTCCTCTTTGCCTTTTCTTGTCCATGCACCTGGTGCTGTGCAG	GAGATTCAGGAAGAACACAATGGCTACCCTTCTGAAGCTGAAGCTGATCAG	GTGGCAAGTTCTACGTGTTCATCTGTTTGTAGCTACAGATCGTGTATTTAGAAGCCATTTCATT	CTCCTTAAAAAAGAAATTCTGTCCTTTCACCTGTCTGTTTGCACGTGTTTCTCTTTCTCCTCTTTGCCTTTTCTTGTCCATGCACCTGGTGCTGTGCAGGAGATTCAGGAAGAACACAATGGCTACCCTTCTGAAGCTGAAGCTGATCAGGTGGCAAGTTCTACGTGTTCATCTGTTTGTAGCTACAGATCGTGTATTTAGAAGCCATTTCATT	aagcttcgacaccgagctcgCTCCTTAAAAAAGAAATTCTGTCCTTTCACCTGTCTGTTTGCACGTGTTTCTCTTTCTCCTCTTTGCCTTTTCTTGTCCATGCACCTGGTGCTGTGCAGGAGATTCAGGAAGAACACAATGGCTACCCTTCTGAAGCTGAAGCTGATCAGGTGGCAAGTTCTACGTGTTCATCTGTTTGTAGCTACAGATCGTGTATTTAGAAGCCATTTCATTtgcaggagacgctgcgtctcagtagAAACATACTTCTTGgctttaaggccggtcctagcaatcga	CAAGAAGTATGTTT
ENSG00000063601.17;MTMR1;chrX-150750729-150750843-150744360-150744453-150755688-150755865	AAACATACTTTGCT	ATAAAAAAGTAATATTACTTTTAGAAATTGGACTCTATGACTAAACCTTATTTTTCTCTTCATTTAAG	TTTCCTTCAGCATTCGAGTTTAATGAGCTATTCTTGATTACAATTTTGGATCACCTTTATAGCTGTCTTTTTGGGACCTTTTTGTGCAACTGTGAACAGCAGCGATTCAAAGAG	GTGAGTATGCTGCATCCTTGTCTGTTGCTTTCC	ATAAAAAAGTAATATTACTTTTAGAAATTGGACTCTATGACTAAACCTTATTTTTCTCTTCATTTAAGTTTCCTTCAGCATTCGAGTTTAATGAGCTATTCTTGATTACAATTTTGGATCACCTTTATAGCTGTCTTTTTGGGACCTTTTTGTGCAACTGTGAACAGCAGCGATTCAAAGAGGTGAGTATGCTGCATCCTTGTCTGTTGCTTTCC	aagcttcgacaccgagctcgATAAAAAAGTAATATTACTTTTAGAAATTGGACTCTATGACTAAACCTTATTTTTCTCTTCATTTAAGTTTCCTTCAGCATTCGAGTTTAATGAGCTATTCTTGATTACAATTTTGGATCACCTTTATAGCTGTCTTTTTGGGACCTTTTTGTGCAACTGTGAACAGCAGCGATTCAAAGAGGTGAGTATGCTGCATCCTTGTCTGTTGCTTTCCtgcaggagacgctgcgtctcagtagAAACATACTTTGCTgctttaaggccggtcctagcaatcga	AGCAAAGTATGTTT
ENSG00000013619.15;MAMLD1;chrX-150462771-150462846-150445453-150445612-150469744-150469982	AAACATTGAACGGG	ATCTGTGCCTCTCACTGAGCTGGTGCAGGTAATACTTTCTTTAAGAGTGTGTGCAAGTGGCTCTCCTCAGCCTACTCTCACCCCCAG	GGAAAGAAGCCCTCGTGGATGGAGGAAGAAGATTTATCTTTTCTCTACAAGAGCAGCCCAGGAAGAAAGCATCAG	GTAAGCATAAGCTTACCAAAGCTGGGACCCATTCACTTTACAGTGGGGAAAC	ATCTGTGCCTCTCACTGAGCTGGTGCAGGTAATACTTTCTTTAAGAGTGTGTGCAAGTGGCTCTCCTCAGCCTACTCTCACCCCCAGGGAAAGAAGCCCTCGTGGATGGAGGAAGAAGATTTATCTTTTCTCTACAAGAGCAGCCCAGGAAGAAAGCATCAGGTAAGCATAAGCTTACCAAAGCTGGGACCCATTCACTTTACAGTGGGGAAAC	aagcttcgacaccgagctcgATCTGTGCCTCTCACTGAGCTGGTGCAGGTAATACTTTCTTTAAGAGTGTGTGCAAGTGGCTCTCCTCAGCCTACTCTCACCCCCAGGGAAAGAAGCCCTCGTGGATGGAGGAAGAAGATTTATCTTTTCTCTACAAGAGCAGCCCAGGAAGAAAGCATCAGGTAAGCATAAGCTTACCAAAGCTGGGACCCATTCACTTTACAGTGGGGAAACtgcaggagacgctgcgtctcagtagAAACATTGAACGGGgctttaaggccggtcctagcaatcga	CCCGTTCAATGTTT
ENSG00000241489.8;AF011889.5;chrX-149536173-149536213-149532881-149534374-149538114-149538172	AAACATTGAATGCC	TGGAGTTGTAGGAGCTCTTTCTGAATTCTGCCTCTAACCCCATGTTGGCTTTTTGTATTTCAGAGACCTCGTCTGCTCAGGGGCTTGTTCTTACATCTTTTGCAG	GGCTGTTTTGAAGTCAGTATTCACTTAAGCACTCCAAATT	GTAAGTAACCCCAGAGGTCATGGAGTGTCCCACTGCCCCTCCATCTGGAGGCAGTGACCCCTCTCCCACA	TGGAGTTGTAGGAGCTCTTTCTGAATTCTGCCTCTAACCCCATGTTGGCTTTTTGTATTTCAGAGACCTCGTCTGCTCAGGGGCTTGTTCTTACATCTTTTGCAGGGCTGTTTTGAAGTCAGTATTCACTTAAGCACTCCAAATTGTAAGTAACCCCAGAGGTCATGGAGTGTCCCACTGCCCCTCCATCTGGAGGCAGTGACCCCTCTCCCACA	aagcttcgacaccgagctcgTGGAGTTGTAGGAGCTCTTTCTGAATTCTGCCTCTAACCCCATGTTGGCTTTTTGTATTTCAGAGACCTCGTCTGCTCAGGGGCTTGTTCTTACATCTTTTGCAGGGCTGTTTTGAAGTCAGTATTCACTTAAGCACTCCAAATTGTAAGTAACCCCAGAGGTCATGGAGTGTCCCACTGCCCCTCCATCTGGAGGCAGTGACCCCTCTCCCACAtgcaggagacgctgcgtctcagtagAAACATTGAATGCCgctttaaggccggtcctagcaatcga	GGCATTCAATGTTT
ENSG00000102081.15;FMR1;chrX-147928321-147928393-147925539-147925633-147928658-147928807	AAACATTGACCTAG	TTTTAAGAAAATTTCCTCGATATCTGAAAATCTGTAGATTTCAAAATTATGTTAATCATGAAATATTCTGTGTTGTAATTTTTGTGTAG	GTGTATTCCAGAGCAAATGAAAAAGAGCCTTGCTGTTGGTGGTTAGCTAAAGTGAGGATGATAAAGGGTGAG	GTAGGAAAATGCCTATTTAAATTTTTTTCTTATATTGTTTCCTTTTTTTAAACC	TTTTAAGAAAATTTCCTCGATATCTGAAAATCTGTAGATTTCAAAATTATGTTAATCATGAAATATTCTGTGTTGTAATTTTTGTGTAGGTGTATTCCAGAGCAAATGAAAAAGAGCCTTGCTGTTGGTGGTTAGCTAAAGTGAGGATGATAAAGGGTGAGGTAGGAAAATGCCTATTTAAATTTTTTTCTTATATTGTTTCCTTTTTTTAAACC	aagcttcgacaccgagctcgTTTTAAGAAAATTTCCTCGATATCTGAAAATCTGTAGATTTCAAAATTATGTTAATCATGAAATATTCTGTGTTGTAATTTTTGTGTAGGTGTATTCCAGAGCAAATGAAAAAGAGCCTTGCTGTTGGTGGTTAGCTAAAGTGAGGATGATAAAGGGTGAGGTAGGAAAATGCCTATTTAAATTTTTTTCTTATATTGTTTCCTTTTTTTAAACCtgcaggagacgctgcgtctcagtagAAACATTGACCTAGgctttaaggccggtcctagcaatcga	CTAGGTCAATGTTT
ENSG00000102081.15;FMR1;chrX-147938098-147938161-147937465-147937600-147940575-147940662	AAACATTGACTAGC	TTAAAAGTCCTGCAGTGAAAGTCCTGCGTTCAGGCTTCTGTGTATCGTTTGTTATAGTTAATGACATCCCTTGCATTCCTTATACTGCTTTAG	GTGTTAGTGGCTTCATCAGTTGTAGCAGGGGAATCCCAGAAACCTGAACTCAAGGCTTGGCAG	GTAGGAAAACATTCCTTGAGAAATACACTTTCAGTTTATATTTTAATGTTTATTCCCC	TTAAAAGTCCTGCAGTGAAAGTCCTGCGTTCAGGCTTCTGTGTATCGTTTGTTATAGTTAATGACATCCCTTGCATTCCTTATACTGCTTTAGGTGTTAGTGGCTTCATCAGTTGTAGCAGGGGAATCCCAGAAACCTGAACTCAAGGCTTGGCAGGTAGGAAAACATTCCTTGAGAAATACACTTTCAGTTTATATTTTAATGTTTATTCCCC	aagcttcgacaccgagctcgTTAAAAGTCCTGCAGTGAAAGTCCTGCGTTCAGGCTTCTGTGTATCGTTTGTTATAGTTAATGACATCCCTTGCATTCCTTATACTGCTTTAGGTGTTAGTGGCTTCATCAGTTGTAGCAGGGGAATCCCAGAAACCTGAACTCAAGGCTTGGCAGGTAGGAAAACATTCCTTGAGAAATACACTTTCAGTTTATATTTTAATGTTTATTCCCCtgcaggagacgctgcgtctcagtagAAACATTGACTAGCgctttaaggccggtcctagcaatcga	GCTAGTCAATGTTT
ENSG00000101977.21;MCF2;chrX-139613215-139613263-139610300-139610338-139614880-139614950	AAACATTGAGATGA	ATCCATGCAAGTCATTAGTCACTCATTAGCACATTTTGTTTTGTATTGTTTCATTTTTTTCTGATATTCTTATTTAATGGCGTTACAATTTCCTTCTGCAG	TGGGAGTTGGATACTCTTTCTTTCAAGCATGTAAACTTTTTTCAAAAG	GTACCCATCTTTATTATATTACTTTTGCCAATACATTTTTCTGAGTTTGTGTACATGTGAAAAACC	ATCCATGCAAGTCATTAGTCACTCATTAGCACATTTTGTTTTGTATTGTTTCATTTTTTTCTGATATTCTTATTTAATGGCGTTACAATTTCCTTCTGCAGTGGGAGTTGGATACTCTTTCTTTCAAGCATGTAAACTTTTTTCAAAAGGTACCCATCTTTATTATATTACTTTTGCCAATACATTTTTCTGAGTTTGTGTACATGTGAAAAACC	aagcttcgacaccgagctcgATCCATGCAAGTCATTAGTCACTCATTAGCACATTTTGTTTTGTATTGTTTCATTTTTTTCTGATATTCTTATTTAATGGCGTTACAATTTCCTTCTGCAGTGGGAGTTGGATACTCTTTCTTTCAAGCATGTAAACTTTTTTCAAAAGGTACCCATCTTTATTATATTACTTTTGCCAATACATTTTTCTGAGTTTGTGTACATGTGAAAAACCtgcaggagacgctgcgtctcagtagAAACATTGAGATGAgctttaaggccggtcctagcaatcga	TCATCTCAATGTTT
ENSG00000101977.21;MCF2;chrX-139631394-139631511-139629694-139629844-139632334-139632454	AAACATTGAGGTTC	TTTACAGTTTAATGGAGGGATGGCATGAAGGGCAGTTAACAGTATCTTTTTTGCTTATTTATATAG	GTTGTTATGCTGAGCTCAGTTAGTGATTTGCTGACATACATTGATGACAAGCAATTAACCCCTGAGTTAGGCGGCACCTTGCAGTACTGCCACAGTGAATGGATCATCTTCAGAAAT	GTATGTTGTCTTTGCCCTTACTGTAGAGCCT	TTTACAGTTTAATGGAGGGATGGCATGAAGGGCAGTTAACAGTATCTTTTTTGCTTATTTATATAGGTTGTTATGCTGAGCTCAGTTAGTGATTTGCTGACATACATTGATGACAAGCAATTAACCCCTGAGTTAGGCGGCACCTTGCAGTACTGCCACAGTGAATGGATCATCTTCAGAAATGTATGTTGTCTTTGCCCTTACTGTAGAGCCT	aagcttcgacaccgagctcgTTTACAGTTTAATGGAGGGATGGCATGAAGGGCAGTTAACAGTATCTTTTTTGCTTATTTATATAGGTTGTTATGCTGAGCTCAGTTAGTGATTTGCTGACATACATTGATGACAAGCAATTAACCCCTGAGTTAGGCGGCACCTTGCAGTACTGCCACAGTGAATGGATCATCTTCAGAAATGTATGTTGTCTTTGCCCTTACTGTAGAGCCTtgcaggagacgctgcgtctcagtagAAACATTGAGGTTCgctttaaggccggtcctagcaatcga	GAACCTCAATGTTT
ENSG00000147274.14;RBMX;chrX-136875470-136875585-136875257-136875383-136876502-136876655	AAACATTGATCGGT	TGAATGTAAGTTCACGTTTTAACTTTTTTCTCTGGCTATGTTTAAAAAAATGATATTTTTCCTTAAG	CTCCTGTATCACGTGGAAGAGATAGTTATGGAGGTCCACCTCGAAGGGAACCGCTGCCCTCTCGTAGAGATGTTTATTTGTCCCCAAGAGATGATGGGTATTCTACTAAAGACAG	GTAATAGAAAAGTGCAGCTTTTTAAATTAATA	TGAATGTAAGTTCACGTTTTAACTTTTTTCTCTGGCTATGTTTAAAAAAATGATATTTTTCCTTAAGCTCCTGTATCACGTGGAAGAGATAGTTATGGAGGTCCACCTCGAAGGGAACCGCTGCCCTCTCGTAGAGATGTTTATTTGTCCCCAAGAGATGATGGGTATTCTACTAAAGACAGGTAATAGAAAAGTGCAGCTTTTTAAATTAATA	aagcttcgacaccgagctcgTGAATGTAAGTTCACGTTTTAACTTTTTTCTCTGGCTATGTTTAAAAAAATGATATTTTTCCTTAAGCTCCTGTATCACGTGGAAGAGATAGTTATGGAGGTCCACCTCGAAGGGAACCGCTGCCCTCTCGTAGAGATGTTTATTTGTCCCCAAGAGATGATGGGTATTCTACTAAAGACAGGTAATAGAAAAGTGCAGCTTTTTAAATTAATAtgcaggagacgctgcgtctcagtagAAACATTGATCGGTgctttaaggccggtcctagcaatcga	ACCGATCAATGTTT
ENSG00000102241.12;HTATSF1;chrX-136500157-136500205-136499597-136499778-136500663-136500818	AAACATTGATTTCC	CCTGGAAGTTTCAAGAAACTGCTGCTTTGTCAAGATTCCATAATATGACTCTTATCTTTTTTTGCAAGTGTTTTATTTATTTAATTAATTTTGATTTCTAG	GATGGTTTCATGTTGAAGAAGACAGAAATACAAATGTATACGTGTCTG	GTATGTATAACTTTTTAAACAGGTTTAAGGTAGGAAATACTTAATTTTGAGATTTTTCACGAAGTG	CCTGGAAGTTTCAAGAAACTGCTGCTTTGTCAAGATTCCATAATATGACTCTTATCTTTTTTTGCAAGTGTTTTATTTATTTAATTAATTTTGATTTCTAGGATGGTTTCATGTTGAAGAAGACAGAAATACAAATGTATACGTGTCTGGTATGTATAACTTTTTAAACAGGTTTAAGGTAGGAAATACTTAATTTTGAGATTTTTCACGAAGTG	aagcttcgacaccgagctcgCCTGGAAGTTTCAAGAAACTGCTGCTTTGTCAAGATTCCATAATATGACTCTTATCTTTTTTTGCAAGTGTTTTATTTATTTAATTAATTTTGATTTCTAGGATGGTTTCATGTTGAAGAAGACAGAAATACAAATGTATACGTGTCTGGTATGTATAACTTTTTAAACAGGTTTAAGGTAGGAAATACTTAATTTTGAGATTTTTCACGAAGTGtgcaggagacgctgcgtctcagtagAAACATTGATTTCCgctttaaggccggtcctagcaatcga	GGAAATCAATGTTT
ENSG00000169446.6;MMGT1;chrX-135967389-135967493-135960587-135965183-135971057-135971110	AAACATTGCAGAGG	AGGTAGAGAGAAAATTGTAAATATTTATAATAATGTTTGTGTTATTTAGTATTATCAATCTTTATACTCACAG	ATAGTTCTTCAGACACTTCTGGCCTTTGCAGTTACCTGTTACGGTATAGTTCATATTGCAGGAGAGTTTAAAGACATGGATGCCACTTCAGAACTGAAAAATAA	GTAAGTCTTTCTCTTTTCATAGGCATTGCATTTCATAG	AGGTAGAGAGAAAATTGTAAATATTTATAATAATGTTTGTGTTATTTAGTATTATCAATCTTTATACTCACAGATAGTTCTTCAGACACTTCTGGCCTTTGCAGTTACCTGTTACGGTATAGTTCATATTGCAGGAGAGTTTAAAGACATGGATGCCACTTCAGAACTGAAAAATAAGTAAGTCTTTCTCTTTTCATAGGCATTGCATTTCATAG	aagcttcgacaccgagctcgAGGTAGAGAGAAAATTGTAAATATTTATAATAATGTTTGTGTTATTTAGTATTATCAATCTTTATACTCACAGATAGTTCTTCAGACACTTCTGGCCTTTGCAGTTACCTGTTACGGTATAGTTCATATTGCAGGAGAGTTTAAAGACATGGATGCCACTTCAGAACTGAAAAATAAGTAAGTCTTTCTCTTTTCATAGGCATTGCATTTCATAGtgcaggagacgctgcgtctcagtagAAACATTGCAGAGGgctttaaggccggtcctagcaatcga	CCTCTGCAATGTTT
ENSG00000156531.17;PHF6;chrX-134378004-134378106-134377571-134377755-134393500-134393634	AAACATTGCCAACA	TTGACATCTTATTTACTGTTTTACTGTGATTAATTTATATATGAACCTTAATTTTTTTTAAATGTAATTTATAG	CTCTTTTCATCTGCTTTGGTATCATCACACTCTGATAATGAAAGTCTTGGTGGATTTTCTATTGAAGATGTCCAAAAGGAAATTAAAAGAGGCACGAAGCTG	GTAAGTTGGTATTTCTGCCTCTTGAGAATAAAAATTATT	TTGACATCTTATTTACTGTTTTACTGTGATTAATTTATATATGAACCTTAATTTTTTTTAAATGTAATTTATAGCTCTTTTCATCTGCTTTGGTATCATCACACTCTGATAATGAAAGTCTTGGTGGATTTTCTATTGAAGATGTCCAAAAGGAAATTAAAAGAGGCACGAAGCTGGTAAGTTGGTATTTCTGCCTCTTGAGAATAAAAATTATT	aagcttcgacaccgagctcgTTGACATCTTATTTACTGTTTTACTGTGATTAATTTATATATGAACCTTAATTTTTTTTAAATGTAATTTATAGCTCTTTTCATCTGCTTTGGTATCATCACACTCTGATAATGAAAGTCTTGGTGGATTTTCTATTGAAGATGTCCAAAAGGAAATTAAAAGAGGCACGAAGCTGGTAAGTTGGTATTTCTGCCTCTTGAGAATAAAAATTATTtgcaggagacgctgcgtctcagtagAAACATTGCCAACAgctttaaggccggtcctagcaatcga	TGTTGGCAATGTTT
ENSG00000156709.15;AIFM1;chrX-130140532-130140617-130139794-130139871-130145478-130145569	AAACATTGCCGAAT	TTGATGTGAATTATATCTCAATAAAACTTTTTCAATGCTAATTCATCTCTACCTCTTTTGTGTATGTGTGTGACTGTACCAG	GTAGTACAGCTGGATGTGAGAGACAACATGGTGAAACTTAATGATGGCTCTCAAATAACCTATGAAAAGTGCTTGATTGCAACAG	GTGAGCATTTCTGGAGATGGCTTTCTTCCCTGATACAGCTCATTCAA	TTGATGTGAATTATATCTCAATAAAACTTTTTCAATGCTAATTCATCTCTACCTCTTTTGTGTATGTGTGTGACTGTACCAGGTAGTACAGCTGGATGTGAGAGACAACATGGTGAAACTTAATGATGGCTCTCAAATAACCTATGAAAAGTGCTTGATTGCAACAGGTGAGCATTTCTGGAGATGGCTTTCTTCCCTGATACAGCTCATTCAA	aagcttcgacaccgagctcgTTGATGTGAATTATATCTCAATAAAACTTTTTCAATGCTAATTCATCTCTACCTCTTTTGTGTATGTGTGTGACTGTACCAGGTAGTACAGCTGGATGTGAGAGACAACATGGTGAAACTTAATGATGGCTCTCAAATAACCTATGAAAAGTGCTTGATTGCAACAGGTGAGCATTTCTGGAGATGGCTTTCTTCCCTGATACAGCTCATTCAAtgcaggagacgctgcgtctcagtagAAACATTGCCGAATgctttaaggccggtcctagcaatcga	ATTCGGCAATGTTT
ENSG00000122126.17;OCRL;chrX-129584343-129584367-129576316-129576552-129587001-129587118	AAACATTGCCTTCG	CATGTATATCTGGTAAGATAGTGAGTTCTAATACTGATCTGTTTCTAATTCTGTAAATTAATTCTAATCATATTCTGTCTGTCAATGACTTTCTTTTCCTGCTCCGCTCTCAG	GAAGAAGACAGCTTCCTAGAAAAG	GTAATGCAATCCATTGGTGGTTATGAGAGTTTCCCTGTGCTTGATTAACACTTAACTGTGGTCCCTGGAATTTGTCCC	CATGTATATCTGGTAAGATAGTGAGTTCTAATACTGATCTGTTTCTAATTCTGTAAATTAATTCTAATCATATTCTGTCTGTCAATGACTTTCTTTTCCTGCTCCGCTCTCAGGAAGAAGACAGCTTCCTAGAAAAGGTAATGCAATCCATTGGTGGTTATGAGAGTTTCCCTGTGCTTGATTAACACTTAACTGTGGTCCCTGGAATTTGTCCC	aagcttcgacaccgagctcgCATGTATATCTGGTAAGATAGTGAGTTCTAATACTGATCTGTTTCTAATTCTGTAAATTAATTCTAATCATATTCTGTCTGTCAATGACTTTCTTTTCCTGCTCCGCTCTCAGGAAGAAGACAGCTTCCTAGAAAAGGTAATGCAATCCATTGGTGGTTATGAGAGTTTCCCTGTGCTTGATTAACACTTAACTGTGGTCCCTGGAATTTGTCCCtgcaggagacgctgcgtctcagtagAAACATTGCCTTCGgctttaaggccggtcctagcaatcga	CGAAGGCAATGTTT
ENSG00000125676.20;THOC2;chrX-123703453-123703505-123686547-123686714-123706857-123706949	AAACATTGCGGAGA	TTTTTTGTTTTTAAGTTTCACAGAAGAGTGTTATTATGAAACCCTAATACTTGCTGTGTGCTTTTTTGCTATTTATTGTAATTATATTTTTAAAATTAG	GAATTTCGTGAGGATATGCCCTCCATTCTTGCTGATGTATTCTGCATATTAG	GTAGGTATTAAGCCTTTATTTCACCTGTAATGTGCTGTGTGGTAAATCAAATGTTTGTTAAATA	TTTTTTGTTTTTAAGTTTCACAGAAGAGTGTTATTATGAAACCCTAATACTTGCTGTGTGCTTTTTTGCTATTTATTGTAATTATATTTTTAAAATTAGGAATTTCGTGAGGATATGCCCTCCATTCTTGCTGATGTATTCTGCATATTAGGTAGGTATTAAGCCTTTATTTCACCTGTAATGTGCTGTGTGGTAAATCAAATGTTTGTTAAATA	aagcttcgacaccgagctcgTTTTTTGTTTTTAAGTTTCACAGAAGAGTGTTATTATGAAACCCTAATACTTGCTGTGTGCTTTTTTGCTATTTATTGTAATTATATTTTTAAAATTAGGAATTTCGTGAGGATATGCCCTCCATTCTTGCTGATGTATTCTGCATATTAGGTAGGTATTAAGCCTTTATTTCACCTGTAATGTGCTGTGTGGTAAATCAAATGTTTGTTAAATAtgcaggagacgctgcgtctcagtagAAACATTGCGGAGAgctttaaggccggtcctagcaatcga	TCTCCGCAATGTTT
ENSG00000005893.16;LAMP2;chrX-120442598-120442662-120441729-120441894-120446304-120446427	AAACATTGCTACTT	GTTAGATTGCTTTTCTTCTGTGGGTATTAACCGTATCTGTTATCTGTAGACAGTTGTGAAATGTTAATTAACTGGAAGCTCTTTTTCAAACAG	AAAAATGAAAACCGATTTTATCTGAAGGAAGTGAACATCAGCATGTATTTGGTTAATGGCTCCG	GTAAGCAAAGCACTGGCCTGGGGAAAAAGACTGTGGATTACCCTGAAGGATTAGAAAT	GTTAGATTGCTTTTCTTCTGTGGGTATTAACCGTATCTGTTATCTGTAGACAGTTGTGAAATGTTAATTAACTGGAAGCTCTTTTTCAAACAGAAAAATGAAAACCGATTTTATCTGAAGGAAGTGAACATCAGCATGTATTTGGTTAATGGCTCCGGTAAGCAAAGCACTGGCCTGGGGAAAAAGACTGTGGATTACCCTGAAGGATTAGAAAT	aagcttcgacaccgagctcgGTTAGATTGCTTTTCTTCTGTGGGTATTAACCGTATCTGTTATCTGTAGACAGTTGTGAAATGTTAATTAACTGGAAGCTCTTTTTCAAACAGAAAAATGAAAACCGATTTTATCTGAAGGAAGTGAACATCAGCATGTATTTGGTTAATGGCTCCGGTAAGCAAAGCACTGGCCTGGGGAAAAAGACTGTGGATTACCCTGAAGGATTAGAAATtgcaggagacgctgcgtctcagtagAAACATTGCTACTTgctttaaggccggtcctagcaatcga	AAGTAGCAATGTTT
ENSG00000077279.20;DCX;chrX-111312638-111312736-111293778-111301743-111330903-111331041	AAACATTGCTCTCG	TTCTGAGGGGAAGGATAACTTGCTCCTTTGTATGCTGTTGATTTTTATCCCTTCCTTTTCTCTTGCTTTGGGCTAG	CAAACGGAACCTCCAGCAGCCAGCTCTCTACCCCCAAGTCTAAGCAGTCTCCCATCTCTACGCCCACCAGTCCTGGCAGCCTCCGGAAGCACAAGGTA	TTATGTCTCTTATACCTTACTAAACCTCTTTGCACTCAGTT	TTCTGAGGGGAAGGATAACTTGCTCCTTTGTATGCTGTTGATTTTTATCCCTTCCTTTTCTCTTGCTTTGGGCTAGCAAACGGAACCTCCAGCAGCCAGCTCTCTACCCCCAAGTCTAAGCAGTCTCCCATCTCTACGCCCACCAGTCCTGGCAGCCTCCGGAAGCACAAGGTATTATGTCTCTTATACCTTACTAAACCTCTTTGCACTCAGTT	aagcttcgacaccgagctcgTTCTGAGGGGAAGGATAACTTGCTCCTTTGTATGCTGTTGATTTTTATCCCTTCCTTTTCTCTTGCTTTGGGCTAGCAAACGGAACCTCCAGCAGCCAGCTCTCTACCCCCAAGTCTAAGCAGTCTCCCATCTCTACGCCCACCAGTCCTGGCAGCCTCCGGAAGCACAAGGTATTATGTCTCTTATACCTTACTAAACCTCTTTGCACTCAGTTtgcaggagacgctgcgtctcagtagAAACATTGCTCTCGgctttaaggccggtcctagcaatcga	CGAGAGCAATGTTT
ENSG00000077279.20;DCX;chrX-111312641-111312736-111293778-111301743-111330903-111331041	AAACATTGCTTACT	CTTCTGAGGGGAAGGATAACTTGCTCCTTTGTATGCTGTTGATTTTTATCCCTTCCTTTTCTCTTGCTTTGGGCTAG	CAAACGGAACCTCCAGCAGCCAGCTCTCTACCCCCAAGTCTAAGCAGTCTCCCATCTCTACGCCCACCAGTCCTGGCAGCCTCCGGAAGCACAAG	GTATTATGTCTCTTATACCTTACTAAACCTCTTTGCACTCAG	CTTCTGAGGGGAAGGATAACTTGCTCCTTTGTATGCTGTTGATTTTTATCCCTTCCTTTTCTCTTGCTTTGGGCTAGCAAACGGAACCTCCAGCAGCCAGCTCTCTACCCCCAAGTCTAAGCAGTCTCCCATCTCTACGCCCACCAGTCCTGGCAGCCTCCGGAAGCACAAGGTATTATGTCTCTTATACCTTACTAAACCTCTTTGCACTCAG	aagcttcgacaccgagctcgCTTCTGAGGGGAAGGATAACTTGCTCCTTTGTATGCTGTTGATTTTTATCCCTTCCTTTTCTCTTGCTTTGGGCTAGCAAACGGAACCTCCAGCAGCCAGCTCTCTACCCCCAAGTCTAAGCAGTCTCCCATCTCTACGCCCACCAGTCCTGGCAGCCTCCGGAAGCACAAGGTATTATGTCTCTTATACCTTACTAAACCTCTTTGCACTCAGtgcaggagacgctgcgtctcagtagAAACATTGCTTACTgctttaaggccggtcctagcaatcga	AGTAAGCAATGTTT
ENSG00000068366.21;ACSL4;chrX-109696143-109696196-109683135-109683372-109733138-109733198	AAACATTGGAACTC	CTAAGGTGCACAGATAATGTGAACAAGCACTCGATATTTCTTTTAAAGGGGCACTTTTCTTATGTCACTGTACTCATAAATGCTGTCTCTTACTGCAG	ATTGAAATCACAGAAGATATTCGTGTTCTTCTTAAGAGAAAAAGAGGACATTT	GTAAGTATTTGTCCTTTAGAAATTCTAAATGTGTAATTTTATTAGCTTTTTGAGAAAATTAAG	CTAAGGTGCACAGATAATGTGAACAAGCACTCGATATTTCTTTTAAAGGGGCACTTTTCTTATGTCACTGTACTCATAAATGCTGTCTCTTACTGCAGATTGAAATCACAGAAGATATTCGTGTTCTTCTTAAGAGAAAAAGAGGACATTTGTAAGTATTTGTCCTTTAGAAATTCTAAATGTGTAATTTTATTAGCTTTTTGAGAAAATTAAG	aagcttcgacaccgagctcgCTAAGGTGCACAGATAATGTGAACAAGCACTCGATATTTCTTTTAAAGGGGCACTTTTCTTATGTCACTGTACTCATAAATGCTGTCTCTTACTGCAGATTGAAATCACAGAAGATATTCGTGTTCTTCTTAAGAGAAAAAGAGGACATTTGTAAGTATTTGTCCTTTAGAAATTCTAAATGTGTAATTTTATTAGCTTTTTGAGAAAATTAAGtgcaggagacgctgcgtctcagtagAAACATTGGAACTCgctttaaggccggtcctagcaatcga	GAGTTCCAATGTTT
ENSG00000101844.18;ATG4A;chrX-108138112-108138191-108137803-108137991-108150151-108150175	AAACATTGGAGATA	CCCATCACACCGCCATCTCAGCACAGAGATCCGTGAGCAGCAGTCCACAAGTGAGTTGAGAATCTTGCATTGTCTTTCTCTCCAG	GAGTGTTTTAAGATGCCACAGTCTTTAGGGGCATTAGGAGGAAAACCAAATAACGCGTATTATTTCATAGGATTCTTAG	GTAAGAAAGGAGGAATCACAAGTAAGTCATCGTGGGCTAGGGGAGGGCGT	CCCATCACACCGCCATCTCAGCACAGAGATCCGTGAGCAGCAGTCCACAAGTGAGTTGAGAATCTTGCATTGTCTTTCTCTCCAGGAGTGTTTTAAGATGCCACAGTCTTTAGGGGCATTAGGAGGAAAACCAAATAACGCGTATTATTTCATAGGATTCTTAGGTAAGAAAGGAGGAATCACAAGTAAGTCATCGTGGGCTAGGGGAGGGCGT	aagcttcgacaccgagctcgCCCATCACACCGCCATCTCAGCACAGAGATCCGTGAGCAGCAGTCCACAAGTGAGTTGAGAATCTTGCATTGTCTTTCTCTCCAGGAGTGTTTTAAGATGCCACAGTCTTTAGGGGCATTAGGAGGAAAACCAAATAACGCGTATTATTTCATAGGATTCTTAGGTAAGAAAGGAGGAATCACAAGTAAGTCATCGTGGGCTAGGGGAGGGCGTtgcaggagacgctgcgtctcagtagAAACATTGGAGATAgctttaaggccggtcctagcaatcga	TATCTCCAATGTTT
ENSG00000101844.18;ATG4A;chrX-108151801-108151858-108150067-108150297-108152978-108153087	AAACATTGGCATAC	CCACAGAGACTGGCCCACATCCTAATTCTGGGCCAACAGCTCCATTGTGCAATACCAAAGGTAATTCTAAGTTGTGTTCTTTTGCTTTCCCCCAAG	GGATTTTTCTGCAAAGAAGAAAAAGACTTTGATAACTGGTGTAGCCTTGTTCAGAAG	GTAAAGCTATATGTTTTTCTTAGTCTGAAAAATGAAGTTACCCAATTTTATTCCTTTTCAA	CCACAGAGACTGGCCCACATCCTAATTCTGGGCCAACAGCTCCATTGTGCAATACCAAAGGTAATTCTAAGTTGTGTTCTTTTGCTTTCCCCCAAGGGATTTTTCTGCAAAGAAGAAAAAGACTTTGATAACTGGTGTAGCCTTGTTCAGAAGGTAAAGCTATATGTTTTTCTTAGTCTGAAAAATGAAGTTACCCAATTTTATTCCTTTTCAA	aagcttcgacaccgagctcgCCACAGAGACTGGCCCACATCCTAATTCTGGGCCAACAGCTCCATTGTGCAATACCAAAGGTAATTCTAAGTTGTGTTCTTTTGCTTTCCCCCAAGGGATTTTTCTGCAAAGAAGAAAAAGACTTTGATAACTGGTGTAGCCTTGTTCAGAAGGTAAAGCTATATGTTTTTCTTAGTCTGAAAAATGAAGTTACCCAATTTTATTCCTTTTCAAtgcaggagacgctgcgtctcagtagAAACATTGGCATACgctttaaggccggtcctagcaatcga	GTATGCCAATGTTT
ENSG00000288597.1;RP5-1055C14.9;chrX-103788409-103788505-103776346-103776653-103792680-103792738	AAACATTGGCTATG	ATTGAAGGCCATGGGTGTAATTTGTATGGTATTAGCTACTCCCTTGTAAAATAACCCAAATAACCCACTCACCTCAG	CTGTTTTGCAGATGGACAGAAGGTTGGAGCCACAAACCTTGCCAGGGAAAGCATTCCATGGGAGAACACCTAAGTAAGACACAAAAAGCAAGCAGG	GTAAGCTTTATGGAGTTACGGGGCCACATGGAGACTTTCCCC	ATTGAAGGCCATGGGTGTAATTTGTATGGTATTAGCTACTCCCTTGTAAAATAACCCAAATAACCCACTCACCTCAGCTGTTTTGCAGATGGACAGAAGGTTGGAGCCACAAACCTTGCCAGGGAAAGCATTCCATGGGAGAACACCTAAGTAAGACACAAAAAGCAAGCAGGGTAAGCTTTATGGAGTTACGGGGCCACATGGAGACTTTCCCC	aagcttcgacaccgagctcgATTGAAGGCCATGGGTGTAATTTGTATGGTATTAGCTACTCCCTTGTAAAATAACCCAAATAACCCACTCACCTCAGCTGTTTTGCAGATGGACAGAAGGTTGGAGCCACAAACCTTGCCAGGGAAAGCATTCCATGGGAGAACACCTAAGTAAGACACAAAAAGCAAGCAGGGTAAGCTTTATGGAGTTACGGGGCCACATGGAGACTTTCCCCtgcaggagacgctgcgtctcagtagAAACATTGGCTATGgctttaaggccggtcctagcaatcga	CATAGCCAATGTTT
ENSG00000166681.14;BEX3;chrX-103377027-103377106-103376394-103376613-103377462-103378077	AAACATTGGGAGTG	AAGGGCCGGGCGGCGGCGGGTCTTCGCTAGCGTTCCGCTGCAGCAGCCCCCACCCCCCACAACCCCCACCCCGGCTCGACTGCAG	GTCTGCGAGGCTAAGTGTCTCCGCGGCGCACCTCGCGGCGAGAATCCGGAGGAGAAGGAGACTGCAAGGATAGGCCCAG	GTCGGTGCGAGGGACGGTGGTGGGGCGGGGGTCGGAACGTAAGGAAAGCC	AAGGGCCGGGCGGCGGCGGGTCTTCGCTAGCGTTCCGCTGCAGCAGCCCCCACCCCCCACAACCCCCACCCCGGCTCGACTGCAGGTCTGCGAGGCTAAGTGTCTCCGCGGCGCACCTCGCGGCGAGAATCCGGAGGAGAAGGAGACTGCAAGGATAGGCCCAGGTCGGTGCGAGGGACGGTGGTGGGGCGGGGGTCGGAACGTAAGGAAAGCC	aagcttcgacaccgagctcgAAGGGCCGGGCGGCGGCGGGTCTTCGCTAGCGTTCCGCTGCAGCAGCCCCCACCCCCCACAACCCCCACCCCGGCTCGACTGCAGGTCTGCGAGGCTAAGTGTCTCCGCGGCGCACCTCGCGGCGAGAATCCGGAGGAGAAGGAGACTGCAAGGATAGGCCCAGGTCGGTGCGAGGGACGGTGGTGGGGCGGGGGTCGGAACGTAAGGAAAGCCtgcaggagacgctgcgtctcagtagAAACATTGGGAGTGgctttaaggccggtcctagcaatcga	CACTCCCAATGTTT
ENSG00000198932.13;GPRASP1;chrX-102652830-102652898-102651365-102651595-102653220-102653298	AAACATTGGGTATC	GGGATTCTTATCCTTAGCGTTGGTCTCTCTACCAAGGGCTTTACTGCCACCCCTCATTTCCTGTCTTACTTTTTCATCTGTTTGTCCATAG	GCCTGCTTTAAGGCTGGCCAGTTCTGCAAGAAAGGCAAGGAGGAGGAGACTGGCTCACACCTCTGGAG	GTTGGTGAGAAGGGGGAGGGGGCAATTCAGGGGACAGTTGGAGAAAGAGAGCATGG	GGGATTCTTATCCTTAGCGTTGGTCTCTCTACCAAGGGCTTTACTGCCACCCCTCATTTCCTGTCTTACTTTTTCATCTGTTTGTCCATAGGCCTGCTTTAAGGCTGGCCAGTTCTGCAAGAAAGGCAAGGAGGAGGAGACTGGCTCACACCTCTGGAGGTTGGTGAGAAGGGGGAGGGGGCAATTCAGGGGACAGTTGGAGAAAGAGAGCATGG	aagcttcgacaccgagctcgGGGATTCTTATCCTTAGCGTTGGTCTCTCTACCAAGGGCTTTACTGCCACCCCTCATTTCCTGTCTTACTTTTTCATCTGTTTGTCCATAGGCCTGCTTTAAGGCTGGCCAGTTCTGCAAGAAAGGCAAGGAGGAGGAGACTGGCTCACACCTCTGGAGGTTGGTGAGAAGGGGGAGGGGGCAATTCAGGGGACAGTTGGAGAAAGAGAGCATGGtgcaggagacgctgcgtctcagtagAAACATTGGGTATCgctttaaggccggtcctagcaatcga	GATACCCAATGTTT
ENSG00000000003.15;TSPAN6;chrX-100632484-100632568-100630758-100630866-100633404-100633539	AAACATTGGTAGCT	ATATGATCGAAGTATTTATTACCATAAAGAAAAGCACAGGCTGCTTGTGCTGTATTTAATCTTTGTTTTTTTCCTCCCATTAG	GGTTGTTTTATAAAGGTGATGACCATTATAGAGTCAGAAATGGGAGTCGTTGCAGGAATTTCCTTTGGAGTTGCTTGCTTCCAA	GTAAGTTTTTGTAGTTACTTAGGAAATATTTCATCCCTCTTGTAGGTG	ATATGATCGAAGTATTTATTACCATAAAGAAAAGCACAGGCTGCTTGTGCTGTATTTAATCTTTGTTTTTTTCCTCCCATTAGGGTTGTTTTATAAAGGTGATGACCATTATAGAGTCAGAAATGGGAGTCGTTGCAGGAATTTCCTTTGGAGTTGCTTGCTTCCAAGTAAGTTTTTGTAGTTACTTAGGAAATATTTCATCCCTCTTGTAGGTG	aagcttcgacaccgagctcgATATGATCGAAGTATTTATTACCATAAAGAAAAGCACAGGCTGCTTGTGCTGTATTTAATCTTTGTTTTTTTCCTCCCATTAGGGTTGTTTTATAAAGGTGATGACCATTATAGAGTCAGAAATGGGAGTCGTTGCAGGAATTTCCTTTGGAGTTGCTTGCTTCCAAGTAAGTTTTTGTAGTTACTTAGGAAATATTTCATCCCTCTTGTAGGTGtgcaggagacgctgcgtctcagtagAAACATTGGTAGCTgctttaaggccggtcctagcaatcga	AGCTACCAATGTTT
ENSG00000147202.18;DIAPH2;chrX-96735757-96735790-96684662-96685190-96738585-96738762	AAACATTGGTGCAT	TGTTTACAGTTAATAAAAATGAAAATTATTAAATTATTTTATTGTTTGATCTATGAGTTTCTCTTATCTGATGGGTTTTTTTTGTTTGTTTCTTTTTGGTTTTAATAG	AACATTCAAATAAAAACTTTGGCAGATGATGTG	GTAAGGTGGTCTTAGCATGTTATTACATTACTTATGCATGTTGCCTTTTAATTAAAATGGGTGGACATAAAAG	TGTTTACAGTTAATAAAAATGAAAATTATTAAATTATTTTATTGTTTGATCTATGAGTTTCTCTTATCTGATGGGTTTTTTTTGTTTGTTTCTTTTTGGTTTTAATAGAACATTCAAATAAAAACTTTGGCAGATGATGTGGTAAGGTGGTCTTAGCATGTTATTACATTACTTATGCATGTTGCCTTTTAATTAAAATGGGTGGACATAAAAG	aagcttcgacaccgagctcgTGTTTACAGTTAATAAAAATGAAAATTATTAAATTATTTTATTGTTTGATCTATGAGTTTCTCTTATCTGATGGGTTTTTTTTGTTTGTTTCTTTTTGGTTTTAATAGAACATTCAAATAAAAACTTTGGCAGATGATGTGGTAAGGTGGTCTTAGCATGTTATTACATTACTTATGCATGTTGCCTTTTAATTAAAATGGGTGGACATAAAAGtgcaggagacgctgcgtctcagtagAAACATTGGTGCATgctttaaggccggtcctagcaatcga	ATGCACCAATGTTT
ENSG00000147202.18;DIAPH2;chrX-96763099-96763120-96758153-96758258-96881578-96881718	AAACATTGGTTTCT	TATTTACTAATTTACTAAACACTTAACCTCTGTGAAAAGCTTCTGACTACTAATATTGTTGCTGTTTGTTTTTTTTTTACACCATAACCACTCTTCGTTGACCACTGCATGCAG	ATAGTTGGAAGTAAAGTTACG	GTGAGTACAAAAGATGTGTTTTACCCTTAGATATGAATTTGTGGTTTTGTAAATTGTGATTTTTGCTTGTAGTATTTTA	TATTTACTAATTTACTAAACACTTAACCTCTGTGAAAAGCTTCTGACTACTAATATTGTTGCTGTTTGTTTTTTTTTTACACCATAACCACTCTTCGTTGACCACTGCATGCAGATAGTTGGAAGTAAAGTTACGGTGAGTACAAAAGATGTGTTTTACCCTTAGATATGAATTTGTGGTTTTGTAAATTGTGATTTTTGCTTGTAGTATTTTA	aagcttcgacaccgagctcgTATTTACTAATTTACTAAACACTTAACCTCTGTGAAAAGCTTCTGACTACTAATATTGTTGCTGTTTGTTTTTTTTTTACACCATAACCACTCTTCGTTGACCACTGCATGCAGATAGTTGGAAGTAAAGTTACGGTGAGTACAAAAGATGTGTTTTACCCTTAGATATGAATTTGTGGTTTTGTAAATTGTGATTTTTGCTTGTAGTATTTTAtgcaggagacgctgcgtctcagtagAAACATTGGTTTCTgctttaaggccggtcctagcaatcga	AGAAACCAATGTTT
ENSG00000085224.23;ATRX;chrX-77676225-77676298-77664644-77664778-77681519-77683451	AAACATTGTAGACC	AAAGTTTTTGGCTTTCAGTTTTATTTTACATGGTTTTAATTATATAGCTTATTTAAAGCTAATTTTAAGTACACTTTTTTCCCTCAAG	GAGATGAAGCCTTATCTAAATCAGTGCCTGTCACAGTGGATGATGATGATGACGACAATGATCCTGAGAATAG	GTATGATTCCATCTGTAAGGACTTTAAAAAGATTATAACACACCCTAGGCATG	AAAGTTTTTGGCTTTCAGTTTTATTTTACATGGTTTTAATTATATAGCTTATTTAAAGCTAATTTTAAGTACACTTTTTTCCCTCAAGGAGATGAAGCCTTATCTAAATCAGTGCCTGTCACAGTGGATGATGATGATGACGACAATGATCCTGAGAATAGGTATGATTCCATCTGTAAGGACTTTAAAAAGATTATAACACACCCTAGGCATG	aagcttcgacaccgagctcgAAAGTTTTTGGCTTTCAGTTTTATTTTACATGGTTTTAATTATATAGCTTATTTAAAGCTAATTTTAAGTACACTTTTTTCCCTCAAGGAGATGAAGCCTTATCTAAATCAGTGCCTGTCACAGTGGATGATGATGATGACGACAATGATCCTGAGAATAGGTATGATTCCATCTGTAAGGACTTTAAAAAGATTATAACACACCCTAGGCATGtgcaggagacgctgcgtctcagtagAAACATTGTAGACCgctttaaggccggtcctagcaatcga	GGTCTACAATGTTT
ENSG00000085224.23;ATRX;chrX-77699509-77699547-77698573-77698629-77717130-77717243	AAACATTGTCAGGT	AGTATTCCTTTATAATCCGTTTATTTCAGTAAGATTAGTAGTAATGTCCTCTTTTTCATTTCTGATTCTAGTAACTTGAGTCTTGTTTCTTTTTTTTCTTGGTCAG	TCTACCCTAAAGTTTGTTCATCTTTTCTTCCCCCACAG	GTAAGTTGTTACACAATCCCTAGCAGATTCCAACTTTCATGGCCAAGGTCCTCTTTGATCATCTTTTTAAA	AGTATTCCTTTATAATCCGTTTATTTCAGTAAGATTAGTAGTAATGTCCTCTTTTTCATTTCTGATTCTAGTAACTTGAGTCTTGTTTCTTTTTTTTCTTGGTCAGTCTACCCTAAAGTTTGTTCATCTTTTCTTCCCCCACAGGTAAGTTGTTACACAATCCCTAGCAGATTCCAACTTTCATGGCCAAGGTCCTCTTTGATCATCTTTTTAAA	aagcttcgacaccgagctcgAGTATTCCTTTATAATCCGTTTATTTCAGTAAGATTAGTAGTAATGTCCTCTTTTTCATTTCTGATTCTAGTAACTTGAGTCTTGTTTCTTTTTTTTCTTGGTCAGTCTACCCTAAAGTTTGTTCATCTTTTCTTCCCCCACAGGTAAGTTGTTACACAATCCCTAGCAGATTCCAACTTTCATGGCCAAGGTCCTCTTTGATCATCTTTTTAAAtgcaggagacgctgcgtctcagtagAAACATTGTCAGGTgctttaaggccggtcctagcaatcga	ACCTGACAATGTTT
ENSG00000102390.11;PBDC1;chrX-76176880-76176992-76175472-76175613-76177615-76178314	AAACATTGTCGATG	TCCCTCTCCTGGCCTTAGTACGTCAGCCTCTTGCATTTGTCAGCTAAAGCATCGTTTTTGCCTTTATAG	AAGTGGAGGCCATTCTGCTTGAAGTTTAATGGGATTGTTGAAGACTTCAACTATGGTACTTTGCTGCGACTAGATTGTTCTCAGGGCTACACTGAGGAAAACACCATCTTTG	GTGAGTTTCTTCCCTCTGGAATTGTTTCTGTGTA	TCCCTCTCCTGGCCTTAGTACGTCAGCCTCTTGCATTTGTCAGCTAAAGCATCGTTTTTGCCTTTATAGAAGTGGAGGCCATTCTGCTTGAAGTTTAATGGGATTGTTGAAGACTTCAACTATGGTACTTTGCTGCGACTAGATTGTTCTCAGGGCTACACTGAGGAAAACACCATCTTTGGTGAGTTTCTTCCCTCTGGAATTGTTTCTGTGTA	aagcttcgacaccgagctcgTCCCTCTCCTGGCCTTAGTACGTCAGCCTCTTGCATTTGTCAGCTAAAGCATCGTTTTTGCCTTTATAGAAGTGGAGGCCATTCTGCTTGAAGTTTAATGGGATTGTTGAAGACTTCAACTATGGTACTTTGCTGCGACTAGATTGTTCTCAGGGCTACACTGAGGAAAACACCATCTTTGGTGAGTTTCTTCCCTCTGGAATTGTTTCTGTGTAtgcaggagacgctgcgtctcagtagAAACATTGTCGATGgctttaaggccggtcctagcaatcga	CATCGACAATGTTT
ENSG00000131269.19;ABCB7;chrX-75112885-75112972-75098941-75099061-75156104-75156282	AAACATTGTCTGGA	GATTAGACTGTTCAAGCCAAATTGTGAAACATCTGAAATTCTGTAATAGCTAACGGACTGCTTGGTATCATCTTCAATTAG	GCTCTCCAGGTATGGCCACTGATAGAAAAGAGGACATGTTGGCATGGTCATGCAGGAGGAGGACTCCACACAGACCCAAAAGAAGGG	GTAAGAGCCAGTAACAAGTAACTGGAAATTCTTGATGATTGTCCTT	GATTAGACTGTTCAAGCCAAATTGTGAAACATCTGAAATTCTGTAATAGCTAACGGACTGCTTGGTATCATCTTCAATTAGGCTCTCCAGGTATGGCCACTGATAGAAAAGAGGACATGTTGGCATGGTCATGCAGGAGGAGGACTCCACACAGACCCAAAAGAAGGGGTAAGAGCCAGTAACAAGTAACTGGAAATTCTTGATGATTGTCCTT	aagcttcgacaccgagctcgGATTAGACTGTTCAAGCCAAATTGTGAAACATCTGAAATTCTGTAATAGCTAACGGACTGCTTGGTATCATCTTCAATTAGGCTCTCCAGGTATGGCCACTGATAGAAAAGAGGACATGTTGGCATGGTCATGCAGGAGGAGGACTCCACACAGACCCAAAAGAAGGGGTAAGAGCCAGTAACAAGTAACTGGAAATTCTTGATGATTGTCCTTtgcaggagacgctgcgtctcagtagAAACATTGTCTGGAgctttaaggccggtcctagcaatcga	TCCAGACAATGTTT
ENSG00000131269.19;ABCB7;chrX-75114753-75114831-75112885-75112972-75156104-75156133	AAACATTGTGCACA	CTGTATGTTTATGAACAAAGGAAATAATCTTTGAATATTAAGTGTCCACTCTGAAACTTCCCCCTACTTTTTTTCCTTGTCAGCAG	ATTCCAGAGTCATTAAAAAGTATCACATGGCAGAGATTGGGAAAAGGCAATTCAGGACAGTTCTTAGATGCTGCAAAG	GTAAGATTGAGCAAACATGTCTACATATAGCTAGGAAAAACCTGTAAACCC	CTGTATGTTTATGAACAAAGGAAATAATCTTTGAATATTAAGTGTCCACTCTGAAACTTCCCCCTACTTTTTTTCCTTGTCAGCAGATTCCAGAGTCATTAAAAAGTATCACATGGCAGAGATTGGGAAAAGGCAATTCAGGACAGTTCTTAGATGCTGCAAAGGTAAGATTGAGCAAACATGTCTACATATAGCTAGGAAAAACCTGTAAACCC	aagcttcgacaccgagctcgCTGTATGTTTATGAACAAAGGAAATAATCTTTGAATATTAAGTGTCCACTCTGAAACTTCCCCCTACTTTTTTTCCTTGTCAGCAGATTCCAGAGTCATTAAAAAGTATCACATGGCAGAGATTGGGAAAAGGCAATTCAGGACAGTTCTTAGATGCTGCAAAGGTAAGATTGAGCAAACATGTCTACATATAGCTAGGAAAAACCTGTAAACCCtgcaggagacgctgcgtctcagtagAAACATTGTGCACAgctttaaggccggtcctagcaatcga	TGTGCACAATGTTT
ENSG00000131269.19;ABCB7;chrX-75114753-75114834-75112885-75112972-75156104-75156272	AAACATTGTGGCAT	TCTGTATGTTTATGAACAAAGGAAATAATCTTTGAATATTAAGTGTCCACTCTGAAACTTCCCCCTACTTTTTTTCCTTGTCAG	CAGATTCCAGAGTCATTAAAAAGTATCACATGGCAGAGATTGGGAAAAGGCAATTCAGGACAGTTCTTAGATGCTGCAAAG	GTAAGATTGAGCAAACATGTCTACATATAGCTAGGAAAAACCTGTAAAC	TCTGTATGTTTATGAACAAAGGAAATAATCTTTGAATATTAAGTGTCCACTCTGAAACTTCCCCCTACTTTTTTTCCTTGTCAGCAGATTCCAGAGTCATTAAAAAGTATCACATGGCAGAGATTGGGAAAAGGCAATTCAGGACAGTTCTTAGATGCTGCAAAGGTAAGATTGAGCAAACATGTCTACATATAGCTAGGAAAAACCTGTAAAC	aagcttcgacaccgagctcgTCTGTATGTTTATGAACAAAGGAAATAATCTTTGAATATTAAGTGTCCACTCTGAAACTTCCCCCTACTTTTTTTCCTTGTCAGCAGATTCCAGAGTCATTAAAAAGTATCACATGGCAGAGATTGGGAAAAGGCAATTCAGGACAGTTCTTAGATGCTGCAAAGGTAAGATTGAGCAAACATGTCTACATATAGCTAGGAAAAACCTGTAAACtgcaggagacgctgcgtctcagtagAAACATTGTGGCATgctttaaggccggtcctagcaatcga	ATGCCACAATGTTT
ENSG00000204116.11;CHIC1;chrX-73679653-73679713-73679325-73679382-73680954-73681116	AAACATTGTGTTCT	TTTTCCTGGATTGTTTTCAGTGATTTATTCAAATGTATAGGTTGTAATTAGTTTAAGTTAATATAAAAATTCTTAACAAGACTATACTTTCTTAG	CTTGCTTTGCACTGGAAGTTGACTAAGAGGAAATGTGAAACTAGCAATATGATGGAGTAT	GTAAGTATGAGGTTGTTTTTAATTATTTTTTTATTCATTCTAAATGTACCATTTTCCTGT	TTTTCCTGGATTGTTTTCAGTGATTTATTCAAATGTATAGGTTGTAATTAGTTTAAGTTAATATAAAAATTCTTAACAAGACTATACTTTCTTAGCTTGCTTTGCACTGGAAGTTGACTAAGAGGAAATGTGAAACTAGCAATATGATGGAGTATGTAAGTATGAGGTTGTTTTTAATTATTTTTTTATTCATTCTAAATGTACCATTTTCCTGT	aagcttcgacaccgagctcgTTTTCCTGGATTGTTTTCAGTGATTTATTCAAATGTATAGGTTGTAATTAGTTTAAGTTAATATAAAAATTCTTAACAAGACTATACTTTCTTAGCTTGCTTTGCACTGGAAGTTGACTAAGAGGAAATGTGAAACTAGCAATATGATGGAGTATGTAAGTATGAGGTTGTTTTTAATTATTTTTTTATTCATTCTAAATGTACCATTTTCCTGTtgcaggagacgctgcgtctcagtagAAACATTGTGTTCTgctttaaggccggtcctagcaatcga	AGAACACAATGTTT
ENSG00000147099.21;HDAC8;chrX-72495155-72495266-72490928-72491006-72567888-72568030	AAACATTGTTCGTT	CCTTGGCTGTAAAGACTCCCTTGGATTGCTTTTTGGCTGTTGGCTGTAGCAACTTGTTTTCTTACAGAG	ATGAAGCATCTGGTTTTTGTTATCTCAATGATGCTGTCCTGGGAATATTACGATTGCGACGGAAATTTGAGCGTATTCTCTACGTGGATTTGGATCTGCACCATGGAGATG	GTAAGCCCTTTGGTTTTAAAGATGCTTTGCTGCG	CCTTGGCTGTAAAGACTCCCTTGGATTGCTTTTTGGCTGTTGGCTGTAGCAACTTGTTTTCTTACAGAGATGAAGCATCTGGTTTTTGTTATCTCAATGATGCTGTCCTGGGAATATTACGATTGCGACGGAAATTTGAGCGTATTCTCTACGTGGATTTGGATCTGCACCATGGAGATGGTAAGCCCTTTGGTTTTAAAGATGCTTTGCTGCG	aagcttcgacaccgagctcgCCTTGGCTGTAAAGACTCCCTTGGATTGCTTTTTGGCTGTTGGCTGTAGCAACTTGTTTTCTTACAGAGATGAAGCATCTGGTTTTTGTTATCTCAATGATGCTGTCCTGGGAATATTACGATTGCGACGGAAATTTGAGCGTATTCTCTACGTGGATTTGGATCTGCACCATGGAGATGGTAAGCCCTTTGGTTTTAAAGATGCTTTGCTGCGtgcaggagacgctgcgtctcagtagAAACATTGTTCGTTgctttaaggccggtcctagcaatcga	AACGAACAATGTTT
ENSG00000147099.21;HDAC8;chrX-72572056-72572109-72568753-72568884-72572650-72572659	AAACATTGTTTACC	TTGTTCAGGATGGTGAGATTGACGGGGATTTTGCTGAATTAAACTTTAAAGAGACTATTTCTGCTTTTCTTTTTTTTTTTTTACGCTGATGTTTTTAG	GCCAGTATGGTGCATTCTTTGATTGAAGCATATGCACTGCATAAGCAGATGAG	GTAAGTTGTCTTTCTTGAACATAGCCCTGAAGCTAGGTGTTCGTAGCCTTAATATCCTGCTTC	TTGTTCAGGATGGTGAGATTGACGGGGATTTTGCTGAATTAAACTTTAAAGAGACTATTTCTGCTTTTCTTTTTTTTTTTTTACGCTGATGTTTTTAGGCCAGTATGGTGCATTCTTTGATTGAAGCATATGCACTGCATAAGCAGATGAGGTAAGTTGTCTTTCTTGAACATAGCCCTGAAGCTAGGTGTTCGTAGCCTTAATATCCTGCTTC	aagcttcgacaccgagctcgTTGTTCAGGATGGTGAGATTGACGGGGATTTTGCTGAATTAAACTTTAAAGAGACTATTTCTGCTTTTCTTTTTTTTTTTTTACGCTGATGTTTTTAGGCCAGTATGGTGCATTCTTTGATTGAAGCATATGCACTGCATAAGCAGATGAGGTAAGTTGTCTTTCTTGAACATAGCCCTGAAGCTAGGTGTTCGTAGCCTTAATATCCTGCTTCtgcaggagacgctgcgtctcagtagAAACATTGTTTACCgctttaaggccggtcctagcaatcga	GGTAAACAATGTTT
ENSG00000147166.11;ITGB1BP2;chrX-71303626-71303697-71303460-71303516-71303811-71303911	AAACCGTGAACCAC	CTCAAGCATATGGCTGAGGGATGACTGGGTATAGATAGGCTGAGTAGGATATACCTTAGAATGACCTGGTTCTACTTTATCCTTCTTAG	GTTTACCAAGGCCCTGAGAGTGATGCTACTCCATGTACCTACCACCCAGGAGCACCCCGATTCCATGAGGG	GTGAGGGAGGGGACTGGGTGGGCTATGAGGCTATGAGACAGGTTTCTCCTAATA	CTCAAGCATATGGCTGAGGGATGACTGGGTATAGATAGGCTGAGTAGGATATACCTTAGAATGACCTGGTTCTACTTTATCCTTCTTAGGTTTACCAAGGCCCTGAGAGTGATGCTACTCCATGTACCTACCACCCAGGAGCACCCCGATTCCATGAGGGGTGAGGGAGGGGACTGGGTGGGCTATGAGGCTATGAGACAGGTTTCTCCTAATA	aagcttcgacaccgagctcgCTCAAGCATATGGCTGAGGGATGACTGGGTATAGATAGGCTGAGTAGGATATACCTTAGAATGACCTGGTTCTACTTTATCCTTCTTAGGTTTACCAAGGCCCTGAGAGTGATGCTACTCCATGTACCTACCACCCAGGAGCACCCCGATTCCATGAGGGGTGAGGGAGGGGACTGGGTGGGCTATGAGGCTATGAGACAGGTTTCTCCTAATAtgcaggagacgctgcgtctcagtagAAACCGTGAACCACgctttaaggccggtcctagcaatcga	GTGGTTCACGGTTT
ENSG00000184634.16;MED12;chrX-71124763-71124844-71124158-71124388-71124975-71125146	AAACCGTGAAGGTA	CTCCACTTCCCCAATGAAGTTTTACAGATGGTGGGAGCCACTCCCTAGGGCTAAAGCAACTTCGCTTATGTTCTATGCCCTCAG	GATCCAGGGCTCTCAGAATCTATGGACATTGACCCTAGTTCCAGTGTTCTCTTTGAGGACATGGAGAAGCCTGATTTCTCA	GTAAGTTCAATCCTGAGCGTGGCAGAATCTGGATCCTTGGATCTTCCCA	CTCCACTTCCCCAATGAAGTTTTACAGATGGTGGGAGCCACTCCCTAGGGCTAAAGCAACTTCGCTTATGTTCTATGCCCTCAGGATCCAGGGCTCTCAGAATCTATGGACATTGACCCTAGTTCCAGTGTTCTCTTTGAGGACATGGAGAAGCCTGATTTCTCAGTAAGTTCAATCCTGAGCGTGGCAGAATCTGGATCCTTGGATCTTCCCA	aagcttcgacaccgagctcgCTCCACTTCCCCAATGAAGTTTTACAGATGGTGGGAGCCACTCCCTAGGGCTAAAGCAACTTCGCTTATGTTCTATGCCCTCAGGATCCAGGGCTCTCAGAATCTATGGACATTGACCCTAGTTCCAGTGTTCTCTTTGAGGACATGGAGAAGCCTGATTTCTCAGTAAGTTCAATCCTGAGCGTGGCAGAATCTGGATCCTTGGATCTTCCCAtgcaggagacgctgcgtctcagtagAAACCGTGAAGGTAgctttaaggccggtcctagcaatcga	TACCTTCACGGTTT
ENSG00000285171.1;RP5-1091N2.12;chrX-71107852-71107921-71106531-71106590-71108276-71108346	AAACCGTGACCATG	GCAGACATCATGAGTACTCCTTTGGCACAGAGCTCGGTCTTTTACTTCCTGCCCCTAATTGACCCCTGACCTGGACATATCTGTCTTTAG	GCCTGGAGTGGTGTGTCTAAGGGACTGGCTGAGAGTCTGCAGCCAGACTACAGTGAACGACTCTGCCTC	GTCAGTGAGATTCCCCCAAAAGGAGGGGCCCTTGGGGAGGGGCCTGGGGCCTCCC	GCAGACATCATGAGTACTCCTTTGGCACAGAGCTCGGTCTTTTACTTCCTGCCCCTAATTGACCCCTGACCTGGACATATCTGTCTTTAGGCCTGGAGTGGTGTGTCTAAGGGACTGGCTGAGAGTCTGCAGCCAGACTACAGTGAACGACTCTGCCTCGTCAGTGAGATTCCCCCAAAAGGAGGGGCCCTTGGGGAGGGGCCTGGGGCCTCCC	aagcttcgacaccgagctcgGCAGACATCATGAGTACTCCTTTGGCACAGAGCTCGGTCTTTTACTTCCTGCCCCTAATTGACCCCTGACCTGGACATATCTGTCTTTAGGCCTGGAGTGGTGTGTCTAAGGGACTGGCTGAGAGTCTGCAGCCAGACTACAGTGAACGACTCTGCCTCGTCAGTGAGATTCCCCCAAAAGGAGGGGCCCTTGGGGAGGGGCCTGGGGCCTCCCtgcaggagacgctgcgtctcagtagAAACCGTGACCATGgctttaaggccggtcctagcaatcga	CATGGTCACGGTTT
ENSG00000090889.12;KIF4A;chrX-70406258-70406354-70405827-70405905-70406892-70407075	AAACCGTGACGTAC	GTCTGGTATCTGTTTTAGCCATGAACACTCCCAGAAGCTGCCCTGCATTATATACTTTGTCTCTTCTTTTCAAATAG	AAACTGACCCTCCTCCAGGTAGCCAGCAGACAGAAACATCTTCCTAAGGATACCCTTCTATCTCCAGACTCTTCTTTTGAATATGTCCCACCTAAG	GTAAAATGATCAGTGCCTGTGATACCTTTGCACAGCTTAGGT	GTCTGGTATCTGTTTTAGCCATGAACACTCCCAGAAGCTGCCCTGCATTATATACTTTGTCTCTTCTTTTCAAATAGAAACTGACCCTCCTCCAGGTAGCCAGCAGACAGAAACATCTTCCTAAGGATACCCTTCTATCTCCAGACTCTTCTTTTGAATATGTCCCACCTAAGGTAAAATGATCAGTGCCTGTGATACCTTTGCACAGCTTAGGT	aagcttcgacaccgagctcgGTCTGGTATCTGTTTTAGCCATGAACACTCCCAGAAGCTGCCCTGCATTATATACTTTGTCTCTTCTTTTCAAATAGAAACTGACCCTCCTCCAGGTAGCCAGCAGACAGAAACATCTTCCTAAGGATACCCTTCTATCTCCAGACTCTTCTTTTGAATATGTCCCACCTAAGGTAAAATGATCAGTGCCTGTGATACCTTTGCACAGCTTAGGTtgcaggagacgctgcgtctcagtagAAACCGTGACGTACgctttaaggccggtcctagcaatcga	GTACGTCACGGTTT
ENSG00000090889.12;KIF4A;chrX-70417887-70418004-70406892-70407075-70419660-70419783	AAACCGTGAGAGAT	GAAGTCATTTTAAACTAGTCTTCTAACCCTTTCAGTAATGTGTCTTTCTGCAAACCTGTTTTGCAG	TGTTCCTGCAAGGGCTGGTGTGGAAACAAGCAGTGTGGGTGCAGGAAGCAAAAGTCAGACTGTGGTGTGGACTGTTGCTGTGACCCCACAAAGTGTCGGAACCGCCAGCAAGGCAAG	GTAGGATCAGGGCTGTTTCCTCTCCCCTTCC	GAAGTCATTTTAAACTAGTCTTCTAACCCTTTCAGTAATGTGTCTTTCTGCAAACCTGTTTTGCAGTGTTCCTGCAAGGGCTGGTGTGGAAACAAGCAGTGTGGGTGCAGGAAGCAAAAGTCAGACTGTGGTGTGGACTGTTGCTGTGACCCCACAAAGTGTCGGAACCGCCAGCAAGGCAAGGTAGGATCAGGGCTGTTTCCTCTCCCCTTCC	aagcttcgacaccgagctcgGAAGTCATTTTAAACTAGTCTTCTAACCCTTTCAGTAATGTGTCTTTCTGCAAACCTGTTTTGCAGTGTTCCTGCAAGGGCTGGTGTGGAAACAAGCAGTGTGGGTGCAGGAAGCAAAAGTCAGACTGTGGTGTGGACTGTTGCTGTGACCCCACAAAGTGTCGGAACCGCCAGCAAGGCAAGGTAGGATCAGGGCTGTTTCCTCTCCCCTTCCtgcaggagacgctgcgtctcagtagAAACCGTGAGAGATgctttaaggccggtcctagcaatcga	ATCTCTCACGGTTT
ENSG00000120509.11;PDZD11;chrX-70288116-70288173-70287731-70287830-70288429-70288513	AAACCGTGAGGAGC	GGGACACACAAGCTGAGCTATTGTACGATGATGCTACTAGTTGTTCTTGTGTTTGTGGTCTCCATTGAGCCCCCATTCTGTGCTCTTGTCTTACAG	TTGGGATTTAACATCCGAGGAGGAAAGGCCTCCCAGCTAGGCATCTTCATCTCCAAG	GTATTTATGCCCAGTAGGCAATATGGATCGTTACTTCCCTTTGTTAAATTAACAGATTGCA	GGGACACACAAGCTGAGCTATTGTACGATGATGCTACTAGTTGTTCTTGTGTTTGTGGTCTCCATTGAGCCCCCATTCTGTGCTCTTGTCTTACAGTTGGGATTTAACATCCGAGGAGGAAAGGCCTCCCAGCTAGGCATCTTCATCTCCAAGGTATTTATGCCCAGTAGGCAATATGGATCGTTACTTCCCTTTGTTAAATTAACAGATTGCA	aagcttcgacaccgagctcgGGGACACACAAGCTGAGCTATTGTACGATGATGCTACTAGTTGTTCTTGTGTTTGTGGTCTCCATTGAGCCCCCATTCTGTGCTCTTGTCTTACAGTTGGGATTTAACATCCGAGGAGGAAAGGCCTCCCAGCTAGGCATCTTCATCTCCAAGGTATTTATGCCCAGTAGGCAATATGGATCGTTACTTCCCTTTGTTAAATTAACAGATTGCAtgcaggagacgctgcgtctcagtagAAACCGTGAGGAGCgctttaaggccggtcctagcaatcga	GCTCCTCACGGTTT
ENSG00000001497.18;LAS1L;chrX-65520701-65520817-65517986-65518465-65523559-65523707	AAACCGTGATACCG	AGGGAGTGACAAGAGCAGCATGGAGAGGTTTGGATAGGTGGCCTTCAAGGTACTTTCCAATCCTAAG	TGCCTGCAGAGTGGAAGCTGCTGGTCTCGGAGAAGTCTGGACCACAGAGATCTTCTCCCAACCCAAGCATACCAGAGGGATGCGACACATGCCGGCAGTAACAGCGGCTCACTTGG	GTACGATTTCTTGTGCACAGATCCTGCCTTTC	AGGGAGTGACAAGAGCAGCATGGAGAGGTTTGGATAGGTGGCCTTCAAGGTACTTTCCAATCCTAAGTGCCTGCAGAGTGGAAGCTGCTGGTCTCGGAGAAGTCTGGACCACAGAGATCTTCTCCCAACCCAAGCATACCAGAGGGATGCGACACATGCCGGCAGTAACAGCGGCTCACTTGGGTACGATTTCTTGTGCACAGATCCTGCCTTTC	aagcttcgacaccgagctcgAGGGAGTGACAAGAGCAGCATGGAGAGGTTTGGATAGGTGGCCTTCAAGGTACTTTCCAATCCTAAGTGCCTGCAGAGTGGAAGCTGCTGGTCTCGGAGAAGTCTGGACCACAGAGATCTTCTCCCAACCCAAGCATACCAGAGGGATGCGACACATGCCGGCAGTAACAGCGGCTCACTTGGGTACGATTTCTTGTGCACAGATCCTGCCTTTCtgcaggagacgctgcgtctcagtagAAACCGTGATACCGgctttaaggccggtcctagcaatcga	CGGTATCACGGTTT
ENSG00000001497.18;LAS1L;chrX-65528259-65528369-65524763-65525050-65529211-65529258	AAACCGTGATTCCT	GGATCCTGGAGGGGTGGAGGTGGGTTGCTTGGCTGAACCAGCCTTCTGATGGGACCCTCTTTGCTGGCAG	GTGCTGGAGAAATTTAGGTATTTACCTAAGGCCATTAAGGCGTGGAATAACCCGTCCCCACGTGTAGAATGTGTCCTGGCAGAGCTCAAGGGCGTTACATGCGAGAACAG	GTGTGTAACTAGGTAACCGGGAGCTGCGTATTCTC	GGATCCTGGAGGGGTGGAGGTGGGTTGCTTGGCTGAACCAGCCTTCTGATGGGACCCTCTTTGCTGGCAGGTGCTGGAGAAATTTAGGTATTTACCTAAGGCCATTAAGGCGTGGAATAACCCGTCCCCACGTGTAGAATGTGTCCTGGCAGAGCTCAAGGGCGTTACATGCGAGAACAGGTGTGTAACTAGGTAACCGGGAGCTGCGTATTCTC	aagcttcgacaccgagctcgGGATCCTGGAGGGGTGGAGGTGGGTTGCTTGGCTGAACCAGCCTTCTGATGGGACCCTCTTTGCTGGCAGGTGCTGGAGAAATTTAGGTATTTACCTAAGGCCATTAAGGCGTGGAATAACCCGTCCCCACGTGTAGAATGTGTCCTGGCAGAGCTCAAGGGCGTTACATGCGAGAACAGGTGTGTAACTAGGTAACCGGGAGCTGCGTATTCTCtgcaggagacgctgcgtctcagtagAAACCGTGATTCCTgctttaaggccggtcctagcaatcga	AGGAATCACGGTTT
ENSG00000001497.18;LAS1L;chrX-65529211-65529258-65524964-65525050-65529593-65529878	AAACCGTGCACTCC	CTCAATTACAACTCAAGAAATGAGGTGAGAGAGGCTCAGAATCCCATCAGGAGAAGGGGTCTGGGCTGGCAGTCCTATCTGTCTCCCCATTCTGTTTTCAG	AAAGAGCCCGAGAACTGCTGGTATCATACGAAGAGGAGCAGTTTACG	GTAAGAAAGTGCCCTGGACTTGGTGTGCTCTCATCTGCCCCAGCCATTTCTTCCCTCTTGCCAGCT	CTCAATTACAACTCAAGAAATGAGGTGAGAGAGGCTCAGAATCCCATCAGGAGAAGGGGTCTGGGCTGGCAGTCCTATCTGTCTCCCCATTCTGTTTTCAGAAAGAGCCCGAGAACTGCTGGTATCATACGAAGAGGAGCAGTTTACGGTAAGAAAGTGCCCTGGACTTGGTGTGCTCTCATCTGCCCCAGCCATTTCTTCCCTCTTGCCAGCT	aagcttcgacaccgagctcgCTCAATTACAACTCAAGAAATGAGGTGAGAGAGGCTCAGAATCCCATCAGGAGAAGGGGTCTGGGCTGGCAGTCCTATCTGTCTCCCCATTCTGTTTTCAGAAAGAGCCCGAGAACTGCTGGTATCATACGAAGAGGAGCAGTTTACGGTAAGAAAGTGCCCTGGACTTGGTGTGCTCTCATCTGCCCCAGCCATTTCTTCCCTCTTGCCAGCTtgcaggagacgctgcgtctcagtagAAACCGTGCACTCCgctttaaggccggtcctagcaatcga	GGAGTGCACGGTTT
ENSG00000001497.18;LAS1L;chrX-65532560-65532630-65531356-65531438-65533609-65533735	AAACCGTGCATGGT	AGTGGAAATGCAGGGTTTCAGTAACTCAGCAAAGTGTTTGGAATAAAATGGTTCCTTGGGCTGTGCCACTTATTTCTCCCTCAACTCCAG	GTTTGTGAATCTTATCTCAGAGAGGAAGACAAAGTTTGCCAAGGTCCCCCTCAAGTGTCTGGCTCAAGAG	GTGCGTATGATTCAGTGAACTTGCTCAATTCTGTCTCCAAGAGGGCTCACCAAAT	AGTGGAAATGCAGGGTTTCAGTAACTCAGCAAAGTGTTTGGAATAAAATGGTTCCTTGGGCTGTGCCACTTATTTCTCCCTCAACTCCAGGTTTGTGAATCTTATCTCAGAGAGGAAGACAAAGTTTGCCAAGGTCCCCCTCAAGTGTCTGGCTCAAGAGGTGCGTATGATTCAGTGAACTTGCTCAATTCTGTCTCCAAGAGGGCTCACCAAAT	aagcttcgacaccgagctcgAGTGGAAATGCAGGGTTTCAGTAACTCAGCAAAGTGTTTGGAATAAAATGGTTCCTTGGGCTGTGCCACTTATTTCTCCCTCAACTCCAGGTTTGTGAATCTTATCTCAGAGAGGAAGACAAAGTTTGCCAAGGTCCCCCTCAAGTGTCTGGCTCAAGAGGTGCGTATGATTCAGTGAACTTGCTCAATTCTGTCTCCAAGAGGGCTCACCAAATtgcaggagacgctgcgtctcagtagAAACCGTGCATGGTgctttaaggccggtcctagcaatcga	ACCATGCACGGTTT
ENSG00000102043.16;MTMR8;chrX-64336078-64336128-64331421-64331757-64337267-64337393	AAACCGTGCCCGTT	GTTCAACTATTTCAGCAAAGTGTTTTGACATTCTTGTGTGTATGGTTAATTCATTTTATGATTTTCCTAATGCAAACACTTTCTTTTCTATAAAATGAAG	ATCTTGATAGAGAAGGAATGGATATCCATGGGCCACAAGTTTTCCCAAAG	GTAAAAATATACTCATTTTGAAGGAAGGGGCTGAGGATAGTTCATTAGGGTGAAGTATATCAAAA	GTTCAACTATTTCAGCAAAGTGTTTTGACATTCTTGTGTGTATGGTTAATTCATTTTATGATTTTCCTAATGCAAACACTTTCTTTTCTATAAAATGAAGATCTTGATAGAGAAGGAATGGATATCCATGGGCCACAAGTTTTCCCAAAGGTAAAAATATACTCATTTTGAAGGAAGGGGCTGAGGATAGTTCATTAGGGTGAAGTATATCAAAA	aagcttcgacaccgagctcgGTTCAACTATTTCAGCAAAGTGTTTTGACATTCTTGTGTGTATGGTTAATTCATTTTATGATTTTCCTAATGCAAACACTTTCTTTTCTATAAAATGAAGATCTTGATAGAGAAGGAATGGATATCCATGGGCCACAAGTTTTCCCAAAGGTAAAAATATACTCATTTTGAAGGAAGGGGCTGAGGATAGTTCATTAGGGTGAAGTATATCAAAAtgcaggagacgctgcgtctcagtagAAACCGTGCCCGTTgctttaaggccggtcctagcaatcga	AACGGGCACGGTTT
ENSG00000235437.8;LINC01278;chrX-63238992-63239059-63238395-63238734-63239786-63239830	AAACCGTGCCTCGT	GATAGAAAAAACATATTTTAAAAACAATGGTACACTTGTTATAAAATTGTGATCTCATCAGTTATTTTTGAGTTTTCTTTCTACGATTTAG	ACTGAACCTGCTTATTTCTGTGAACCAACCAGTGATCTCTTATGGCTGTTCAAAAGTAACAAGAGAG	GTGGGTAATGTAAAAAATCTGGATCAATATTCTAATTCTGAGCACATATTGGAATG	GATAGAAAAAACATATTTTAAAAACAATGGTACACTTGTTATAAAATTGTGATCTCATCAGTTATTTTTGAGTTTTCTTTCTACGATTTAGACTGAACCTGCTTATTTCTGTGAACCAACCAGTGATCTCTTATGGCTGTTCAAAAGTAACAAGAGAGGTGGGTAATGTAAAAAATCTGGATCAATATTCTAATTCTGAGCACATATTGGAATG	aagcttcgacaccgagctcgGATAGAAAAAACATATTTTAAAAACAATGGTACACTTGTTATAAAATTGTGATCTCATCAGTTATTTTTGAGTTTTCTTTCTACGATTTAGACTGAACCTGCTTATTTCTGTGAACCAACCAGTGATCTCTTATGGCTGTTCAAAAGTAACAAGAGAGGTGGGTAATGTAAAAAATCTGGATCAATATTCTAATTCTGAGCACATATTGGAATGtgcaggagacgctgcgtctcagtagAAACCGTGCCTCGTgctttaaggccggtcctagcaatcga	ACGAGGCACGGTTT
ENSG00000235437.8;LINC01278;chrX-63343205-63343289-63238992-63239830-63399780-63399903	AAACCGTGCGCAAT	CCTTGTGTCAGTCATCCACGTAGTGCCCAGACAAGTTAGAAAAACCATATGAAATAATTCTACTCTTCTTACTTTGGAACCAG	GGAAAGGGTGCCACACTGGGAATGCAAGCTGTCCTTGCTTCTGAACCAAGACTACTATTGTGCCAGGAAGAGGGTGGGAAAAGA	GTAAGTAAAATCATCACATTACTTCCTACTGTTTTGAAGAGGTTTTTT	CCTTGTGTCAGTCATCCACGTAGTGCCCAGACAAGTTAGAAAAACCATATGAAATAATTCTACTCTTCTTACTTTGGAACCAGGGAAAGGGTGCCACACTGGGAATGCAAGCTGTCCTTGCTTCTGAACCAAGACTACTATTGTGCCAGGAAGAGGGTGGGAAAAGAGTAAGTAAAATCATCACATTACTTCCTACTGTTTTGAAGAGGTTTTTT	aagcttcgacaccgagctcgCCTTGTGTCAGTCATCCACGTAGTGCCCAGACAAGTTAGAAAAACCATATGAAATAATTCTACTCTTCTTACTTTGGAACCAGGGAAAGGGTGCCACACTGGGAATGCAAGCTGTCCTTGCTTCTGAACCAAGACTACTATTGTGCCAGGAAGAGGGTGGGAAAAGAGTAAGTAAAATCATCACATTACTTCCTACTGTTTTGAAGAGGTTTTTTtgcaggagacgctgcgtctcagtagAAACCGTGCGCAATgctttaaggccggtcctagcaatcga	ATTGCGCACGGTTT
ENSG00000130119.17;GNL3L;chrX-54541272-54541389-54540134-54540242-54542954-54543038	AAACCGTGCGTTGA	TCACCCATCCCTCCCTTAGGCTGCAGACCCAGTCAGCTCCAGTACCAGTGTGTGTTCACTTGTTAG	GTTGAGGAGATGAGGGAGAAGCAGCAAGCCGCCCGGGAGCAAGAAAGACAAAAACGCAGGACCATTGAGAGCTACTGTCAGGATGTCCTAAGACGCCAGGAGGAGTTTGAGCATAAG	GTAAGAGTGCAGCCCTTGCCCCTGGGTAGGT	TCACCCATCCCTCCCTTAGGCTGCAGACCCAGTCAGCTCCAGTACCAGTGTGTGTTCACTTGTTAGGTTGAGGAGATGAGGGAGAAGCAGCAAGCCGCCCGGGAGCAAGAAAGACAAAAACGCAGGACCATTGAGAGCTACTGTCAGGATGTCCTAAGACGCCAGGAGGAGTTTGAGCATAAGGTAAGAGTGCAGCCCTTGCCCCTGGGTAGGT	aagcttcgacaccgagctcgTCACCCATCCCTCCCTTAGGCTGCAGACCCAGTCAGCTCCAGTACCAGTGTGTGTTCACTTGTTAGGTTGAGGAGATGAGGGAGAAGCAGCAAGCCGCCCGGGAGCAAGAAAGACAAAAACGCAGGACCATTGAGAGCTACTGTCAGGATGTCCTAAGACGCCAGGAGGAGTTTGAGCATAAGGTAAGAGTGCAGCCCTTGCCCCTGGGTAGGTtgcaggagacgctgcgtctcagtagAAACCGTGCGTTGAgctttaaggccggtcctagcaatcga	TCAACGCACGGTTT
ENSG00000130119.17;GNL3L;chrX-54542954-54543038-54541272-54541389-54543206-54543342	AAACCGTGCTCCCA	CCTATAGTTTAAAAAGCCCTGCTTCTCTTTCTCGCTCTCTCCCCCTCCTCCCCTGGACCATTCTCTTTTTTTTTCTCCTTTAG	GAGGAAGTTTTGCAGGAATTAAATATGTTTCCTCAGCTGGATGACGAGGCCACGAGGAAGGCTTATTACAAGGAGTTCCGTAAG	GTACAGGGTTCCATTTCTTCAGGCTTTTGCGGGAGGGTTCCAGTCCAG	CCTATAGTTTAAAAAGCCCTGCTTCTCTTTCTCGCTCTCTCCCCCTCCTCCCCTGGACCATTCTCTTTTTTTTTCTCCTTTAGGAGGAAGTTTTGCAGGAATTAAATATGTTTCCTCAGCTGGATGACGAGGCCACGAGGAAGGCTTATTACAAGGAGTTCCGTAAGGTACAGGGTTCCATTTCTTCAGGCTTTTGCGGGAGGGTTCCAGTCCAG	aagcttcgacaccgagctcgCCTATAGTTTAAAAAGCCCTGCTTCTCTTTCTCGCTCTCTCCCCCTCCTCCCCTGGACCATTCTCTTTTTTTTTCTCCTTTAGGAGGAAGTTTTGCAGGAATTAAATATGTTTCCTCAGCTGGATGACGAGGCCACGAGGAAGGCTTATTACAAGGAGTTCCGTAAGGTACAGGGTTCCATTTCTTCAGGCTTTTGCGGGAGGGTTCCAGTCCAGtgcaggagacgctgcgtctcagtagAAACCGTGCTCCCAgctttaaggccggtcctagcaatcga	TGGGAGCACGGTTT
ENSG00000126012.12;KDM5C;chrX-53220838-53220916-53217795-53217966-53224739-53225176	AAACCGTGCTGTAG	GTGGGATTCCGAGCTGCTTTTGGTGACTTCCGGTCTTACACTATGCTGAGATAACTCAAGTCCCTTTCCCCTCTCTACCCTCTCAG	GACTGGCAGCCACCCTTTGCTGTGGAAGTGGACAACTTCAGGTTTACCCCCCGAATCCAGAGGCTGAATGAGCTAGAG	GTGAGAAGACTAGGAGCTGGTGGTGGGGTTGGGAGAATGTATACCTGAGTT	GTGGGATTCCGAGCTGCTTTTGGTGACTTCCGGTCTTACACTATGCTGAGATAACTCAAGTCCCTTTCCCCTCTCTACCCTCTCAGGACTGGCAGCCACCCTTTGCTGTGGAAGTGGACAACTTCAGGTTTACCCCCCGAATCCAGAGGCTGAATGAGCTAGAGGTGAGAAGACTAGGAGCTGGTGGTGGGGTTGGGAGAATGTATACCTGAGTT	aagcttcgacaccgagctcgGTGGGATTCCGAGCTGCTTTTGGTGACTTCCGGTCTTACACTATGCTGAGATAACTCAAGTCCCTTTCCCCTCTCTACCCTCTCAGGACTGGCAGCCACCCTTTGCTGTGGAAGTGGACAACTTCAGGTTTACCCCCCGAATCCAGAGGCTGAATGAGCTAGAGGTGAGAAGACTAGGAGCTGGTGGTGGGGTTGGGAGAATGTATACCTGAGTTtgcaggagacgctgcgtctcagtagAAACCGTGCTGTAGgctttaaggccggtcctagcaatcga	CTACAGCACGGTTT
ENSG00000232593.7;KANTR;chrX-53094399-53094474-53094144-53094284-53099471-53099608	AAACCGTGCTTTAC	GGGGAGTGGCAGCGGGAAGAGGCCGGCCGAAGCGCGCGAGGGGTGGGGCCTGCGCGAGCTTTTACTGGGGCGGCCTCTCAACCCTAG	GTCAGCGGGTTGCGGAGGATCGTGCGGGTCGCAAAGGGAAGCCGAGTGCTCCTGCGGCTCCCAGACTGCAACCAG	GTGAGTACCCTGCGGAGCGGTCGGTGCCCGTTGCTGCCCTCCCGCGGCCCCA	GGGGAGTGGCAGCGGGAAGAGGCCGGCCGAAGCGCGCGAGGGGTGGGGCCTGCGCGAGCTTTTACTGGGGCGGCCTCTCAACCCTAGGTCAGCGGGTTGCGGAGGATCGTGCGGGTCGCAAAGGGAAGCCGAGTGCTCCTGCGGCTCCCAGACTGCAACCAGGTGAGTACCCTGCGGAGCGGTCGGTGCCCGTTGCTGCCCTCCCGCGGCCCCA	aagcttcgacaccgagctcgGGGGAGTGGCAGCGGGAAGAGGCCGGCCGAAGCGCGCGAGGGGTGGGGCCTGCGCGAGCTTTTACTGGGGCGGCCTCTCAACCCTAGGTCAGCGGGTTGCGGAGGATCGTGCGGGTCGCAAAGGGAAGCCGAGTGCTCCTGCGGCTCCCAGACTGCAACCAGGTGAGTACCCTGCGGAGCGGTCGGTGCCCGTTGCTGCCCTCCCGCGGCCCCAtgcaggagacgctgcgtctcagtagAAACCGTGCTTTACgctttaaggccggtcctagcaatcga	GTAAAGCACGGTTT
ENSG00000184205.14;TSPYL2;chrX-53084754-53084866-53082380-53082666-53085226-53085321	AAACCGTGGACGTT	AGGTGGGTGGGAAGGGCCGTGGTGTGTTGGGGGGGGGACAGATTCCACCATCACCCCCACCTGGAGCAG	GTACAGGATCTCAGACATATCTCCATGGGCTACAAAATGAAGCTGTACTTCCAGACTAACCCCTACTTCACAAACATGGTGATTGTCAAGGAGTTCCAGCGCAACCGCTCAG	GTAAGTGGCAGTACCAGAGTAAATCCATGTTCCC	AGGTGGGTGGGAAGGGCCGTGGTGTGTTGGGGGGGGGACAGATTCCACCATCACCCCCACCTGGAGCAGGTACAGGATCTCAGACATATCTCCATGGGCTACAAAATGAAGCTGTACTTCCAGACTAACCCCTACTTCACAAACATGGTGATTGTCAAGGAGTTCCAGCGCAACCGCTCAGGTAAGTGGCAGTACCAGAGTAAATCCATGTTCCC	aagcttcgacaccgagctcgAGGTGGGTGGGAAGGGCCGTGGTGTGTTGGGGGGGGGACAGATTCCACCATCACCCCCACCTGGAGCAGGTACAGGATCTCAGACATATCTCCATGGGCTACAAAATGAAGCTGTACTTCCAGACTAACCCCTACTTCACAAACATGGTGATTGTCAAGGAGTTCCAGCGCAACCGCTCAGGTAAGTGGCAGTACCAGAGTAAATCCATGTTCCCtgcaggagacgctgcgtctcagtagAAACCGTGGACGTTgctttaaggccggtcctagcaatcga	AACGTCCACGGTTT
ENSG00000230317.2;LINC01284;chrX-51101053-51101144-51097897-51098050-51101268-51101330	AAACCGTGGATGAA	ACAAAGCTTTGAGTATCTAGTAAAGAACTTGGTGTTTTAATTCTTATTTAAGTTCATTCTTTCTCTATCTCCAAGATAG	GAAATGATTGAAAAACAGAGAGTGCTGGAGAGACACATTAGTCAGGAGCCAGCTAGTGGACAACCAGGCATAGAGAATCATCCCCAAAGAG	GTAGGAGCTCACTGTGAAGGCAGCCATGTAACTTCTGCTGTACA	ACAAAGCTTTGAGTATCTAGTAAAGAACTTGGTGTTTTAATTCTTATTTAAGTTCATTCTTTCTCTATCTCCAAGATAGGAAATGATTGAAAAACAGAGAGTGCTGGAGAGACACATTAGTCAGGAGCCAGCTAGTGGACAACCAGGCATAGAGAATCATCCCCAAAGAGGTAGGAGCTCACTGTGAAGGCAGCCATGTAACTTCTGCTGTACA	aagcttcgacaccgagctcgACAAAGCTTTGAGTATCTAGTAAAGAACTTGGTGTTTTAATTCTTATTTAAGTTCATTCTTTCTCTATCTCCAAGATAGGAAATGATTGAAAAACAGAGAGTGCTGGAGAGACACATTAGTCAGGAGCCAGCTAGTGGACAACCAGGCATAGAGAATCATCCCCAAAGAGGTAGGAGCTCACTGTGAAGGCAGCCATGTAACTTCTGCTGTACAtgcaggagacgctgcgtctcagtagAAACCGTGGATGAAgctttaaggccggtcctagcaatcga	TTCATCCACGGTTT
ENSG00000171365.17;CLCN5;chrX-50088412-50088484-50086327-50086870-50088697-50088884	AAACCGTGGCGTAT	GGGTAGTCATTGTTGATAAGAATTCAAAATTGGTGGAAATGTCTGCATATATGAGAAACTCCATCTATTTTCCTTTTTCTTTGGGAAAG	GCCCAATTTCTGCCTCCAGTTCTGTGTTGGTCTGGAGAGTTCAGGCTCTTGCCTGATGGACCCCGAATCAGG	GTAAGCTTCTTTGCAGTCGTCCTTGCCTGCACGTCCCAGAGAACCTCTAGTCCC	GGGTAGTCATTGTTGATAAGAATTCAAAATTGGTGGAAATGTCTGCATATATGAGAAACTCCATCTATTTTCCTTTTTCTTTGGGAAAGGCCCAATTTCTGCCTCCAGTTCTGTGTTGGTCTGGAGAGTTCAGGCTCTTGCCTGATGGACCCCGAATCAGGGTAAGCTTCTTTGCAGTCGTCCTTGCCTGCACGTCCCAGAGAACCTCTAGTCCC	aagcttcgacaccgagctcgGGGTAGTCATTGTTGATAAGAATTCAAAATTGGTGGAAATGTCTGCATATATGAGAAACTCCATCTATTTTCCTTTTTCTTTGGGAAAGGCCCAATTTCTGCCTCCAGTTCTGTGTTGGTCTGGAGAGTTCAGGCTCTTGCCTGATGGACCCCGAATCAGGGTAAGCTTCTTTGCAGTCGTCCTTGCCTGCACGTCCCAGAGAACCTCTAGTCCCtgcaggagacgctgcgtctcagtagAAACCGTGGCGTATgctttaaggccggtcctagcaatcga	ATACGCCACGGTTT
ENSG00000101997.13;CCDC22;chrX-49247495-49247558-49246730-49246925-49247648-49247768	AAACCGTGGGACGA	GCACTGGGGGCAGTTCTCAGGGGAGGCTGAGGCTGGGCCACGTGAGGAAGGGCCTTCCCTGGCAGCCAGGATGCCCCTCGTCACTCCCCTTAG	GAGCCCCAGGCCCAGGCCACTCAGGTGTCAGATGTGCCAGCCACCTCCCGGCGGCCTGAACAG	GTGAGCAGAGTGGTTTGGAGGGGGGTGTCCCAGGCCCTTGCTTGTCTACTGGGCCTGA	GCACTGGGGGCAGTTCTCAGGGGAGGCTGAGGCTGGGCCACGTGAGGAAGGGCCTTCCCTGGCAGCCAGGATGCCCCTCGTCACTCCCCTTAGGAGCCCCAGGCCCAGGCCACTCAGGTGTCAGATGTGCCAGCCACCTCCCGGCGGCCTGAACAGGTGAGCAGAGTGGTTTGGAGGGGGGTGTCCCAGGCCCTTGCTTGTCTACTGGGCCTGA	aagcttcgacaccgagctcgGCACTGGGGGCAGTTCTCAGGGGAGGCTGAGGCTGGGCCACGTGAGGAAGGGCCTTCCCTGGCAGCCAGGATGCCCCTCGTCACTCCCCTTAGGAGCCCCAGGCCCAGGCCACTCAGGTGTCAGATGTGCCAGCCACCTCCCGGCGGCCTGAACAGGTGAGCAGAGTGGTTTGGAGGGGGGTGTCCCAGGCCCTTGCTTGTCTACTGGGCCTGAtgcaggagacgctgcgtctcagtagAAACCGTGGGACGAgctttaaggccggtcctagcaatcga	TCGTCCCACGGTTT
ENSG00000012211.13;PRICKLE3;chrX-49179692-49179806-49179250-49179388-49183733-49183917	AAACCGTGGGGTGA	CGCCATCTCACTGCATCCCAACTCACCTCTCATTTCAGTTGTTTTCTCCCACTCCTATGTCCTCCCAG	GTATATCAATTTTTCAGCTGCCTCCCAGAGGACAAGGTCCCCTACGTCAACAGTCCTGGGGAGAAATACAGGATCAAGCAGCTGCTGCACCAGCTGCCCCCACACGACAGTGAG	GTGAGGAGAGAGAAGACAGGAAGGGCATGCCAG	CGCCATCTCACTGCATCCCAACTCACCTCTCATTTCAGTTGTTTTCTCCCACTCCTATGTCCTCCCAGGTATATCAATTTTTCAGCTGCCTCCCAGAGGACAAGGTCCCCTACGTCAACAGTCCTGGGGAGAAATACAGGATCAAGCAGCTGCTGCACCAGCTGCCCCCACACGACAGTGAGGTGAGGAGAGAGAAGACAGGAAGGGCATGCCAG	aagcttcgacaccgagctcgCGCCATCTCACTGCATCCCAACTCACCTCTCATTTCAGTTGTTTTCTCCCACTCCTATGTCCTCCCAGGTATATCAATTTTTCAGCTGCCTCCCAGAGGACAAGGTCCCCTACGTCAACAGTCCTGGGGAGAAATACAGGATCAAGCAGCTGCTGCACCAGCTGCCCCCACACGACAGTGAGGTGAGGAGAGAGAAGACAGGAAGGGCATGCCAGtgcaggagacgctgcgtctcagtagAAACCGTGGGGTGAgctttaaggccggtcctagcaatcga	TCACCCCACGGTTT
ENSG00000196998.19;WDR45;chrX-49077642-49077747-49075865-49075945-49077836-49077911	AAACCGTGGTAAGA	GAGGGGCAATGGGCAGAAGAGCTGGGCTGGGCGTTGGCTCCCACCTCCACTGACACCCTGGTCCCTGTCCAG	ACCACGAGCAGGTGGGCAGCATGGGCTTGGTGGAGATGCTGCACCGCTCCAACCTTCTGGCCTTGGTGGGCGGTGGTAGTAGTCCCAAGTTCTCAGAGATCTCAG	GTAAGTGCCCTCATCCTGCCCTTTGGCCCAGATTTCT	GAGGGGCAATGGGCAGAAGAGCTGGGCTGGGCGTTGGCTCCCACCTCCACTGACACCCTGGTCCCTGTCCAGACCACGAGCAGGTGGGCAGCATGGGCTTGGTGGAGATGCTGCACCGCTCCAACCTTCTGGCCTTGGTGGGCGGTGGTAGTAGTCCCAAGTTCTCAGAGATCTCAGGTAAGTGCCCTCATCCTGCCCTTTGGCCCAGATTTCT	aagcttcgacaccgagctcgGAGGGGCAATGGGCAGAAGAGCTGGGCTGGGCGTTGGCTCCCACCTCCACTGACACCCTGGTCCCTGTCCAGACCACGAGCAGGTGGGCAGCATGGGCTTGGTGGAGATGCTGCACCGCTCCAACCTTCTGGCCTTGGTGGGCGGTGGTAGTAGTCCCAAGTTCTCAGAGATCTCAGGTAAGTGCCCTCATCCTGCCCTTTGGCCCAGATTTCTtgcaggagacgctgcgtctcagtagAAACCGTGGTAAGAgctttaaggccggtcctagcaatcga	TCTTACCACGGTTT
ENSG00000102096.9;PIM2;chrX-48918535-48918645-48917780-48917831-48918773-48919024	AAACCGTGGTCTAG	CGCGGGGGGAGGGAGTCGTGGCTGGGCTCAGCACGCCGCCACCCTGACTTCCTCGCCTCCGCCTGCGTAG	GAGGCAAGGATCGGGAAGCGTTCGAGGCCGAGTATCGACTCGGCCCCCTCCTGGGTAAGGGGGGCTTTGGCACCGTCTTCGCAGGACACCGCCTCACAGATCGACTCCAG	GTATCCGTCATGAGGGTCTTGGGAGGGTCAGGTGC	CGCGGGGGGAGGGAGTCGTGGCTGGGCTCAGCACGCCGCCACCCTGACTTCCTCGCCTCCGCCTGCGTAGGAGGCAAGGATCGGGAAGCGTTCGAGGCCGAGTATCGACTCGGCCCCCTCCTGGGTAAGGGGGGCTTTGGCACCGTCTTCGCAGGACACCGCCTCACAGATCGACTCCAGGTATCCGTCATGAGGGTCTTGGGAGGGTCAGGTGC	aagcttcgacaccgagctcgCGCGGGGGGAGGGAGTCGTGGCTGGGCTCAGCACGCCGCCACCCTGACTTCCTCGCCTCCGCCTGCGTAGGAGGCAAGGATCGGGAAGCGTTCGAGGCCGAGTATCGACTCGGCCCCCTCCTGGGTAAGGGGGGCTTTGGCACCGTCTTCGCAGGACACCGCCTCACAGATCGACTCCAGGTATCCGTCATGAGGGTCTTGGGAGGGTCAGGTGCtgcaggagacgctgcgtctcagtagAAACCGTGGTCTAGgctttaaggccggtcctagcaatcga	CTAGACCACGGTTT
ENSG00000102103.17;PQBP1;chrX-48898491-48898576-48897939-48898014-48901189-48901301	AAACCGTGGTTGAC	TGTTTACGGGAGGCGCTTGGTTACGGGATCCAGATAGGAATCTTTATCTGAGCTGCTTGTCAGTTTGTTCGTCTGTCCCTAG	GTCTGTCTGCTATCAGCTATGCCGCTGCCCGTTGCGCTGCAGACCCGCTTGGCCAAGAGAGGCATCCTCAAACATCTGGAGCCTG	GTGAGACAGCTAAAAGCAGATGGTCCTAACACGTGCCAGCCTCGACA	TGTTTACGGGAGGCGCTTGGTTACGGGATCCAGATAGGAATCTTTATCTGAGCTGCTTGTCAGTTTGTTCGTCTGTCCCTAGGTCTGTCTGCTATCAGCTATGCCGCTGCCCGTTGCGCTGCAGACCCGCTTGGCCAAGAGAGGCATCCTCAAACATCTGGAGCCTGGTGAGACAGCTAAAAGCAGATGGTCCTAACACGTGCCAGCCTCGACA	aagcttcgacaccgagctcgTGTTTACGGGAGGCGCTTGGTTACGGGATCCAGATAGGAATCTTTATCTGAGCTGCTTGTCAGTTTGTTCGTCTGTCCCTAGGTCTGTCTGCTATCAGCTATGCCGCTGCCCGTTGCGCTGCAGACCCGCTTGGCCAAGAGAGGCATCCTCAAACATCTGGAGCCTGGTGAGACAGCTAAAAGCAGATGGTCCTAACACGTGCCAGCCTCGACAtgcaggagacgctgcgtctcagtagAAACCGTGGTTGACgctttaaggccggtcctagcaatcga	GTCAACCACGGTTT
ENSG00000015285.11;WAS;chrX-48685546-48685633-48684282-48684423-48685733-48685836	AAACCGTGTACTCT	TGCTCCCTGCCCAGCTAACAAAAGCCTGCCACCCCCGGCGTGCCTCAGTGCCACTGTGCCTCCCACCCTACACCTCTCCAG	GCTGGTCGGCTGCTCTGGGAACAGGAGCTGTACTCACAGCTTGTCTACTCCACCCCCACCCCCTTCTTCCACACCTTCGCTGGAGAT	GTAAGTGATCAACCAGCCCTCGGGCCTCACTTGGGGTGTGGAGAGG	TGCTCCCTGCCCAGCTAACAAAAGCCTGCCACCCCCGGCGTGCCTCAGTGCCACTGTGCCTCCCACCCTACACCTCTCCAGGCTGGTCGGCTGCTCTGGGAACAGGAGCTGTACTCACAGCTTGTCTACTCCACCCCCACCCCCTTCTTCCACACCTTCGCTGGAGATGTAAGTGATCAACCAGCCCTCGGGCCTCACTTGGGGTGTGGAGAGG	aagcttcgacaccgagctcgTGCTCCCTGCCCAGCTAACAAAAGCCTGCCACCCCCGGCGTGCCTCAGTGCCACTGTGCCTCCCACCCTACACCTCTCCAGGCTGGTCGGCTGCTCTGGGAACAGGAGCTGTACTCACAGCTTGTCTACTCCACCCCCACCCCCTTCTTCCACACCTTCGCTGGAGATGTAAGTGATCAACCAGCCCTCGGGCCTCACTTGGGGTGTGGAGAGGtgcaggagacgctgcgtctcagtagAAACCGTGTACTCTgctttaaggccggtcctagcaatcga	AGAGTACACGGTTT
ENSG00000068438.15;FTSJ1;chrX-48479037-48479116-48476020-48476396-48481150-48481203	AAACCGTGTCAAGC	GGCTGTGGGCCAGGACCATGGGCAGGCGGGATCTGAGGGCAGCAGTGGAGGGCCGTGGGGCCACTCATCCTCCCTCTCTCCATAG	CTGTCCACTGCCAAGGAGATCATCCAGCACTTTAAGGGCTGCCCTGCGGACCTAGTGGTGTGTGACGGGGCTCCTGATG	GTAAATAGCAACAGAAAGTGGGAGGCCAGGCGGGGCCCCCTGTGTGTGTC	GGCTGTGGGCCAGGACCATGGGCAGGCGGGATCTGAGGGCAGCAGTGGAGGGCCGTGGGGCCACTCATCCTCCCTCTCTCCATAGCTGTCCACTGCCAAGGAGATCATCCAGCACTTTAAGGGCTGCCCTGCGGACCTAGTGGTGTGTGACGGGGCTCCTGATGGTAAATAGCAACAGAAAGTGGGAGGCCAGGCGGGGCCCCCTGTGTGTGTC	aagcttcgacaccgagctcgGGCTGTGGGCCAGGACCATGGGCAGGCGGGATCTGAGGGCAGCAGTGGAGGGCCGTGGGGCCACTCATCCTCCCTCTCTCCATAGCTGTCCACTGCCAAGGAGATCATCCAGCACTTTAAGGGCTGCCCTGCGGACCTAGTGGTGTGTGACGGGGCTCCTGATGGTAAATAGCAACAGAAAGTGGGAGGCCAGGCGGGGCCCCCTGTGTGTGTCtgcaggagacgctgcgtctcagtagAAACCGTGTCAAGCgctttaaggccggtcctagcaatcga	GCTTGACACGGTTT
ENSG00000221994.12;ZNF630;chrX-48060818-48060903-48060449-48060545-48066871-48067061	AAACCGTGTCCTCG	GACCAGAACGAGCAGATTGTACAGGAATGTGCTGTTATAGGAACCAGTGACATTTGAGGATGTGGCTGTGGACTTCACGCAG	GAAGAGTGGCAGCAGTTGAATCCTGCTCAGAAGACCCTGCATAGGGATGTGATGCTGGAGACCTATAATCACCTGGTCTCCGTGG	GTAAGGGCAGATTCCCTGTGTACCAATGAATCAAATCCTCCTCATCC	GACCAGAACGAGCAGATTGTACAGGAATGTGCTGTTATAGGAACCAGTGACATTTGAGGATGTGGCTGTGGACTTCACGCAGGAAGAGTGGCAGCAGTTGAATCCTGCTCAGAAGACCCTGCATAGGGATGTGATGCTGGAGACCTATAATCACCTGGTCTCCGTGGGTAAGGGCAGATTCCCTGTGTACCAATGAATCAAATCCTCCTCATCC	aagcttcgacaccgagctcgGACCAGAACGAGCAGATTGTACAGGAATGTGCTGTTATAGGAACCAGTGACATTTGAGGATGTGGCTGTGGACTTCACGCAGGAAGAGTGGCAGCAGTTGAATCCTGCTCAGAAGACCCTGCATAGGGATGTGATGCTGGAGACCTATAATCACCTGGTCTCCGTGGGTAAGGGCAGATTCCCTGTGTACCAATGAATCAAATCCTCCTCATCCtgcaggagacgctgcgtctcagtagAAACCGTGTCCTCGgctttaaggccggtcctagcaatcga	CGAGGACACGGTTT
ENSG00000126759.14;CFP;chrX-47628475-47628553-47628121-47628277-47629523-47629674	AAACCGTGTCTCAT	TCAGGTTTATTAAGCACTTTCTATTTACCTACTACCGTGTAGTGTGGTGATCTGGTGGGTTTCTGACAGCAGCCCTTGGTTTCTAG	TCCTTACCTTTGCTTACTGCGGACCTGGTGTTGGCCATGCAGCCTTCCAATGGTAACTCCAGATGCCTGATTGTGAAG	GTAAATGACATTATCAAGCACTTATTGTATATCCACTGCTTCCCATCAGTA	TCAGGTTTATTAAGCACTTTCTATTTACCTACTACCGTGTAGTGTGGTGATCTGGTGGGTTTCTGACAGCAGCCCTTGGTTTCTAGTCCTTACCTTTGCTTACTGCGGACCTGGTGTTGGCCATGCAGCCTTCCAATGGTAACTCCAGATGCCTGATTGTGAAGGTAAATGACATTATCAAGCACTTATTGTATATCCACTGCTTCCCATCAGTA	aagcttcgacaccgagctcgTCAGGTTTATTAAGCACTTTCTATTTACCTACTACCGTGTAGTGTGGTGATCTGGTGGGTTTCTGACAGCAGCCCTTGGTTTCTAGTCCTTACCTTTGCTTACTGCGGACCTGGTGTTGGCCATGCAGCCTTCCAATGGTAACTCCAGATGCCTGATTGTGAAGGTAAATGACATTATCAAGCACTTATTGTATATCCACTGCTTCCCATCAGTAtgcaggagacgctgcgtctcagtagAAACCGTGTCTCATgctttaaggccggtcctagcaatcga	ATGAGACACGGTTT
ENSG00000102225.16;CDK16;chrX-47227378-47227469-47226993-47227223-47228566-47228644	AAACCGTGTGAGCT	GGGGCAGGGTCTGAGGTGGGCAGAGAGACCTACTTGTTGAAGATATCAATACTATCCCCCTCCCCGCACCCCCACTCAG	TTTGAGGGTCGAAATCGGATCTCCGCAGAGGATGCCATGAAACATCCATTCTTCCTCAGTCTGGGGGAGCGGATCCACAAACTTCCTGACA	GTGAGTGGAGCTGGGGAATGGACCGGCCAGCGTGGGGACTGGGA	GGGGCAGGGTCTGAGGTGGGCAGAGAGACCTACTTGTTGAAGATATCAATACTATCCCCCTCCCCGCACCCCCACTCAGTTTGAGGGTCGAAATCGGATCTCCGCAGAGGATGCCATGAAACATCCATTCTTCCTCAGTCTGGGGGAGCGGATCCACAAACTTCCTGACAGTGAGTGGAGCTGGGGAATGGACCGGCCAGCGTGGGGACTGGGA	aagcttcgacaccgagctcgGGGGCAGGGTCTGAGGTGGGCAGAGAGACCTACTTGTTGAAGATATCAATACTATCCCCCTCCCCGCACCCCCACTCAGTTTGAGGGTCGAAATCGGATCTCCGCAGAGGATGCCATGAAACATCCATTCTTCCTCAGTCTGGGGGAGCGGATCCACAAACTTCCTGACAGTGAGTGGAGCTGGGGAATGGACCGGCCAGCGTGGGGACTGGGAtgcaggagacgctgcgtctcagtagAAACCGTGTGAGCTgctttaaggccggtcctagcaatcga	AGCTCACACGGTTT
ENSG00000069509.6;FUNDC1;chrX-44538466-44538542-44527236-44527365-44541944-44542101	AAACCGTGTGCTTT	ATTTTATTAGGAAAGCAATGAAAAGTAGAAGAGGGAGAGGGTTTAGTACATAATTGATTGTTTTCATCTTTTGTTATTTGATTAAAG	GTGTGCAGGATTTCTGTTCCAGAAAGTTGGAAAACTTGCAGCAACTGCAGTAGGTGGTGGCTTTCTTCTTCTTCAG	GTATGTCAGAGCTTTAAGCACTTGCCTTTGCTTTCATAGAAGGTGGAATTTT	ATTTTATTAGGAAAGCAATGAAAAGTAGAAGAGGGAGAGGGTTTAGTACATAATTGATTGTTTTCATCTTTTGTTATTTGATTAAAGGTGTGCAGGATTTCTGTTCCAGAAAGTTGGAAAACTTGCAGCAACTGCAGTAGGTGGTGGCTTTCTTCTTCTTCAGGTATGTCAGAGCTTTAAGCACTTGCCTTTGCTTTCATAGAAGGTGGAATTTT	aagcttcgacaccgagctcgATTTTATTAGGAAAGCAATGAAAAGTAGAAGAGGGAGAGGGTTTAGTACATAATTGATTGTTTTCATCTTTTGTTATTTGATTAAAGGTGTGCAGGATTTCTGTTCCAGAAAGTTGGAAAACTTGCAGCAACTGCAGTAGGTGGTGGCTTTCTTCTTCTTCAGGTATGTCAGAGCTTTAAGCACTTGCCTTTGCTTTCATAGAAGGTGGAATTTTtgcaggagacgctgcgtctcagtagAAACCGTGTGCTTTgctttaaggccggtcctagcaatcga	AAAGCACACGGTTT
ENSG00000183337.18;BCOR;chrX-40071636-40071690-40070972-40071159-40072348-40075180	AAACCGTGTGTCTT	AAATTGTTTTGCAATGTTAAGAAAAAAATTGGTTTATGCTTATAAAAATGGATGAAGTTATCTAAATGATCCATTGAGTGCCCATTTTAATTACATAG	ATGGAAGGATTACAAGAGGACAGTATTTTATGTCTACCCGCTGCTTACTGTGAG	GTCAGTTCTTCAAATTTTTATTACTAGAATCTTACATAAACCTTTTGAGTTAAATTTCATTTC	AAATTGTTTTGCAATGTTAAGAAAAAAATTGGTTTATGCTTATAAAAATGGATGAAGTTATCTAAATGATCCATTGAGTGCCCATTTTAATTACATAGATGGAAGGATTACAAGAGGACAGTATTTTATGTCTACCCGCTGCTTACTGTGAGGTCAGTTCTTCAAATTTTTATTACTAGAATCTTACATAAACCTTTTGAGTTAAATTTCATTTC	aagcttcgacaccgagctcgAAATTGTTTTGCAATGTTAAGAAAAAAATTGGTTTATGCTTATAAAAATGGATGAAGTTATCTAAATGATCCATTGAGTGCCCATTTTAATTACATAGATGGAAGGATTACAAGAGGACAGTATTTTATGTCTACCCGCTGCTTACTGTGAGGTCAGTTCTTCAAATTTTTATTACTAGAATCTTACATAAACCTTTTGAGTTAAATTTCATTTCtgcaggagacgctgcgtctcagtagAAACCGTGTGTCTTgctttaaggccggtcctagcaatcga	AAGACACACGGTTT
ENSG00000147036.12;LANCL3;chrX-37668367-37668450-37667281-37667489-37675653-37684463	AAACCGTGTTCCCG	TATATATAAATATATATATCCTAGTTATATACATAAATATATATATATTTATAATTTTGACAATATAAAATTTTCCTTTATAG	TTCATTCCCTGTAAACTTGATAAAGATGGAACATCTGCTGTATACCAGACAACATTGCTTTTAATAGATATTACCTCTGACTG	GTAAGCTGGGTAAACTGGGCCAGGAGGACCATAAATGAACTCTAAATA	TATATATAAATATATATATCCTAGTTATATACATAAATATATATATATTTATAATTTTGACAATATAAAATTTTCCTTTATAGTTCATTCCCTGTAAACTTGATAAAGATGGAACATCTGCTGTATACCAGACAACATTGCTTTTAATAGATATTACCTCTGACTGGTAAGCTGGGTAAACTGGGCCAGGAGGACCATAAATGAACTCTAAATA	aagcttcgacaccgagctcgTATATATAAATATATATATCCTAGTTATATACATAAATATATATATATTTATAATTTTGACAATATAAAATTTTCCTTTATAGTTCATTCCCTGTAAACTTGATAAAGATGGAACATCTGCTGTATACCAGACAACATTGCTTTTAATAGATATTACCTCTGACTGGTAAGCTGGGTAAACTGGGCCAGGAGGACCATAAATGAACTCTAAATAtgcaggagacgctgcgtctcagtagAAACCGTGTTCCCGgctttaaggccggtcctagcaatcga	CGGGAACACGGTTT
ENSG00000233928.6;RP11-305F18.1;chrX-33853614-33853715-33726336-33726635-33942014-33942235	AAACCGTGTTGGCA	GGTAACAAATTCTTAATTGTTTTTCAACTTCATGCCATCTCTATATATGAGTATTATTATTTGACTACTTTTAG	GTCACATGGAATCTACACATGGAAGGACATAGGCATTGCATGCAGGTATCCGGAATCATTGATATTGGTCTTAAAATTTGGAAGTTTCCACTTTTGCTAAG	GTATGTTTTCCTTAATGGTGGAGGTTTACTAATTGGGTG	GGTAACAAATTCTTAATTGTTTTTCAACTTCATGCCATCTCTATATATGAGTATTATTATTTGACTACTTTTAGGTCACATGGAATCTACACATGGAAGGACATAGGCATTGCATGCAGGTATCCGGAATCATTGATATTGGTCTTAAAATTTGGAAGTTTCCACTTTTGCTAAGGTATGTTTTCCTTAATGGTGGAGGTTTACTAATTGGGTG	aagcttcgacaccgagctcgGGTAACAAATTCTTAATTGTTTTTCAACTTCATGCCATCTCTATATATGAGTATTATTATTTGACTACTTTTAGGTCACATGGAATCTACACATGGAAGGACATAGGCATTGCATGCAGGTATCCGGAATCATTGATATTGGTCTTAAAATTTGGAAGTTTCCACTTTTGCTAAGGTATGTTTTCCTTAATGGTGGAGGTTTACTAATTGGGTGtgcaggagacgctgcgtctcagtagAAACCGTGTTGGCAgctttaaggccggtcctagcaatcga	TGCCAACACGGTTT
ENSG00000233928.6;RP11-305F18.1;chrX-34295941-34296002-34076465-34076569-34337697-34337786	AAACGCACAAACGA	ATGGGGGTGGTTATTTCAATGCTGTTCTCATGATAGTGAGTGAGTTCTCATGAGATCTGGTGATTTCATAAAGGGCTTTTCTCTTTTTACTCAG	CACTTCTCCTTGCTGCTACCATGTGAAGAAGAATGTGTTTTCTTCCCCTTCTGCCATGATT	GTAAGTTTCCTGAGGCCTCCCCAGCCCTGTAGAACTGTGAGTCAATTAAACCTCTTTCC	ATGGGGGTGGTTATTTCAATGCTGTTCTCATGATAGTGAGTGAGTTCTCATGAGATCTGGTGATTTCATAAAGGGCTTTTCTCTTTTTACTCAGCACTTCTCCTTGCTGCTACCATGTGAAGAAGAATGTGTTTTCTTCCCCTTCTGCCATGATTGTAAGTTTCCTGAGGCCTCCCCAGCCCTGTAGAACTGTGAGTCAATTAAACCTCTTTCC	aagcttcgacaccgagctcgATGGGGGTGGTTATTTCAATGCTGTTCTCATGATAGTGAGTGAGTTCTCATGAGATCTGGTGATTTCATAAAGGGCTTTTCTCTTTTTACTCAGCACTTCTCCTTGCTGCTACCATGTGAAGAAGAATGTGTTTTCTTCCCCTTCTGCCATGATTGTAAGTTTCCTGAGGCCTCCCCAGCCCTGTAGAACTGTGAGTCAATTAAACCTCTTTCCtgcaggagacgctgcgtctcagtagAAACGCACAAACGAgctttaaggccggtcctagcaatcga	TCGTTTGTGCGTTT
ENSG00000198947.18;DMD;chrX-31177931-31177970-31173538-31173604-31178668-31178805	AAACGCACAAGCAA	TTCATACTTAATTGGCTGGATTTTATTTATTTTGACCTTTCAGTAAATTTTTTTGCGGCTGAGTTTGCGTGTGTCTCCTTCACCACCTCATTTTTTGTTTTGCAG	TCCCGTTACTCTGATCAACTTCTGGCCAGTAGATTCTGC	GTGAGTACTTTTTTTGCTGAAGGGTGCTGCTACCACCAACACATTCGCTCGCTTGGTTCTCTTTTGTTCT	TTCATACTTAATTGGCTGGATTTTATTTATTTTGACCTTTCAGTAAATTTTTTTGCGGCTGAGTTTGCGTGTGTCTCCTTCACCACCTCATTTTTTGTTTTGCAGTCCCGTTACTCTGATCAACTTCTGGCCAGTAGATTCTGCGTGAGTACTTTTTTTGCTGAAGGGTGCTGCTACCACCAACACATTCGCTCGCTTGGTTCTCTTTTGTTCT	aagcttcgacaccgagctcgTTCATACTTAATTGGCTGGATTTTATTTATTTTGACCTTTCAGTAAATTTTTTTGCGGCTGAGTTTGCGTGTGTCTCCTTCACCACCTCATTTTTTGTTTTGCAGTCCCGTTACTCTGATCAACTTCTGGCCAGTAGATTCTGCGTGAGTACTTTTTTTGCTGAAGGGTGCTGCTACCACCAACACATTCGCTCGCTTGGTTCTCTTTTGTTCTtgcaggagacgctgcgtctcagtagAAACGCACAAGCAAgctttaaggccggtcctagcaatcga	TTGCTTGTGCGTTT
ENSG00000198947.18;DMD;chrX-31729630-31729748-31676885-31679586-31773959-31774192	AAACGCACACAGTC	TGTATTATGTAAAAGGAATACACAACGCTGAAGAACCCTGATACTAAGGGATATTTGTTCTTACAG	GCAACAATGCAGGATTTGGAACAGAGGCGTCCCCAGTTGGAAGAACTCATTACCGCTGCCCAAAATTTGAAAAACAAGACCAGCAATCAAGAGGCTAGAACAATCATTACGGATCGAA	GTAAGTTTTTTAACAAGCATGGGACACACAA	TGTATTATGTAAAAGGAATACACAACGCTGAAGAACCCTGATACTAAGGGATATTTGTTCTTACAGGCAACAATGCAGGATTTGGAACAGAGGCGTCCCCAGTTGGAAGAACTCATTACCGCTGCCCAAAATTTGAAAAACAAGACCAGCAATCAAGAGGCTAGAACAATCATTACGGATCGAAGTAAGTTTTTTAACAAGCATGGGACACACAA	aagcttcgacaccgagctcgTGTATTATGTAAAAGGAATACACAACGCTGAAGAACCCTGATACTAAGGGATATTTGTTCTTACAGGCAACAATGCAGGATTTGGAACAGAGGCGTCCCCAGTTGGAAGAACTCATTACCGCTGCCCAAAATTTGAAAAACAAGACCAGCAATCAAGAGGCTAGAACAATCATTACGGATCGAAGTAAGTTTTTTAACAAGCATGGGACACACAAtgcaggagacgctgcgtctcagtagAAACGCACACAGTCgctttaaggccggtcctagcaatcga	GACTGTGTGCGTTT
ENSG00000198947.18;DMD;chrX-31819974-31820083-31773959-31774192-31836717-31836819	AAACGCACACGCTA	GATTAAGATGTTCATGAATTATCTTCAAAGTGTTAATCGAATAAGTAATGTGTATGCTTTTCTGTTAAAG	AGGAAGTTAGAAGATCTGAGCTCTGAGTGGAAGGCGGTAAACCGTTTACTTCAAGAGCTGAGGGCAAAGCAGCCTGACCTAGCTCCTGGACTGACCACTATTGGAGCCT	GTAAGTATACTGGATCCCATTCTCTTTGGCTCTAG	GATTAAGATGTTCATGAATTATCTTCAAAGTGTTAATCGAATAAGTAATGTGTATGCTTTTCTGTTAAAGAGGAAGTTAGAAGATCTGAGCTCTGAGTGGAAGGCGGTAAACCGTTTACTTCAAGAGCTGAGGGCAAAGCAGCCTGACCTAGCTCCTGGACTGACCACTATTGGAGCCTGTAAGTATACTGGATCCCATTCTCTTTGGCTCTAG	aagcttcgacaccgagctcgGATTAAGATGTTCATGAATTATCTTCAAAGTGTTAATCGAATAAGTAATGTGTATGCTTTTCTGTTAAAGAGGAAGTTAGAAGATCTGAGCTCTGAGTGGAAGGCGGTAAACCGTTTACTTCAAGAGCTGAGGGCAAAGCAGCCTGACCTAGCTCCTGGACTGACCACTATTGGAGCCTGTAAGTATACTGGATCCCATTCTCTTTGGCTCTAGtgcaggagacgctgcgtctcagtagAAACGCACACGCTAgctttaaggccggtcctagcaatcga	TAGCGTGTGCGTTT
ENSG00000198814.13;GK;chrX-30665510-30665584-30653358-30653615-30677374-30677452	AAACGCACAGAACA	GTGAACAAGAACTTCAGTTACTGAATAACTTTAAACATCCTTGATATCTGCCTGCATTTTTACATTAATATTACAATATCTTTTTCAG	GTTTTCAATTCAAAAACAGCTGAACTACTTAGTCATCATCAAGTAGAAATAAAACAAGAGTTCCCAAGAGAAGG	GTATGTTTCCTAATTTAATATGTAAAGACACATTATGTTTGTTAGTCCATCTC	GTGAACAAGAACTTCAGTTACTGAATAACTTTAAACATCCTTGATATCTGCCTGCATTTTTACATTAATATTACAATATCTTTTTCAGGTTTTCAATTCAAAAACAGCTGAACTACTTAGTCATCATCAAGTAGAAATAAAACAAGAGTTCCCAAGAGAAGGGTATGTTTCCTAATTTAATATGTAAAGACACATTATGTTTGTTAGTCCATCTC	aagcttcgacaccgagctcgGTGAACAAGAACTTCAGTTACTGAATAACTTTAAACATCCTTGATATCTGCCTGCATTTTTACATTAATATTACAATATCTTTTTCAGGTTTTCAATTCAAAAACAGCTGAACTACTTAGTCATCATCAAGTAGAAATAAAACAAGAGTTCCCAAGAGAAGGGTATGTTTCCTAATTTAATATGTAAAGACACATTATGTTTGTTAGTCCATCTCtgcaggagacgctgcgtctcagtagAAACGCACAGAACAgctttaaggccggtcctagcaatcga	TGTTCTGTGCGTTT
ENSG00000101868.13;POLA1;chrX-24703250-24703347-24699424-24699549-24704388-24704469	AAACGCACAGCGGA	AATTTTTTCATCAGAATTATTTAACACTTTGACTCCTCTATTTGAAGCTTTTTTCCTGAAACTTGTATAATGGTAG	GTCGAGGACTTCACAGGTGTTTATGAAGAAGTTGATGAAGAACAGTATTCGAAGCTGGTTCAGGCACGCCAGGATGATGACTGGATTGTGGATGATG	GTAGGTGGGGCGGAGGTGGGGGCGGGGATGTTGCTTCCTAG	AATTTTTTCATCAGAATTATTTAACACTTTGACTCCTCTATTTGAAGCTTTTTTCCTGAAACTTGTATAATGGTAGGTCGAGGACTTCACAGGTGTTTATGAAGAAGTTGATGAAGAACAGTATTCGAAGCTGGTTCAGGCACGCCAGGATGATGACTGGATTGTGGATGATGGTAGGTGGGGCGGAGGTGGGGGCGGGGATGTTGCTTCCTAG	aagcttcgacaccgagctcgAATTTTTTCATCAGAATTATTTAACACTTTGACTCCTCTATTTGAAGCTTTTTTCCTGAAACTTGTATAATGGTAGGTCGAGGACTTCACAGGTGTTTATGAAGAAGTTGATGAAGAACAGTATTCGAAGCTGGTTCAGGCACGCCAGGATGATGACTGGATTGTGGATGATGGTAGGTGGGGCGGAGGTGGGGGCGGGGATGTTGCTTCCTAGtgcaggagacgctgcgtctcagtagAAACGCACAGCGGAgctttaaggccggtcctagcaatcga	TCCGCTGTGCGTTT
ENSG00000101868.13;POLA1;chrX-24716883-24716971-24716361-24716454-24717289-24717491	AAACGCACAGTGCT	CATTATCTTTGGTCAGGGTAGGACAGTTGCATATTTTTAGTATGTAGGTCTAACTGACTAAATATTTAAAAACGTTTACAG	GCAGTTCCTTCAGGAAAAATTGCTTCCCCTGTCTCCAGAAAGGAGCCTCCATTAACTCCTGTTCCTCTTAAACGTGCTGAATTTGCTG	GTAAGTGTGATGTCAGGCAGAATTGCAAGAGTGTTGAGTGGTTTCT	CATTATCTTTGGTCAGGGTAGGACAGTTGCATATTTTTAGTATGTAGGTCTAACTGACTAAATATTTAAAAACGTTTACAGGCAGTTCCTTCAGGAAAAATTGCTTCCCCTGTCTCCAGAAAGGAGCCTCCATTAACTCCTGTTCCTCTTAAACGTGCTGAATTTGCTGGTAAGTGTGATGTCAGGCAGAATTGCAAGAGTGTTGAGTGGTTTCT	aagcttcgacaccgagctcgCATTATCTTTGGTCAGGGTAGGACAGTTGCATATTTTTAGTATGTAGGTCTAACTGACTAAATATTTAAAAACGTTTACAGGCAGTTCCTTCAGGAAAAATTGCTTCCCCTGTCTCCAGAAAGGAGCCTCCATTAACTCCTGTTCCTCTTAAACGTGCTGAATTTGCTGGTAAGTGTGATGTCAGGCAGAATTGCAAGAGTGTTGAGTGGTTTCTtgcaggagacgctgcgtctcagtagAAACGCACAGTGCTgctttaaggccggtcctagcaatcga	AGCACTGTGCGTTT
ENSG00000101868.13;POLA1;chrX-24725980-24726055-24724334-24724451-24726932-24727071	AAACGCACATGCTG	TGATTAAATACAAGAGCATGTATTGTAATACTGGTTAGTTTGTGAAGTTTTTGTCTTAAGGATTTTTTAAAATATCTACTTACCCAG	CCAGTGGAAAAGAACTATGCTTTTGAGATACCTGATGTTCCAGAAAAATCTGAGTACTTGGAAGTTAAATACTCG	GTAAGTCAAACAAAGAAAATTACTGGGTTTTGCTTGAGAATGACATTTTTCT	TGATTAAATACAAGAGCATGTATTGTAATACTGGTTAGTTTGTGAAGTTTTTGTCTTAAGGATTTTTTAAAATATCTACTTACCCAGCCAGTGGAAAAGAACTATGCTTTTGAGATACCTGATGTTCCAGAAAAATCTGAGTACTTGGAAGTTAAATACTCGGTAAGTCAAACAAAGAAAATTACTGGGTTTTGCTTGAGAATGACATTTTTCT	aagcttcgacaccgagctcgTGATTAAATACAAGAGCATGTATTGTAATACTGGTTAGTTTGTGAAGTTTTTGTCTTAAGGATTTTTTAAAATATCTACTTACCCAGCCAGTGGAAAAGAACTATGCTTTTGAGATACCTGATGTTCCAGAAAAATCTGAGTACTTGGAAGTTAAATACTCGGTAAGTCAAACAAAGAAAATTACTGGGTTTTGCTTGAGAATGACATTTTTCTtgcaggagacgctgcgtctcagtagAAACGCACATGCTGgctttaaggccggtcctagcaatcga	CAGCATGTGCGTTT
ENSG00000101868.13;POLA1;chrX-24733754-24733816-24732369-24732454-24735398-24735488	AAACGCACCACAAC	TTAAGACAGTTTCGTTTGGAAACATGTACTATATGATTACCTGAAATTAGACTAAGATGGGTGTTGGAATCTTTATTTTTTTTCCTTTTTACAG	TTGTGTCTAAACCAAAGGACTGTATTTTTCCATATGCTTTCAAAGAAGTCATTGAGAAAAAG	GTAAAGTGCTCATTATATGAAGCACCTGTTTGTTTGGAGCGAGAAAGAAAAGGGGGGTG	TTAAGACAGTTTCGTTTGGAAACATGTACTATATGATTACCTGAAATTAGACTAAGATGGGTGTTGGAATCTTTATTTTTTTTCCTTTTTACAGTTGTGTCTAAACCAAAGGACTGTATTTTTCCATATGCTTTCAAAGAAGTCATTGAGAAAAAGGTAAAGTGCTCATTATATGAAGCACCTGTTTGTTTGGAGCGAGAAAGAAAAGGGGGGTG	aagcttcgacaccgagctcgTTAAGACAGTTTCGTTTGGAAACATGTACTATATGATTACCTGAAATTAGACTAAGATGGGTGTTGGAATCTTTATTTTTTTTCCTTTTTACAGTTGTGTCTAAACCAAAGGACTGTATTTTTCCATATGCTTTCAAAGAAGTCATTGAGAAAAAGGTAAAGTGCTCATTATATGAAGCACCTGTTTGTTTGGAGCGAGAAAGAAAAGGGGGGTGtgcaggagacgctgcgtctcagtagAAACGCACCACAACgctttaaggccggtcctagcaatcga	GTTGTGGTGCGTTT
ENSG00000101868.13;POLA1;chrX-24888005-24888122-24843545-24843677-24930452-24930549	AAACGCACCATACG	CCAAAAAAAGGTTTATTACTTGTATTTGTCGATGGTGATAAGTCTGAAGTTTTCCCTTCTCTCCAG	GGCTGGTTGATATGTGAAGAGCCAACCTGTCGCAATCGAACTCGTCACCTTCCCCTTCAATTCTCCCGAACTGGGCCTCTTTGCCCAGCCTGCATGAAAGCTACACTTCAACCAGAG	GTAACAGTCTCATAATGCTAAAGAACCATGT	CCAAAAAAAGGTTTATTACTTGTATTTGTCGATGGTGATAAGTCTGAAGTTTTCCCTTCTCTCCAGGGCTGGTTGATATGTGAAGAGCCAACCTGTCGCAATCGAACTCGTCACCTTCCCCTTCAATTCTCCCGAACTGGGCCTCTTTGCCCAGCCTGCATGAAAGCTACACTTCAACCAGAGGTAACAGTCTCATAATGCTAAAGAACCATGT	aagcttcgacaccgagctcgCCAAAAAAAGGTTTATTACTTGTATTTGTCGATGGTGATAAGTCTGAAGTTTTCCCTTCTCTCCAGGGCTGGTTGATATGTGAAGAGCCAACCTGTCGCAATCGAACTCGTCACCTTCCCCTTCAATTCTCCCGAACTGGGCCTCTTTGCCCAGCCTGCATGAAAGCTACACTTCAACCAGAGGTAACAGTCTCATAATGCTAAAGAACCATGTtgcaggagacgctgcgtctcagtagAAACGCACCATACGgctttaaggccggtcctagcaatcga	CGTATGGTGCGTTT
ENSG00000101868.13;POLA1;chrX-24930452-24930549-24888005-24888122-24995804-24996954	AAACGCACCCATAG	ACACTCTGCTGAGAGTGATCCCCATCGCTTCCCCCTCCCCAGTAGTAGTATTCATTTATTTTCTGTTATATTACAG	TATTCTGACAAGTCCCTGTACACCCAGCTGTGCTTTTACCGGTACATTTTTGATGCGGAGTGTGCACTGGAGAAACTTACTACCGATCATGAGAAAG	GTACGTTAAAATACTGTAATTACCTTTGAGTTTAAAGTGGA	ACACTCTGCTGAGAGTGATCCCCATCGCTTCCCCCTCCCCAGTAGTAGTATTCATTTATTTTCTGTTATATTACAGTATTCTGACAAGTCCCTGTACACCCAGCTGTGCTTTTACCGGTACATTTTTGATGCGGAGTGTGCACTGGAGAAACTTACTACCGATCATGAGAAAGGTACGTTAAAATACTGTAATTACCTTTGAGTTTAAAGTGGA	aagcttcgacaccgagctcgACACTCTGCTGAGAGTGATCCCCATCGCTTCCCCCTCCCCAGTAGTAGTATTCATTTATTTTCTGTTATATTACAGTATTCTGACAAGTCCCTGTACACCCAGCTGTGCTTTTACCGGTACATTTTTGATGCGGAGTGTGCACTGGAGAAACTTACTACCGATCATGAGAAAGGTACGTTAAAATACTGTAATTACCTTTGAGTTTAAAGTGGAtgcaggagacgctgcgtctcagtagAAACGCACCCATAGgctttaaggccggtcctagcaatcga	CTATGGGTGCGTTT
ENSG00000102230.14;PCYT1B;chrX-24587240-24587319-24579315-24579458-24590022-24590174	AAACGCACCCTACC	TTATGAAGTCACCATTCCCCCCTTCAAATCTGCAGACATGCACATCCATCCCAGTGGTGACATCACTCTTCTCTCTCTTCAACAG	ATTGACTTTGTGGCTCATGATGACATTCCGTATTCCTCTGCTGGCTCTGATGATGTTTACAAGCACATAAAGGAAGCAG	GTGAGGCATTCCCCTGTGCTCACCTGTCAACCACATCACAATAATCAGGT	TTATGAAGTCACCATTCCCCCCTTCAAATCTGCAGACATGCACATCCATCCCAGTGGTGACATCACTCTTCTCTCTCTTCAACAGATTGACTTTGTGGCTCATGATGACATTCCGTATTCCTCTGCTGGCTCTGATGATGTTTACAAGCACATAAAGGAAGCAGGTGAGGCATTCCCCTGTGCTCACCTGTCAACCACATCACAATAATCAGGT	aagcttcgacaccgagctcgTTATGAAGTCACCATTCCCCCCTTCAAATCTGCAGACATGCACATCCATCCCAGTGGTGACATCACTCTTCTCTCTCTTCAACAGATTGACTTTGTGGCTCATGATGACATTCCGTATTCCTCTGCTGGCTCTGATGATGTTTACAAGCACATAAAGGAAGCAGGTGAGGCATTCCCCTGTGCTCACCTGTCAACCACATCACAATAATCAGGTtgcaggagacgctgcgtctcagtagAAACGCACCCTACCgctttaaggccggtcctagcaatcga	GGTAGGGTGCGTTT
ENSG00000123131.13;PRDX4;chrX-23686001-23686047-23683670-23683705-23686284-23686395	AAACGCACCGACTA	TCCTTTTCAGATAATTGTGACATACCATCATTTTAGCAGCATGATTTTAAAAGTACATTAACATCTGTAGCCATGCTCTCTAAATGTGTTTGACTTAATTAG	ATCAAACCTGAAGATACCATGAAAGCCTGGTGGCCAAGAGAGAGCT	GTAAGTAAGTTTTGGGGTGCTTGAGTACAGATGTTAATTTATTCACACAAAATAAAAATATTTGTCT	TCCTTTTCAGATAATTGTGACATACCATCATTTTAGCAGCATGATTTTAAAAGTACATTAACATCTGTAGCCATGCTCTCTAAATGTGTTTGACTTAATTAGATCAAACCTGAAGATACCATGAAAGCCTGGTGGCCAAGAGAGAGCTGTAAGTAAGTTTTGGGGTGCTTGAGTACAGATGTTAATTTATTCACACAAAATAAAAATATTTGTCT	aagcttcgacaccgagctcgTCCTTTTCAGATAATTGTGACATACCATCATTTTAGCAGCATGATTTTAAAAGTACATTAACATCTGTAGCCATGCTCTCTAAATGTGTTTGACTTAATTAGATCAAACCTGAAGATACCATGAAAGCCTGGTGGCCAAGAGAGAGCTGTAAGTAAGTTTTGGGGTGCTTGAGTACAGATGTTAATTTATTCACACAAAATAAAAATATTTGTCTtgcaggagacgctgcgtctcagtagAAACGCACCGACTAgctttaaggccggtcctagcaatcga	TAGTCGGTGCGTTT
ENSG00000102172.16;SMS;chrX-21972506-21972571-21967195-21967316-21977060-21977236	AAACGCACCGTCTC	CTCTGTCAACATGGCCTCAGTCGTTGGGTCTGTAATTTAGTTCTTCCATGCAGCTTATTCTACAAGCCCATTGATTTTTCTTTTAATTGTAG	ATTTTGAACAAAGTAGAGGAAAGAATGAAAGAATTGAGTCAGGACAGTACTGGGCGGGTGAAACG	GTAAGTCCACTCTTGAATGTCCTTTTATATTTAATCGATTGAAACAATCATAGTTGG	CTCTGTCAACATGGCCTCAGTCGTTGGGTCTGTAATTTAGTTCTTCCATGCAGCTTATTCTACAAGCCCATTGATTTTTCTTTTAATTGTAGATTTTGAACAAAGTAGAGGAAAGAATGAAAGAATTGAGTCAGGACAGTACTGGGCGGGTGAAACGGTAAGTCCACTCTTGAATGTCCTTTTATATTTAATCGATTGAAACAATCATAGTTGG	aagcttcgacaccgagctcgCTCTGTCAACATGGCCTCAGTCGTTGGGTCTGTAATTTAGTTCTTCCATGCAGCTTATTCTACAAGCCCATTGATTTTTCTTTTAATTGTAGATTTTGAACAAAGTAGAGGAAAGAATGAAAGAATTGAGTCAGGACAGTACTGGGCGGGTGAAACGGTAAGTCCACTCTTGAATGTCCTTTTATATTTAATCGATTGAAACAATCATAGTTGGtgcaggagacgctgcgtctcagtagAAACGCACCGTCTCgctttaaggccggtcctagcaatcga	GAGACGGTGCGTTT
ENSG00000149970.16;CNKSR2;chrX-21468594-21468674-21440693-21440781-21470765-21470807	AAACGCACCTCAAG	GATTACTCCTAGTAGTCTTTGATAACTTCCTTCTGTCTTGTATCACAGTATAATCCAAGCTCATCTTGTACGTTTCCTATTCCAG	ATCTCAAATCAGCCATTTTCCAAGAAGGCTTGGAAATGTGGTTTTAAGACCATAAAGTCTGGGAAGTGTATCATTACTAG	GTTGGTCATTGTTCCTATGCCTTTTCAGGGTGCAGTGCTAATAAATACAT	GATTACTCCTAGTAGTCTTTGATAACTTCCTTCTGTCTTGTATCACAGTATAATCCAAGCTCATCTTGTACGTTTCCTATTCCAGATCTCAAATCAGCCATTTTCCAAGAAGGCTTGGAAATGTGGTTTTAAGACCATAAAGTCTGGGAAGTGTATCATTACTAGGTTGGTCATTGTTCCTATGCCTTTTCAGGGTGCAGTGCTAATAAATACAT	aagcttcgacaccgagctcgGATTACTCCTAGTAGTCTTTGATAACTTCCTTCTGTCTTGTATCACAGTATAATCCAAGCTCATCTTGTACGTTTCCTATTCCAGATCTCAAATCAGCCATTTTCCAAGAAGGCTTGGAAATGTGGTTTTAAGACCATAAAGTCTGGGAAGTGTATCATTACTAGGTTGGTCATTGTTCCTATGCCTTTTCAGGGTGCAGTGCTAATAAATACATtgcaggagacgctgcgtctcagtagAAACGCACCTCAAGgctttaaggccggtcctagcaatcga	CTTGAGGTGCGTTT
ENSG00000149970.16;CNKSR2;chrX-21594973-21595047-21591021-21591194-21595323-21595395	AAACGCACCTGCAA	AGTACAGATATCTAAGCCATAGTTACAGAGTATCATTACCTTCACACCTTTGTATATAATAAACTAACCAAGAGTCTTGGCTCTTCAG	GATGAAAAAGCAGAAGGATTCATTAGCCTGCCTGAATTTAAAATTGATAGAGCCAGTGAATGCCGCAAAAAATA	GTAAGTTGATTTTATTTGGGAAGAGGGAACGATAGTTTTTTTTTTTAATTTCC	AGTACAGATATCTAAGCCATAGTTACAGAGTATCATTACCTTCACACCTTTGTATATAATAAACTAACCAAGAGTCTTGGCTCTTCAGGATGAAAAAGCAGAAGGATTCATTAGCCTGCCTGAATTTAAAATTGATAGAGCCAGTGAATGCCGCAAAAAATAGTAAGTTGATTTTATTTGGGAAGAGGGAACGATAGTTTTTTTTTTTAATTTCC	aagcttcgacaccgagctcgAGTACAGATATCTAAGCCATAGTTACAGAGTATCATTACCTTCACACCTTTGTATATAATAAACTAACCAAGAGTCTTGGCTCTTCAGGATGAAAAAGCAGAAGGATTCATTAGCCTGCCTGAATTTAAAATTGATAGAGCCAGTGAATGCCGCAAAAAATAGTAAGTTGATTTTATTTGGGAAGAGGGAACGATAGTTTTTTTTTTTAATTTCCtgcaggagacgctgcgtctcagtagAAACGCACCTGCAAgctttaaggccggtcctagcaatcga	TTGCAGGTGCGTTT
ENSG00000177189.14;RPS6KA3;chrX-20169401-20169491-20167588-20167747-20172745-20172864	AAACGCACCTTGAG	CCCAAGGTCTGTAGCTATAAACAATTAATGTTTATAACTGTATAGTTGATGAGGTTTTGTGATAAACATTTGCCTTTTAG	ATTATTGATAAAAGCAAGAGAGACCCAACAGAAGAAATTGAAATTCTTCTTCGTTATGGACAGCATCCAAACATTATCACTCTAAAGGAT	GTAAGTAGATTCTTTAATATGGATCATTTGAATCAGTTGTCTAAC	CCCAAGGTCTGTAGCTATAAACAATTAATGTTTATAACTGTATAGTTGATGAGGTTTTGTGATAAACATTTGCCTTTTAGATTATTGATAAAAGCAAGAGAGACCCAACAGAAGAAATTGAAATTCTTCTTCGTTATGGACAGCATCCAAACATTATCACTCTAAAGGATGTAAGTAGATTCTTTAATATGGATCATTTGAATCAGTTGTCTAAC	aagcttcgacaccgagctcgCCCAAGGTCTGTAGCTATAAACAATTAATGTTTATAACTGTATAGTTGATGAGGTTTTGTGATAAACATTTGCCTTTTAGATTATTGATAAAAGCAAGAGAGACCCAACAGAAGAAATTGAAATTCTTCTTCGTTATGGACAGCATCCAAACATTATCACTCTAAAGGATGTAAGTAGATTCTTTAATATGGATCATTTGAATCAGTTGTCTAACtgcaggagacgctgcgtctcagtagAAACGCACCTTGAGgctttaaggccggtcctagcaatcga	CTCAAGGTGCGTTT
ENSG00000177189.14;RPS6KA3;chrX-20204021-20204103-20195064-20195145-20209287-20209404	AAACGCACGACACT	AACTGTATTATAGCAGGGTCTTATTTTAACAAGGATATAGTTTATACTACTTTGTAATATTTATTTTCTCTTACTTAAATGCAG	GTTTTCTTAGTTAAAAAAATCTCAGGCTCTGATGCTAGGCAGCTTTATGCCATGAAGGTATTGAAGAAGGCCACACTGAAAG	GTAAGTGTTGCTGCTATTTGTAATGTTCATGTAGTCTAAACAAACTGAA	AACTGTATTATAGCAGGGTCTTATTTTAACAAGGATATAGTTTATACTACTTTGTAATATTTATTTTCTCTTACTTAAATGCAGGTTTTCTTAGTTAAAAAAATCTCAGGCTCTGATGCTAGGCAGCTTTATGCCATGAAGGTATTGAAGAAGGCCACACTGAAAGGTAAGTGTTGCTGCTATTTGTAATGTTCATGTAGTCTAAACAAACTGAA	aagcttcgacaccgagctcgAACTGTATTATAGCAGGGTCTTATTTTAACAAGGATATAGTTTATACTACTTTGTAATATTTATTTTCTCTTACTTAAATGCAGGTTTTCTTAGTTAAAAAAATCTCAGGCTCTGATGCTAGGCAGCTTTATGCCATGAAGGTATTGAAGAAGGCCACACTGAAAGGTAAGTGTTGCTGCTATTTGTAATGTTCATGTAGTCTAAACAAACTGAAtgcaggagacgctgcgtctcagtagAAACGCACGACACTgctttaaggccggtcctagcaatcga	AGTGTCGTGCGTTT
ENSG00000177189.14;RPS6KA3;chrX-20209287-20209404-20203361-20204103-20234757-20234769	AAACGCACGAGGTG	TGATTTTTAGCGGGAGAAAATAGCTCTGGCTAACCCTGTTTGCTCCTCTTACGTTTATCTCAACAG	GAAGAAGTCAGTATCAAAGAAATTGCAATCACACATCATGTAAAGGAAGGACATGAAAAGGCAGATCCTTCCCAGTTTGAACTTTTAAAAGTATTAGGGCAGGGATCATTTGGAAAG	GTAAGTCATGAGTGTGTGCTTTTTTAAGAGT	TGATTTTTAGCGGGAGAAAATAGCTCTGGCTAACCCTGTTTGCTCCTCTTACGTTTATCTCAACAGGAAGAAGTCAGTATCAAAGAAATTGCAATCACACATCATGTAAAGGAAGGACATGAAAAGGCAGATCCTTCCCAGTTTGAACTTTTAAAAGTATTAGGGCAGGGATCATTTGGAAAGGTAAGTCATGAGTGTGTGCTTTTTTAAGAGT	aagcttcgacaccgagctcgTGATTTTTAGCGGGAGAAAATAGCTCTGGCTAACCCTGTTTGCTCCTCTTACGTTTATCTCAACAGGAAGAAGTCAGTATCAAAGAAATTGCAATCACACATCATGTAAAGGAAGGACATGAAAAGGCAGATCCTTCCCAGTTTGAACTTTTAAAAGTATTAGGGCAGGGATCATTTGGAAAGGTAAGTCATGAGTGTGTGCTTTTTTAAGAGTtgcaggagacgctgcgtctcagtagAAACGCACGAGGTGgctttaaggccggtcctagcaatcga	CACCTCGTGCGTTT
ENSG00000173674.11;EIF1AX;chrX-20138538-20138622-20135737-20135841-20141624-20141838	AAACGCACGCGAAG	TAAGCCTTAATTTCATTTTATTTCATACTGTTTTACAGATAATTAATGTCATTTACCTCCTTTTCTTTTTTTTAAACCATCAG	GTAAAGGAGGTAAAAACAGACGCAGGGGTAAGAATGAGAATGAATCTGAAAAAAGAGAACTGGTATTCAAAGAGGATGGTCAGG	GTAAGTGTTTTCATAAATTACGCTTTTTAAAATAACATCCTTTCTTTT	TAAGCCTTAATTTCATTTTATTTCATACTGTTTTACAGATAATTAATGTCATTTACCTCCTTTTCTTTTTTTTAAACCATCAGGTAAAGGAGGTAAAAACAGACGCAGGGGTAAGAATGAGAATGAATCTGAAAAAAGAGAACTGGTATTCAAAGAGGATGGTCAGGGTAAGTGTTTTCATAAATTACGCTTTTTAAAATAACATCCTTTCTTTT	aagcttcgacaccgagctcgTAAGCCTTAATTTCATTTTATTTCATACTGTTTTACAGATAATTAATGTCATTTACCTCCTTTTCTTTTTTTTAAACCATCAGGTAAAGGAGGTAAAAACAGACGCAGGGGTAAGAATGAGAATGAATCTGAAAAAAGAGAACTGGTATTCAAAGAGGATGGTCAGGGTAAGTGTTTTCATAAATTACGCTTTTTAAAATAACATCCTTTCTTTTtgcaggagacgctgcgtctcagtagAAACGCACGCGAAGgctttaaggccggtcctagcaatcga	CTTCGCGTGCGTTT
ENSG00000173681.16;BCLAF3;chrX-19935808-19935898-19929784-19929940-19937504-19937532	AAACGCACGGAAAT	TGTGTTTTCTAATGGTAAAACAAGCTTTTAAAGTAAACTTTAAAGTCTGTTAACCCACACTACTACTTTTTTTCGTGCAG	AATTATACTACGCAGAGAAAAGACATAATTACTCACAAACCATTTGAGGTTGAGGGAAACCACCGAAACACAAGAGTAAGACCTTTTAAG	GTATTGAGTGTTGTTTTCCATTTAATTCCAGCTTTGGTTTTATGC	TGTGTTTTCTAATGGTAAAACAAGCTTTTAAAGTAAACTTTAAAGTCTGTTAACCCACACTACTACTTTTTTTCGTGCAGAATTATACTACGCAGAGAAAAGACATAATTACTCACAAACCATTTGAGGTTGAGGGAAACCACCGAAACACAAGAGTAAGACCTTTTAAGGTATTGAGTGTTGTTTTCCATTTAATTCCAGCTTTGGTTTTATGC	aagcttcgacaccgagctcgTGTGTTTTCTAATGGTAAAACAAGCTTTTAAAGTAAACTTTAAAGTCTGTTAACCCACACTACTACTTTTTTTCGTGCAGAATTATACTACGCAGAGAAAAGACATAATTACTCACAAACCATTTGAGGTTGAGGGAAACCACCGAAACACAAGAGTAAGACCTTTTAAGGTATTGAGTGTTGTTTTCCATTTAATTCCAGCTTTGGTTTTATGCtgcaggagacgctgcgtctcagtagAAACGCACGGAAATgctttaaggccggtcctagcaatcga	ATTTCCGTGCGTTT
ENSG00000044446.12;PHKA2;chrX-18899172-18899226-18897162-18897333-18900669-18900699	AAACGCACGGGACA	TTTCTGTGGGTGTTTCGGATGCTGCTCCATGACCCTCCTCTCTGCTGTGTCTCTTGGTGTCATTGCTGTCAACTGAGTGGATTCTTTTTGTTTTGTAG	TTCTTTTCTGTGGGCCAGGCCGCGTCCAGCAGTGCGCATTCCTCCAAGTCTGCG	GTAACAGTGCCTCGGGATTATTGTGTCCGTCCCCGCTCCTCCTCGCGTCCTTCCTCATGCTCC	TTTCTGTGGGTGTTTCGGATGCTGCTCCATGACCCTCCTCTCTGCTGTGTCTCTTGGTGTCATTGCTGTCAACTGAGTGGATTCTTTTTGTTTTGTAGTTCTTTTCTGTGGGCCAGGCCGCGTCCAGCAGTGCGCATTCCTCCAAGTCTGCGGTAACAGTGCCTCGGGATTATTGTGTCCGTCCCCGCTCCTCCTCGCGTCCTTCCTCATGCTCC	aagcttcgacaccgagctcgTTTCTGTGGGTGTTTCGGATGCTGCTCCATGACCCTCCTCTCTGCTGTGTCTCTTGGTGTCATTGCTGTCAACTGAGTGGATTCTTTTTGTTTTGTAGTTCTTTTCTGTGGGCCAGGCCGCGTCCAGCAGTGCGCATTCCTCCAAGTCTGCGGTAACAGTGCCTCGGGATTATTGTGTCCGTCCCCGCTCCTCCTCGCGTCCTTCCTCATGCTCCtgcaggagacgctgcgtctcagtagAAACGCACGGGACAgctttaaggccggtcctagcaatcga	TGTCCCGTGCGTTT
ENSG00000044446.12;PHKA2;chrX-18900669-18900699-18897162-18897333-18901484-18901603	AAACGCACGGTTAC	CCCCTGCGGTTTGACCAACACGGCCCTGGATTAAGAGAGAGGGCAATAGAAGAAGCACGCGTTCTTGGCTCAAAGCTGGTTTTGATTTCCTGATGTATTTTTGCTTTCAG	ATGACTAGGCGGTTTAGTGCTGATGAACAG	GTGACACCCCTTTGCCTTGTTCGTCCTTTACTTCCTGTTCTTTCTGGCTTGAATGTGGAAAGTGAGGCTGTGACT	CCCCTGCGGTTTGACCAACACGGCCCTGGATTAAGAGAGAGGGCAATAGAAGAAGCACGCGTTCTTGGCTCAAAGCTGGTTTTGATTTCCTGATGTATTTTTGCTTTCAGATGACTAGGCGGTTTAGTGCTGATGAACAGGTGACACCCCTTTGCCTTGTTCGTCCTTTACTTCCTGTTCTTTCTGGCTTGAATGTGGAAAGTGAGGCTGTGACT	aagcttcgacaccgagctcgCCCCTGCGGTTTGACCAACACGGCCCTGGATTAAGAGAGAGGGCAATAGAAGAAGCACGCGTTCTTGGCTCAAAGCTGGTTTTGATTTCCTGATGTATTTTTGCTTTCAGATGACTAGGCGGTTTAGTGCTGATGAACAGGTGACACCCCTTTGCCTTGTTCGTCCTTTACTTCCTGTTCTTTCTGGCTTGAATGTGGAAAGTGAGGCTGTGACTtgcaggagacgctgcgtctcagtagAAACGCACGGTTACgctttaaggccggtcctagcaatcga	GTAACCGTGCGTTT
ENSG00000044446.12;PHKA2;chrX-18943709-18943808-18941528-18941675-18945077-18945158	AAACGCACGTCATG	TAATGAAAAAGGAACACCAGATATTGGAGTGTATGTTTATTAGAAAGAAAAAGTAACTCATACCTGTGTTTGTAG	GCAGCTCTTGAGGCAATTGATGAACTGGACCTTTTTGGAGCCCATGGAGGACGCAAGTCAGTGATTCATGTTCTGCCAGATGAGGTCGAGCACTGCCAG	GTAATAGCCTCTTGCATTTCAGAGAGCAGGGAAGGAGAGT	TAATGAAAAAGGAACACCAGATATTGGAGTGTATGTTTATTAGAAAGAAAAAGTAACTCATACCTGTGTTTGTAGGCAGCTCTTGAGGCAATTGATGAACTGGACCTTTTTGGAGCCCATGGAGGACGCAAGTCAGTGATTCATGTTCTGCCAGATGAGGTCGAGCACTGCCAGGTAATAGCCTCTTGCATTTCAGAGAGCAGGGAAGGAGAGT	aagcttcgacaccgagctcgTAATGAAAAAGGAACACCAGATATTGGAGTGTATGTTTATTAGAAAGAAAAAGTAACTCATACCTGTGTTTGTAGGCAGCTCTTGAGGCAATTGATGAACTGGACCTTTTTGGAGCCCATGGAGGACGCAAGTCAGTGATTCATGTTCTGCCAGATGAGGTCGAGCACTGCCAGGTAATAGCCTCTTGCATTTCAGAGAGCAGGGAAGGAGAGTtgcaggagacgctgcgtctcagtagAAACGCACGTCATGgctttaaggccggtcctagcaatcga	CATGACGTGCGTTT
ENSG00000047634.15;SCML1;chrX-17745455-17745539-17737550-17737680-17746014-17746098	AAACGCACGTTAGC	TTGAAAGTGAAATTAAACCCTCAACTTTTCTTTTAGTTCTGTCTTTCATCTTCCCTTTTAATTTGTTGGTAAATTTTCCTCAG	ATAAAAACAAGAATACCTACTTACGATGAAGATGACAACACTATTCTTTATGCGTATGAAACAAAACCTGAATTTGTCAATAAA	GTATGTTAATTGCTAATTGCCAAATATATTAACATTTGCTGTTTTAAA	TTGAAAGTGAAATTAAACCCTCAACTTTTCTTTTAGTTCTGTCTTTCATCTTCCCTTTTAATTTGTTGGTAAATTTTCCTCAGATAAAAACAAGAATACCTACTTACGATGAAGATGACAACACTATTCTTTATGCGTATGAAACAAAACCTGAATTTGTCAATAAAGTATGTTAATTGCTAATTGCCAAATATATTAACATTTGCTGTTTTAAA	aagcttcgacaccgagctcgTTGAAAGTGAAATTAAACCCTCAACTTTTCTTTTAGTTCTGTCTTTCATCTTCCCTTTTAATTTGTTGGTAAATTTTCCTCAGATAAAAACAAGAATACCTACTTACGATGAAGATGACAACACTATTCTTTATGCGTATGAAACAAAACCTGAATTTGTCAATAAAGTATGTTAATTGCTAATTGCCAAATATATTAACATTTGCTGTTTTAAAtgcaggagacgctgcgtctcagtagAAACGCACGTTAGCgctttaaggccggtcctagcaatcga	GCTAACGTGCGTTT
ENSG00000047634.15;SCML1;chrX-17746014-17746098-17737448-17737680-17749399-17749504	AAACGCACTAAGGA	TAAATAAATATAGCTCCCCCCTGCCCCCAGTGTTCAGTTTGGCTGTTACAGAAATAAATCATTAACTACTTTTAAAATATTAG	CAGGAACCGAATATTGTATCTGACGCATCCTGTAATACTGAAGAGCAACTGAAGACAGTTGATGATGTCCTTATTCATTGCCAG	GTATGGAAGTTCTGTCTCTTCAATGTAGTTTTCTAAAATGTTAAGCAA	TAAATAAATATAGCTCCCCCCTGCCCCCAGTGTTCAGTTTGGCTGTTACAGAAATAAATCATTAACTACTTTTAAAATATTAGCAGGAACCGAATATTGTATCTGACGCATCCTGTAATACTGAAGAGCAACTGAAGACAGTTGATGATGTCCTTATTCATTGCCAGGTATGGAAGTTCTGTCTCTTCAATGTAGTTTTCTAAAATGTTAAGCAA	aagcttcgacaccgagctcgTAAATAAATATAGCTCCCCCCTGCCCCCAGTGTTCAGTTTGGCTGTTACAGAAATAAATCATTAACTACTTTTAAAATATTAGCAGGAACCGAATATTGTATCTGACGCATCCTGTAATACTGAAGAGCAACTGAAGACAGTTGATGATGTCCTTATTCATTGCCAGGTATGGAAGTTCTGTCTCTTCAATGTAGTTTTCTAAAATGTTAAGCAAtgcaggagacgctgcgtctcagtagAAACGCACTAAGGAgctttaaggccggtcctagcaatcga	TCCTTAGTGCGTTT
ENSG00000047634.15;SCML1;chrX-17746017-17746098-17737467-17737680-17749399-17749504	AAACGCACTATCTC	AATAAATATAGCTCCCCCCTGCCCCCAGTGTTCAGTTTGGCTGTTACAGAAATAAATCATTAACTACTTTTAAAATATTAGCAG	GAACCGAATATTGTATCTGACGCATCCTGTAATACTGAAGAGCAACTGAAGACAGTTGATGATGTCCTTATTCATTGCCAG	GTATGGAAGTTCTGTCTCTTCAATGTAGTTTTCTAAAATGTTAAGCAAA	AATAAATATAGCTCCCCCCTGCCCCCAGTGTTCAGTTTGGCTGTTACAGAAATAAATCATTAACTACTTTTAAAATATTAGCAGGAACCGAATATTGTATCTGACGCATCCTGTAATACTGAAGAGCAACTGAAGACAGTTGATGATGTCCTTATTCATTGCCAGGTATGGAAGTTCTGTCTCTTCAATGTAGTTTTCTAAAATGTTAAGCAAA	aagcttcgacaccgagctcgAATAAATATAGCTCCCCCCTGCCCCCAGTGTTCAGTTTGGCTGTTACAGAAATAAATCATTAACTACTTTTAAAATATTAGCAGGAACCGAATATTGTATCTGACGCATCCTGTAATACTGAAGAGCAACTGAAGACAGTTGATGATGTCCTTATTCATTGCCAGGTATGGAAGTTCTGTCTCTTCAATGTAGTTTTCTAAAATGTTAAGCAAAtgcaggagacgctgcgtctcagtagAAACGCACTATCTCgctttaaggccggtcctagcaatcga	GAGATAGTGCGTTT
ENSG00000102054.18;RBBP7;chrX-16852550-16852628-16852045-16852122-16852748-16852875	AAACGCACTCCCGT	AACCCAGTTCTCTTGTGCCTTAATCAGATATTTGAAAATTCTTAGGTAAAGCATAGAAATCATTTTCACTTGTTATTTTTCTTTAG	ACCGTAGCTTTATGGGATCTGCGTAACTTAAAATTAAAACTCCATACCTTCGAATCTCATAAAGATGAAATTTTCCAG	GTATGTGACAGTTTTCTGGTGTCTGTATGTCAGGAAATGAAATCCAGGGAT	AACCCAGTTCTCTTGTGCCTTAATCAGATATTTGAAAATTCTTAGGTAAAGCATAGAAATCATTTTCACTTGTTATTTTTCTTTAGACCGTAGCTTTATGGGATCTGCGTAACTTAAAATTAAAACTCCATACCTTCGAATCTCATAAAGATGAAATTTTCCAGGTATGTGACAGTTTTCTGGTGTCTGTATGTCAGGAAATGAAATCCAGGGAT	aagcttcgacaccgagctcgAACCCAGTTCTCTTGTGCCTTAATCAGATATTTGAAAATTCTTAGGTAAAGCATAGAAATCATTTTCACTTGTTATTTTTCTTTAGACCGTAGCTTTATGGGATCTGCGTAACTTAAAATTAAAACTCCATACCTTCGAATCTCATAAAGATGAAATTTTCCAGGTATGTGACAGTTTTCTGGTGTCTGTATGTCAGGAAATGAAATCCAGGGATtgcaggagacgctgcgtctcagtagAAACGCACTCCCGTgctttaaggccggtcctagcaatcga	ACGGGAGTGCGTTT
ENSG00000047230.15;CTPS2;chrX-16617149-16617246-16609540-16609685-16620276-16620332	AAACGCACTCGTTT	CCCAACTGATGAAGGACCTGGTATGGCAGCTGGTATTGCACTGTGGCCCATAAACACTTAATTTCTTGTTTTGCAG	GTAAACCCTAACCTGATCAAACAATTTGAGCAGAATGACTTAAGTTTTGTAGGTCAGGATGTTGATGGAGACAGGATGGAAATCATTGAACTGGCAA	GTAAGTGGGCTCTTCATTTTTGAAAACCTTCCAATAACTTG	CCCAACTGATGAAGGACCTGGTATGGCAGCTGGTATTGCACTGTGGCCCATAAACACTTAATTTCTTGTTTTGCAGGTAAACCCTAACCTGATCAAACAATTTGAGCAGAATGACTTAAGTTTTGTAGGTCAGGATGTTGATGGAGACAGGATGGAAATCATTGAACTGGCAAGTAAGTGGGCTCTTCATTTTTGAAAACCTTCCAATAACTTG	aagcttcgacaccgagctcgCCCAACTGATGAAGGACCTGGTATGGCAGCTGGTATTGCACTGTGGCCCATAAACACTTAATTTCTTGTTTTGCAGGTAAACCCTAACCTGATCAAACAATTTGAGCAGAATGACTTAAGTTTTGTAGGTCAGGATGTTGATGGAGACAGGATGGAAATCATTGAACTGGCAAGTAAGTGGGCTCTTCATTTTTGAAAACCTTCCAATAACTTGtgcaggagacgctgcgtctcagtagAAACGCACTCGTTTgctttaaggccggtcctagcaatcga	AAACGAGTGCGTTT
ENSG00000047230.15;CTPS2;chrX-16670579-16670674-16667661-16667724-16678361-16678450	AAACGCACTGACAC	TTGCACGAATGGCTGAATACACTAGTTTAAAAAAAAAATGGATAGTCAAGTTTACCCTCATTTTGTATTGATTTCAG	TGGTATTCTTGTGCCTGGAGGCTTTGGAATCAGAGGAACATTGGGAAAACTCCAGGCGATTTCTTGGGCAAGGACAAAGAAGATTCCTTTTCTGG	GTAAAACTCATGTTTATTGACCCTAACTATGAGTTTATTAGA	TTGCACGAATGGCTGAATACACTAGTTTAAAAAAAAAATGGATAGTCAAGTTTACCCTCATTTTGTATTGATTTCAGTGGTATTCTTGTGCCTGGAGGCTTTGGAATCAGAGGAACATTGGGAAAACTCCAGGCGATTTCTTGGGCAAGGACAAAGAAGATTCCTTTTCTGGGTAAAACTCATGTTTATTGACCCTAACTATGAGTTTATTAGA	aagcttcgacaccgagctcgTTGCACGAATGGCTGAATACACTAGTTTAAAAAAAAAATGGATAGTCAAGTTTACCCTCATTTTGTATTGATTTCAGTGGTATTCTTGTGCCTGGAGGCTTTGGAATCAGAGGAACATTGGGAAAACTCCAGGCGATTTCTTGGGCAAGGACAAAGAAGATTCCTTTTCTGGGTAAAACTCATGTTTATTGACCCTAACTATGAGTTTATTAGAtgcaggagacgctgcgtctcagtagAAACGCACTGACACgctttaaggccggtcctagcaatcga	GTGTCAGTGCGTTT
ENSG00000047230.15;CTPS2;chrX-16678361-16678450-16667661-16667724-16683093-16683226	AAACGCACTGCGTA	GTCATAGTATTAGATGGCTGCAGTATTTTTGAGTGTTTATTTTTCTTAAATACTCCTTTTATCTGTTGGATGTTTTTTAG	TACATAGACTCCATTGATCTGGAGAAGATCACTGAAACCGAGGACCCTGTGAAATTTCATGAAGCTTGGCAGAAGCTATGCAAAGCTGA	GTGAGTACCAGGGCCCACGCACACCAGTTAGGATAGGACCATTGT	GTCATAGTATTAGATGGCTGCAGTATTTTTGAGTGTTTATTTTTCTTAAATACTCCTTTTATCTGTTGGATGTTTTTTAGTACATAGACTCCATTGATCTGGAGAAGATCACTGAAACCGAGGACCCTGTGAAATTTCATGAAGCTTGGCAGAAGCTATGCAAAGCTGAGTGAGTACCAGGGCCCACGCACACCAGTTAGGATAGGACCATTGT	aagcttcgacaccgagctcgGTCATAGTATTAGATGGCTGCAGTATTTTTGAGTGTTTATTTTTCTTAAATACTCCTTTTATCTGTTGGATGTTTTTTAGTACATAGACTCCATTGATCTGGAGAAGATCACTGAAACCGAGGACCCTGTGAAATTTCATGAAGCTTGGCAGAAGCTATGCAAAGCTGAGTGAGTACCAGGGCCCACGCACACCAGTTAGGATAGGACCATTGTtgcaggagacgctgcgtctcagtagAAACGCACTGCGTAgctttaaggccggtcctagcaatcga	TACGCAGTGCGTTT
ENSG00000047230.15;CTPS2;chrX-16691539-16691620-16689449-16689601-16693140-16693224	AAACGCACTGTAGC	GGCCAAGTTTCTTGTAAAAAGAAATGAATGTGGCATCCTGCTGAAAGTGAATCCTGTTTGCTGAAGCATAACTGGCTTTGACAG	ATTGTCTGCCGAAGTTCAACGCCCATTGAGATGGCCGTGAAGGAGAAGATTTCTATGTTTTGTCACGTGAACCCTGAACAG	GTTGGTGCTGCTCTTTAGATTTTATTGTCTGGCAGGCACTTCTGCTGAT	GGCCAAGTTTCTTGTAAAAAGAAATGAATGTGGCATCCTGCTGAAAGTGAATCCTGTTTGCTGAAGCATAACTGGCTTTGACAGATTGTCTGCCGAAGTTCAACGCCCATTGAGATGGCCGTGAAGGAGAAGATTTCTATGTTTTGTCACGTGAACCCTGAACAGGTTGGTGCTGCTCTTTAGATTTTATTGTCTGGCAGGCACTTCTGCTGAT	aagcttcgacaccgagctcgGGCCAAGTTTCTTGTAAAAAGAAATGAATGTGGCATCCTGCTGAAAGTGAATCCTGTTTGCTGAAGCATAACTGGCTTTGACAGATTGTCTGCCGAAGTTCAACGCCCATTGAGATGGCCGTGAAGGAGAAGATTTCTATGTTTTGTCACGTGAACCCTGAACAGGTTGGTGCTGCTCTTTAGATTTTATTGTCTGGCAGGCACTTCTGCTGATtgcaggagacgctgcgtctcagtagAAACGCACTGTAGCgctttaaggccggtcctagcaatcga	GCTACAGTGCGTTT
ENSG00000169249.13;ZRSR2;chrX-15808232-15808271-15804110-15804197-15809199-15809318	AAACGCACTTCACT	GTGTGTGTGTTTTAATTGTTCCACTTGAGATTCTTAACCAGAGAAACCAGATGTGACTTACCTGACTTCTGGGTTTTTATTAGTCCTGTGTTTGCACCATTTTAG	GAAGCTTTGCAGAAGATGCTGGATCAGGCTGAAAATGAG	GTATTTTTAAAACCTTACATTGATAATTTGAGACCAATTAATGTTTCCTTAGAAATAATAGTTCCAGTAA	GTGTGTGTGTTTTAATTGTTCCACTTGAGATTCTTAACCAGAGAAACCAGATGTGACTTACCTGACTTCTGGGTTTTTATTAGTCCTGTGTTTGCACCATTTTAGGAAGCTTTGCAGAAGATGCTGGATCAGGCTGAAAATGAGGTATTTTTAAAACCTTACATTGATAATTTGAGACCAATTAATGTTTCCTTAGAAATAATAGTTCCAGTAA	aagcttcgacaccgagctcgGTGTGTGTGTTTTAATTGTTCCACTTGAGATTCTTAACCAGAGAAACCAGATGTGACTTACCTGACTTCTGGGTTTTTATTAGTCCTGTGTTTGCACCATTTTAGGAAGCTTTGCAGAAGATGCTGGATCAGGCTGAAAATGAGGTATTTTTAAAACCTTACATTGATAATTTGAGACCAATTAATGTTTCCTTAGAAATAATAGTTCCAGTAAtgcaggagacgctgcgtctcagtagAAACGCACTTCACTgctttaaggccggtcctagcaatcga	AGTGAAGTGCGTTT
ENSG00000005302.19;MSL3;chrX-11759792-11759875-11758158-11758365-11760402-11760498	AAACGCACTTGAGC	AGGGTCTGTGAATTAGTTTTCCTGATCTAACTTCTAATTTTCTGTATGTTCTGCCATTTGTGGGAAATATTTCTTCGTTTCAG	ATTGTTGATGTTATTGTTGGGAAAGACGAAAAAGGCAGAAAGATCCCAGAATATCTGATCCATTTTAATGGTTGGAACAGAAG	GTGAGTGAACTTGTTAAACCAGACTGAAAATTGATTGTCTTTGCTGCA	AGGGTCTGTGAATTAGTTTTCCTGATCTAACTTCTAATTTTCTGTATGTTCTGCCATTTGTGGGAAATATTTCTTCGTTTCAGATTGTTGATGTTATTGTTGGGAAAGACGAAAAAGGCAGAAAGATCCCAGAATATCTGATCCATTTTAATGGTTGGAACAGAAGGTGAGTGAACTTGTTAAACCAGACTGAAAATTGATTGTCTTTGCTGCA	aagcttcgacaccgagctcgAGGGTCTGTGAATTAGTTTTCCTGATCTAACTTCTAATTTTCTGTATGTTCTGCCATTTGTGGGAAATATTTCTTCGTTTCAGATTGTTGATGTTATTGTTGGGAAAGACGAAAAAGGCAGAAAGATCCCAGAATATCTGATCCATTTTAATGGTTGGAACAGAAGGTGAGTGAACTTGTTAAACCAGACTGAAAATTGATTGTCTTTGCTGCAtgcaggagacgctgcgtctcagtagAAACGCACTTGAGCgctttaaggccggtcctagcaatcga	GCTCAAGTGCGTTT
ENSG00000005302.19;MSL3;chrX-11768574-11768682-11765466-11765729-11772155-11772255	AAACGCACTTTGTC	TTTTTAACAGTCTTGAGGCAGTCTTTAATTCAGTTGCTGTGTGAATAATTTCATCTTTTTCTTTGGAAGAG	ACACCTGTGCATAGCAGATCATCTTCACCTATTCCTCTGACTCCTAGCAAGGAAGGGAGTGCTGTGTTTGCTGGCTTTGAAGGGAGAAGAACTAATGAAATAAACGAG	GTAAAGAATGTTTGATGTTTGTTCCCAATGGTTCCT	TTTTTAACAGTCTTGAGGCAGTCTTTAATTCAGTTGCTGTGTGAATAATTTCATCTTTTTCTTTGGAAGAGACACCTGTGCATAGCAGATCATCTTCACCTATTCCTCTGACTCCTAGCAAGGAAGGGAGTGCTGTGTTTGCTGGCTTTGAAGGGAGAAGAACTAATGAAATAAACGAGGTAAAGAATGTTTGATGTTTGTTCCCAATGGTTCCT	aagcttcgacaccgagctcgTTTTTAACAGTCTTGAGGCAGTCTTTAATTCAGTTGCTGTGTGAATAATTTCATCTTTTTCTTTGGAAGAGACACCTGTGCATAGCAGATCATCTTCACCTATTCCTCTGACTCCTAGCAAGGAAGGGAGTGCTGTGTTTGCTGGCTTTGAAGGGAGAAGAACTAATGAAATAAACGAGGTAAAGAATGTTTGATGTTTGTTCCCAATGGTTCCTtgcaggagacgctgcgtctcagtagAAACGCACTTTGTCgctttaaggccggtcctagcaatcga	GACAAAGTGCGTTT
ENSG00000101850.13;GPR143;chrX-9748573-9748666-9746043-9746153-9759331-9759394	AAACGCTGAACTGC	CGCAGGAGCTGGCCTGGCAGTTCCAGGCAGGCCTCTGTGCCCCACTGAGCTGTGGCTGCTGTTGTGCTTGTCCCCTAG	CACCATCCTGCTGTATCACATCATGGCGTGGGGCCTGGCCACCCTGCTCTGTGTGGAGGGAGCCGCCATGCTCTACTACCCTTCCGTGTCCAG	GTAAGTTGGGACTCCAGCGCCCCAGGCAGCCCCATCCTTGGCT	CGCAGGAGCTGGCCTGGCAGTTCCAGGCAGGCCTCTGTGCCCCACTGAGCTGTGGCTGCTGTTGTGCTTGTCCCCTAGCACCATCCTGCTGTATCACATCATGGCGTGGGGCCTGGCCACCCTGCTCTGTGTGGAGGGAGCCGCCATGCTCTACTACCCTTCCGTGTCCAGGTAAGTTGGGACTCCAGCGCCCCAGGCAGCCCCATCCTTGGCT	aagcttcgacaccgagctcgCGCAGGAGCTGGCCTGGCAGTTCCAGGCAGGCCTCTGTGCCCCACTGAGCTGTGGCTGCTGTTGTGCTTGTCCCCTAGCACCATCCTGCTGTATCACATCATGGCGTGGGGCCTGGCCACCCTGCTCTGTGTGGAGGGAGCCGCCATGCTCTACTACCCTTCCGTGTCCAGGTAAGTTGGGACTCCAGCGCCCCAGGCAGCCCCATCCTTGGCTtgcaggagacgctgcgtctcagtagAAACGCTGAACTGCgctttaaggccggtcctagcaatcga	GCAGTTCAGCGTTT
ENSG00000006757.12;PNPLA4;chrX-7912027-7912093-7901988-7902141-7921712-7921848	AAACGCTGACACCA	ATTGAGATTTTGCTAGTCAATACTACATCAACTGTATTGTCTGAATGTTCATGCCTGTAATCATGAGCTGCTTCTTTATTTTATCCATCTAG	GTCCTCCTAGCCAGCAGTTTTGTGCCCATTTATGCAGGACTGAAGCTAGTGGAATACAAAGGGCAG	GTAAGCTTGTTATAACTGAGGAATTACCCTCCTCCCTATATTAATATGTTTCTTTTG	ATTGAGATTTTGCTAGTCAATACTACATCAACTGTATTGTCTGAATGTTCATGCCTGTAATCATGAGCTGCTTCTTTATTTTATCCATCTAGGTCCTCCTAGCCAGCAGTTTTGTGCCCATTTATGCAGGACTGAAGCTAGTGGAATACAAAGGGCAGGTAAGCTTGTTATAACTGAGGAATTACCCTCCTCCCTATATTAATATGTTTCTTTTG	aagcttcgacaccgagctcgATTGAGATTTTGCTAGTCAATACTACATCAACTGTATTGTCTGAATGTTCATGCCTGTAATCATGAGCTGCTTCTTTATTTTATCCATCTAGGTCCTCCTAGCCAGCAGTTTTGTGCCCATTTATGCAGGACTGAAGCTAGTGGAATACAAAGGGCAGGTAAGCTTGTTATAACTGAGGAATTACCCTCCTCCCTATATTAATATGTTTCTTTTGtgcaggagacgctgcgtctcagtagAAACGCTGACACCAgctttaaggccggtcctagcaatcga	TGGTGTCAGCGTTT
ENSG00000006757.12;PNPLA4;chrX-7922003-7922098-7921712-7921848-7925939-7926132	AAACGCTGACCTGA	AGAATCCCAAGTTTTAGAAGTGGAATGATTGTTTTCTTTACAACACCTAGGGTCACTTCTTAATTTTCTTTTTTTAG	GAATGTAACCAATTTACCTACAAGTTTGCCGAAGAAATCAGAAGGCAGTCTTTCGGGGCAGTAACGCCCGGTTATGACTTCATGGCCCGACTAAG	GTATACAGAGTACATTTTGCCCAAAAGTACATGAAGACAGAA	AGAATCCCAAGTTTTAGAAGTGGAATGATTGTTTTCTTTACAACACCTAGGGTCACTTCTTAATTTTCTTTTTTTAGGAATGTAACCAATTTACCTACAAGTTTGCCGAAGAAATCAGAAGGCAGTCTTTCGGGGCAGTAACGCCCGGTTATGACTTCATGGCCCGACTAAGGTATACAGAGTACATTTTGCCCAAAAGTACATGAAGACAGAA	aagcttcgacaccgagctcgAGAATCCCAAGTTTTAGAAGTGGAATGATTGTTTTCTTTACAACACCTAGGGTCACTTCTTAATTTTCTTTTTTTAGGAATGTAACCAATTTACCTACAAGTTTGCCGAAGAAATCAGAAGGCAGTCTTTCGGGGCAGTAACGCCCGGTTATGACTTCATGGCCCGACTAAGGTATACAGAGTACATTTTGCCCAAAAGTACATGAAGACAGAAtgcaggagacgctgcgtctcagtagAAACGCTGACCTGAgctttaaggccggtcctagcaatcga	TCAGGTCAGCGTTT
ENSG00000285756.2;RP11-706O15.1;chrX-3818441-3818500-3817527-3817778-3828505-3829387	AAACGCTGACTCTT	TCATCTACCTACCTATTATTATCTATCATCTATGTATTCCATCTACCTGTCATTGATCTATCTATCATCTACCAATCTACATTTTTGTCTTGTAG	AAAAACGTTGACCTCTTGGCGAGAATGCAAAGAAGGGAACGCTTGCTTATACGCTGTTG	GTGAGAATGTAAAATTGTACAATCTCTATAGAAAACAGTATGTAGATTTCTCAGAGAACT	TCATCTACCTACCTATTATTATCTATCATCTATGTATTCCATCTACCTGTCATTGATCTATCTATCATCTACCAATCTACATTTTTGTCTTGTAGAAAAACGTTGACCTCTTGGCGAGAATGCAAAGAAGGGAACGCTTGCTTATACGCTGTTGGTGAGAATGTAAAATTGTACAATCTCTATAGAAAACAGTATGTAGATTTCTCAGAGAACT	aagcttcgacaccgagctcgTCATCTACCTACCTATTATTATCTATCATCTATGTATTCCATCTACCTGTCATTGATCTATCTATCATCTACCAATCTACATTTTTGTCTTGTAGAAAAACGTTGACCTCTTGGCGAGAATGCAAAGAAGGGAACGCTTGCTTATACGCTGTTGGTGAGAATGTAAAATTGTACAATCTCTATAGAAAACAGTATGTAGATTTCTCAGAGAACTtgcaggagacgctgcgtctcagtagAAACGCTGACTCTTgctttaaggccggtcctagcaatcga	AAGAGTCAGCGTTT
ENSG00000285756.2;RP11-706O15.1;chrX-3818656-3818703-3818441-3818500-3822072-3822285	AAACGCTGAGCACT	TTTGCTTGCACTATTCTTTTCTGCTGGAAGGGTGGTTCTGACTAAAAAATTTTACTTTCCCATTCTTTGCTTTTTCATTAATGCTATTTTCTTTGCTCCAG	GGTTATAGAGTGGAAAGTCCCACAATCTTTTTCTTCTCTATTTTCAG	GTAGATGCATTTTATTACTATATTCTATCTATCCATTTATTCCATCTATCTATTCCATTTATCATC	TTTGCTTGCACTATTCTTTTCTGCTGGAAGGGTGGTTCTGACTAAAAAATTTTACTTTCCCATTCTTTGCTTTTTCATTAATGCTATTTTCTTTGCTCCAGGGTTATAGAGTGGAAAGTCCCACAATCTTTTTCTTCTCTATTTTCAGGTAGATGCATTTTATTACTATATTCTATCTATCCATTTATTCCATCTATCTATTCCATTTATCATC	aagcttcgacaccgagctcgTTTGCTTGCACTATTCTTTTCTGCTGGAAGGGTGGTTCTGACTAAAAAATTTTACTTTCCCATTCTTTGCTTTTTCATTAATGCTATTTTCTTTGCTCCAGGGTTATAGAGTGGAAAGTCCCACAATCTTTTTCTTCTCTATTTTCAGGTAGATGCATTTTATTACTATATTCTATCTATCCATTTATTCCATCTATCTATTCCATTTATCATCtgcaggagacgctgcgtctcagtagAAACGCTGAGCACTgctttaaggccggtcctagcaatcga	AGTGCTCAGCGTTT
ENSG00000056998.20;GYG2;chrX-2875809-2875914-2861521-2861722-2881051-2881091	AAACGCTGAGTAGA	TATTTTCAATTAAGTTGCATTTATTTGCACGAAGGTTTGACTTAACTTGCCTTTGCTCTTTCTTTATAACAG	ATGATAGCTTGTCCTGAAACTGAGACTCCTGCCGTGATAACGTGTGACCCACTGTCCCAGCCTTCCCCTCAGCCTGCAGACTTCACAGAGACTGAAACCATCTTG	GTATTCCTCATCTATATGACCTACACATGGCCAGCTC	TATTTTCAATTAAGTTGCATTTATTTGCACGAAGGTTTGACTTAACTTGCCTTTGCTCTTTCTTTATAACAGATGATAGCTTGTCCTGAAACTGAGACTCCTGCCGTGATAACGTGTGACCCACTGTCCCAGCCTTCCCCTCAGCCTGCAGACTTCACAGAGACTGAAACCATCTTGGTATTCCTCATCTATATGACCTACACATGGCCAGCTC	aagcttcgacaccgagctcgTATTTTCAATTAAGTTGCATTTATTTGCACGAAGGTTTGACTTAACTTGCCTTTGCTCTTTCTTTATAACAGATGATAGCTTGTCCTGAAACTGAGACTCCTGCCGTGATAACGTGTGACCCACTGTCCCAGCCTTCCCCTCAGCCTGCAGACTTCACAGAGACTGAAACCATCTTGGTATTCCTCATCTATATGACCTACACATGGCCAGCTCtgcaggagacgctgcgtctcagtagAAACGCTGAGTAGAgctttaaggccggtcctagcaatcga	TCTACTCAGCGTTT
ENSG00000056998.20;GYG2;chrX-2877199-2877307-2875809-2875914-2881051-2882818	AAACGCTGATCTCT	CCATCATTTAGGTTAGGGCTACAGTTCCCTGCAGCCCACCGCAGACTAATGATGGAATGGTTATGTTTTAG	CAGCCAGCAAATAAAGTCGAAAGTGTCTCATCCGAGGAAACCTTCGAACCAAGCCAGGAACTCCCTGCTGAGGCTCTCAGGGACCCCAGTCTGCAGGATGCACTGGAG	GTGGTATCCAAATTCTTCCCCTTGCCCAAGGCTCCC	CCATCATTTAGGTTAGGGCTACAGTTCCCTGCAGCCCACCGCAGACTAATGATGGAATGGTTATGTTTTAGCAGCCAGCAAATAAAGTCGAAAGTGTCTCATCCGAGGAAACCTTCGAACCAAGCCAGGAACTCCCTGCTGAGGCTCTCAGGGACCCCAGTCTGCAGGATGCACTGGAGGTGGTATCCAAATTCTTCCCCTTGCCCAAGGCTCCC	aagcttcgacaccgagctcgCCATCATTTAGGTTAGGGCTACAGTTCCCTGCAGCCCACCGCAGACTAATGATGGAATGGTTATGTTTTAGCAGCCAGCAAATAAAGTCGAAAGTGTCTCATCCGAGGAAACCTTCGAACCAAGCCAGGAACTCCCTGCTGAGGCTCTCAGGGACCCCAGTCTGCAGGATGCACTGGAGGTGGTATCCAAATTCTTCCCCTTGCCCAAGGCTCCCtgcaggagacgctgcgtctcagtagAAACGCTGATCTCTgctttaaggccggtcctagcaatcga	AGAGATCAGCGTTT
ENSG00000008735.14;MAPK8IP2;chr22-50605824-50605934-50605561-50605734-50606657-50606765	AAACGCTGCAACCA	GGAGGCTTTTCACCCCAGATCCTCCCCTGTGCCCCTGCCTGACCTGGGCCCTCTGTGCCCCGCTCCCCAG	GGAGTAAGCGGAGCCCCTGCTGGGTGGAGCGCTTTGACGTGCAGTTCCTGGGCTCCGTGGAGGTGCCCTGCCACCAGGGCAACGGCATCCTGTGTGCAGCCATGCAGAAG	GTCAGTGTGGAGGCCGGGCAAGTGCAGGCTGAGGG	GGAGGCTTTTCACCCCAGATCCTCCCCTGTGCCCCTGCCTGACCTGGGCCCTCTGTGCCCCGCTCCCCAGGGAGTAAGCGGAGCCCCTGCTGGGTGGAGCGCTTTGACGTGCAGTTCCTGGGCTCCGTGGAGGTGCCCTGCCACCAGGGCAACGGCATCCTGTGTGCAGCCATGCAGAAGGTCAGTGTGGAGGCCGGGCAAGTGCAGGCTGAGGG	aagcttcgacaccgagctcgGGAGGCTTTTCACCCCAGATCCTCCCCTGTGCCCCTGCCTGACCTGGGCCCTCTGTGCCCCGCTCCCCAGGGAGTAAGCGGAGCCCCTGCTGGGTGGAGCGCTTTGACGTGCAGTTCCTGGGCTCCGTGGAGGTGCCCTGCCACCAGGGCAACGGCATCCTGTGTGCAGCCATGCAGAAGGTCAGTGTGGAGGCCGGGCAAGTGCAGGCTGAGGGtgcaggagacgctgcgtctcagtagAAACGCTGCAACCAgctttaaggccggtcctagcaatcga	TGGTTGCAGCGTTT
ENSG00000100288.20;CHKB;chr22-50581748-50581862-50580564-50580660-50582248-50582357	AAACGCTGCAGCTA	AAGGCGAGCCCTCATGTGTGTCCCTGTGCCACTTTGCCTTGGCCCCTTTGCTGTCCATCCTTTTTCAG	GGCGTGGACTCCCTGGTGCTAGAAAGCGTGATGTTCGCCATACTTGCGGAGCGGTCGCTGGGGCCCCAGCTGTACGGAGTCTTCCCAGAGGGCCGGCTGGAACAGTACATCCCA	GTACGGGCCCAGTCCTACCCTCTCCTCCCCAAG	AAGGCGAGCCCTCATGTGTGTCCCTGTGCCACTTTGCCTTGGCCCCTTTGCTGTCCATCCTTTTTCAGGGCGTGGACTCCCTGGTGCTAGAAAGCGTGATGTTCGCCATACTTGCGGAGCGGTCGCTGGGGCCCCAGCTGTACGGAGTCTTCCCAGAGGGCCGGCTGGAACAGTACATCCCAGTACGGGCCCAGTCCTACCCTCTCCTCCCCAAG	aagcttcgacaccgagctcgAAGGCGAGCCCTCATGTGTGTCCCTGTGCCACTTTGCCTTGGCCCCTTTGCTGTCCATCCTTTTTCAGGGCGTGGACTCCCTGGTGCTAGAAAGCGTGATGTTCGCCATACTTGCGGAGCGGTCGCTGGGGCCCCAGCTGTACGGAGTCTTCCCAGAGGGCCGGCTGGAACAGTACATCCCAGTACGGGCCCAGTCCTACCCTCTCCTCCCCAAGtgcaggagacgctgcgtctcagtagAAACGCTGCAGCTAgctttaaggccggtcctagcaatcga	TAGCTGCAGCGTTT
ENSG00000205560.13;CPT1B;chr22-50576535-50576637-50576197-50576335-50576856-50577034	AAACGCTGCCAATG	GTCTCAGGGAGTTGCTGGTTGGTTTCCATTTTTTCCACTGGCTCCCACCCCAGCACTCTGCTCTGTACCCCCAG	ATGTGTATCCGCCTTCTATCCAGCCGGCACCCTATGCTCTACAGCTTCCAGACATCTCTGCCCAAGCTTCCTGTGCCCAGGGTGTCAGCCACAATTCAGCGG	GTGAGGGCCTCGCTTGGGCATCCCAGTGGGCAGGGGAGG	GTCTCAGGGAGTTGCTGGTTGGTTTCCATTTTTTCCACTGGCTCCCACCCCAGCACTCTGCTCTGTACCCCCAGATGTGTATCCGCCTTCTATCCAGCCGGCACCCTATGCTCTACAGCTTCCAGACATCTCTGCCCAAGCTTCCTGTGCCCAGGGTGTCAGCCACAATTCAGCGGGTGAGGGCCTCGCTTGGGCATCCCAGTGGGCAGGGGAGG	aagcttcgacaccgagctcgGTCTCAGGGAGTTGCTGGTTGGTTTCCATTTTTTCCACTGGCTCCCACCCCAGCACTCTGCTCTGTACCCCCAGATGTGTATCCGCCTTCTATCCAGCCGGCACCCTATGCTCTACAGCTTCCAGACATCTCTGCCCAAGCTTCCTGTGCCCAGGGTGTCAGCCACAATTCAGCGGGTGAGGGCCTCGCTTGGGCATCCCAGTGGGCAGGGGAGGtgcaggagacgctgcgtctcagtagAAACGCTGCCAATGgctttaaggccggtcctagcaatcga	CATTGGCAGCGTTT
ENSG00000100258.18;LMF2;chr22-50506637-50506666-50506034-50506213-50507581-50507684	AAACGCTGCCGCTT	TGGGACCTGTGACCAGCTCACTCTATCTCCAACCCCCACCACCCACCCCTGCCTCTACCTTACCTGAGTCCACAGACACACCCGCTCCCTGACAGCCCCTCTCTCCGCAG	GTGGGCCAGGTGTTCCTTTATTTCCAGTG	GTGAGTGACGGCTGGGCCTGGGGCTGTGGGAGGCTGGGTAGGGGGTGGGGGAGGGCTCTGCCCTTCCTGGGAGGA	TGGGACCTGTGACCAGCTCACTCTATCTCCAACCCCCACCACCCACCCCTGCCTCTACCTTACCTGAGTCCACAGACACACCCGCTCCCTGACAGCCCCTCTCTCCGCAGGTGGGCCAGGTGTTCCTTTATTTCCAGTGGTGAGTGACGGCTGGGCCTGGGGCTGTGGGAGGCTGGGTAGGGGGTGGGGGAGGGCTCTGCCCTTCCTGGGAGGA	aagcttcgacaccgagctcgTGGGACCTGTGACCAGCTCACTCTATCTCCAACCCCCACCACCCACCCCTGCCTCTACCTTACCTGAGTCCACAGACACACCCGCTCCCTGACAGCCCCTCTCTCCGCAGGTGGGCCAGGTGTTCCTTTATTTCCAGTGGTGAGTGACGGCTGGGCCTGGGGCTGTGGGAGGCTGGGTAGGGGGTGGGGGAGGGCTCTGCCCTTCCTGGGAGGAtgcaggagacgctgcgtctcagtagAAACGCTGCCGCTTgctttaaggccggtcctagcaatcga	AAGCGGCAGCGTTT
ENSG00000100241.21;SBF1;chr22-50457033-50457111-50456491-50456673-50459254-50459392	AAACGCTGCCTTTA	GGAACCCTCTGACCTGTAGGCACCCCCAAGCTGGGCACGCCCAGGCCTGGGGCTAGGCCTGAGCCTTCTCTCTGCTGTGCCCTCAG	TTCCCAGCCCCAGAGCCAGGGTCACCACGCTGTCCAACCCCATGGCGGCCTCGGCCTCCAGACGGACCGCACCCCGAG	GTACCGTACCGAGCCTGCGCAGGCCCGCCTCCCCTTACTTGGTGCTGGCGG	GGAACCCTCTGACCTGTAGGCACCCCCAAGCTGGGCACGCCCAGGCCTGGGGCTAGGCCTGAGCCTTCTCTCTGCTGTGCCCTCAGTTCCCAGCCCCAGAGCCAGGGTCACCACGCTGTCCAACCCCATGGCGGCCTCGGCCTCCAGACGGACCGCACCCCGAGGTACCGTACCGAGCCTGCGCAGGCCCGCCTCCCCTTACTTGGTGCTGGCGG	aagcttcgacaccgagctcgGGAACCCTCTGACCTGTAGGCACCCCCAAGCTGGGCACGCCCAGGCCTGGGGCTAGGCCTGAGCCTTCTCTCTGCTGTGCCCTCAGTTCCCAGCCCCAGAGCCAGGGTCACCACGCTGTCCAACCCCATGGCGGCCTCGGCCTCCAGACGGACCGCACCCCGAGGTACCGTACCGAGCCTGCGCAGGCCCGCCTCCCCTTACTTGGTGCTGGCGGtgcaggagacgctgcgtctcagtagAAACGCTGCCTTTAgctttaaggccggtcctagcaatcga	TAAAGGCAGCGTTT
ENSG00000205593.12;DENND6B;chr22-50317292-50317373-50316565-50316626-50317907-50318020	AAACGCTGCGGTAT	TGCATGCTCCTTGCCACTCCCAGCCCTGGGGCTGGCCAGGTGGTCCGGGTGGGGCGTGGCTGGCTAACACCATGCTCCTTGCAG	AGGGAGCCGGCACACTACTTCGGCTACGTGTACTTCAGGCAGGTGAAGGACAGCTCTGTGAAGAGGGGCTACTTCCAGAAG	GTGCGCTGCTTGGCCACTCTGGGCTGGCACCTCAAGAGCGGCAGGAGCT	TGCATGCTCCTTGCCACTCCCAGCCCTGGGGCTGGCCAGGTGGTCCGGGTGGGGCGTGGCTGGCTAACACCATGCTCCTTGCAGAGGGAGCCGGCACACTACTTCGGCTACGTGTACTTCAGGCAGGTGAAGGACAGCTCTGTGAAGAGGGGCTACTTCCAGAAGGTGCGCTGCTTGGCCACTCTGGGCTGGCACCTCAAGAGCGGCAGGAGCT	aagcttcgacaccgagctcgTGCATGCTCCTTGCCACTCCCAGCCCTGGGGCTGGCCAGGTGGTCCGGGTGGGGCGTGGCTGGCTAACACCATGCTCCTTGCAGAGGGAGCCGGCACACTACTTCGGCTACGTGTACTTCAGGCAGGTGAAGGACAGCTCTGTGAAGAGGGGCTACTTCCAGAAGGTGCGCTGCTTGGCCACTCTGGGCTGGCACCTCAAGAGCGGCAGGAGCTtgcaggagacgctgcgtctcagtagAAACGCTGCGGTATgctttaaggccggtcctagcaatcga	ATACCGCAGCGTTT
ENSG00000196576.16;PLXNB2;chr22-50284572-50284665-50284131-50284213-50285799-50285901	AAACGCTGCTAGCA	GAGGGGCTGCAGGGGTTCTGGGAGGAGGGCCAGGGTGCCACAGCCGCCTGTCCAGGGTCCTGACGGCATGGTCTGCAG	GGTTCCTCCCTGCACGTGGGCAGTGACTTGCTCAAGTTCATGGAGCCGGTGACCATGCAGGAATCTGGGACCTTCGCCTTTCGGACCCCAAAG	GTACGGCTCCAGGGCAGGCCGGCTCGGCTGCTGGACCCCAGGG	GAGGGGCTGCAGGGGTTCTGGGAGGAGGGCCAGGGTGCCACAGCCGCCTGTCCAGGGTCCTGACGGCATGGTCTGCAGGGTTCCTCCCTGCACGTGGGCAGTGACTTGCTCAAGTTCATGGAGCCGGTGACCATGCAGGAATCTGGGACCTTCGCCTTTCGGACCCCAAAGGTACGGCTCCAGGGCAGGCCGGCTCGGCTGCTGGACCCCAGGG	aagcttcgacaccgagctcgGAGGGGCTGCAGGGGTTCTGGGAGGAGGGCCAGGGTGCCACAGCCGCCTGTCCAGGGTCCTGACGGCATGGTCTGCAGGGTTCCTCCCTGCACGTGGGCAGTGACTTGCTCAAGTTCATGGAGCCGGTGACCATGCAGGAATCTGGGACCTTCGCCTTTCGGACCCCAAAGGTACGGCTCCAGGGCAGGCCGGCTCGGCTGCTGGACCCCAGGGtgcaggagacgctgcgtctcagtagAAACGCTGCTAGCAgctttaaggccggtcctagcaatcga	TGCTAGCAGCGTTT
ENSG00000196576.16;PLXNB2;chr22-50285799-50285901-50284572-50284665-50285989-50286098	AAACGCTGCTGAAC	GGCCTCAGGGGACTGTTCAGGGCATGGCTGCTCCGCTGTGCCCAGGCAGCACCTGACCAGCCTTACTCTCCCAG	GAGGACAGCTGTCCCCAGTTCCTGGGACCCAGCCCCCTGGTGATCCCCATGAACCACGAGACAGATGTGAACTTCCAGGGCAAGAACCTGGACACCGTGAAG	GTGCGGAGGGAGGGGTGCCGGCTGGTGACAGGCAGGCTC	GGCCTCAGGGGACTGTTCAGGGCATGGCTGCTCCGCTGTGCCCAGGCAGCACCTGACCAGCCTTACTCTCCCAGGAGGACAGCTGTCCCCAGTTCCTGGGACCCAGCCCCCTGGTGATCCCCATGAACCACGAGACAGATGTGAACTTCCAGGGCAAGAACCTGGACACCGTGAAGGTGCGGAGGGAGGGGTGCCGGCTGGTGACAGGCAGGCTC	aagcttcgacaccgagctcgGGCCTCAGGGGACTGTTCAGGGCATGGCTGCTCCGCTGTGCCCAGGCAGCACCTGACCAGCCTTACTCTCCCAGGAGGACAGCTGTCCCCAGTTCCTGGGACCCAGCCCCCTGGTGATCCCCATGAACCACGAGACAGATGTGAACTTCCAGGGCAAGAACCTGGACACCGTGAAGGTGCGGAGGGAGGGGTGCCGGCTGGTGACAGGCAGGCTCtgcaggagacgctgcgtctcagtagAAACGCTGCTGAACgctttaaggccggtcctagcaatcga	GTTCAGCAGCGTTT
ENSG00000100429.18;HDAC10;chr22-50247691-50247776-50246874-50246966-50247889-50247948	AAACGCTGCTTATC	GGCCGCATCTACACCTGTGCCTGTGTGTGCCTGACCTGCGGTCACTCCGTGTCTGTGTGTCCCTCTGGTCTGTCCACCACAG	GCCACACGAGTCCCTGGCCCGGGAGGAGGCCCTCACTGCACTTGGGAAGCTCCTGTACCTCTTAGATGGGATGCTGGATGGGCAG	GTGGGAGCACCTGGGAGGGGTTGGGGATGCTGTGGACCTAGGGGCAG	GGCCGCATCTACACCTGTGCCTGTGTGTGCCTGACCTGCGGTCACTCCGTGTCTGTGTGTCCCTCTGGTCTGTCCACCACAGGCCACACGAGTCCCTGGCCCGGGAGGAGGCCCTCACTGCACTTGGGAAGCTCCTGTACCTCTTAGATGGGATGCTGGATGGGCAGGTGGGAGCACCTGGGAGGGGTTGGGGATGCTGTGGACCTAGGGGCAG	aagcttcgacaccgagctcgGGCCGCATCTACACCTGTGCCTGTGTGTGCCTGACCTGCGGTCACTCCGTGTCTGTGTGTCCCTCTGGTCTGTCCACCACAGGCCACACGAGTCCCTGGCCCGGGAGGAGGCCCTCACTGCACTTGGGAAGCTCCTGTACCTCTTAGATGGGATGCTGGATGGGCAGGTGGGAGCACCTGGGAGGGGTTGGGGATGCTGTGGACCTAGGGGCAGtgcaggagacgctgcgtctcagtagAAACGCTGCTTATCgctttaaggccggtcctagcaatcga	GATAAGCAGCGTTT
ENSG00000100429.18;HDAC10;chr22-50248365-50248472-50247907-50248292-50248661-50248751	AAACGCTGGAATAG	CAGGGGCTCTCCCGGTGACATCCCATCCCAGTGATATCTCTGCCCCAATCATGTCTCCACCCTCCTCCCAG	GGCGGCTACCACCTGGAGTCACTGGCGGAGTCAGTGTGCATGACAGTACAGACGCTGCTGGGTGACCCGGCCCCACCCCTGTCAGGGCCAATGGCGCCATGTCAGAG	GTGCGAGGGGAGGTAGGGCGGGCAGGGCCGGGGTGT	CAGGGGCTCTCCCGGTGACATCCCATCCCAGTGATATCTCTGCCCCAATCATGTCTCCACCCTCCTCCCAGGGCGGCTACCACCTGGAGTCACTGGCGGAGTCAGTGTGCATGACAGTACAGACGCTGCTGGGTGACCCGGCCCCACCCCTGTCAGGGCCAATGGCGCCATGTCAGAGGTGCGAGGGGAGGTAGGGCGGGCAGGGCCGGGGTGT	aagcttcgacaccgagctcgCAGGGGCTCTCCCGGTGACATCCCATCCCAGTGATATCTCTGCCCCAATCATGTCTCCACCCTCCTCCCAGGGCGGCTACCACCTGGAGTCACTGGCGGAGTCAGTGTGCATGACAGTACAGACGCTGCTGGGTGACCCGGCCCCACCCCTGTCAGGGCCAATGGCGCCATGTCAGAGGTGCGAGGGGAGGTAGGGCGGGCAGGGCCGGGGTGTtgcaggagacgctgcgtctcagtagAAACGCTGGAATAGgctttaaggccggtcctagcaatcga	CTATTCCAGCGTTT
ENSG00000100429.18;HDAC10;chr22-50248661-50248751-50248224-50248472-50248830-50248859	AAACGCTGGAGCTT	GGGAGGGCTTCTGGGGTCCTGGGGCCCAGGTCCCCCATCACACATGGCTCTGGTTCCAG	GGGCAAATGCAGGCCACGCCAGAGTGCTTCGCCCACCTCACACAGCTGCTGCAGGTGCTGGCCGGCGGCCGGGTCTGTGCCGTGCTGGAG	GTGACTGGGGAGGGCACACAGGGAGGGTCTCTGGGCCAGAGGCCT	GGGAGGGCTTCTGGGGTCCTGGGGCCCAGGTCCCCCATCACACATGGCTCTGGTTCCAGGGGCAAATGCAGGCCACGCCAGAGTGCTTCGCCCACCTCACACAGCTGCTGCAGGTGCTGGCCGGCGGCCGGGTCTGTGCCGTGCTGGAGGTGACTGGGGAGGGCACACAGGGAGGGTCTCTGGGCCAGAGGCCT	aagcttcgacaccgagctcgGGGAGGGCTTCTGGGGTCCTGGGGCCCAGGTCCCCCATCACACATGGCTCTGGTTCCAGGGGCAAATGCAGGCCACGCCAGAGTGCTTCGCCCACCTCACACAGCTGCTGCAGGTGCTGGCCGGCGGCCGGGTCTGTGCCGTGCTGGAGGTGACTGGGGAGGGCACACAGGGAGGGTCTCTGGGCCAGAGGCCTtgcaggagacgctgcgtctcagtagAAACGCTGGAGCTTgctttaaggccggtcctagcaatcga	AAGCTCCAGCGTTT
ENSG00000100429.18;HDAC10;chr22-50250062-50250160-50249858-50249964-50250426-50250523	AAACGCTGGCCAAT	CTGGCACAAGTGTGGGTATGGCCTGCAAAGGGCAGCAGGGAAGGCAGGGGGCTCATCTGCGCCCCTGCGCCCACAG	AGTACCTTTCACTGCGCGCGGCTGGCCGCAGGGGCTGGACTGCAGCTGGTGGACGCTGTGCTCACTGGAGCTGTGCAAAATGGGCTTGCCCTGGTGAG	GTGAGAGCTGCCCCTTCCCCTGGCTGCTCCTCCGTGGGTGG	CTGGCACAAGTGTGGGTATGGCCTGCAAAGGGCAGCAGGGAAGGCAGGGGGCTCATCTGCGCCCCTGCGCCCACAGAGTACCTTTCACTGCGCGCGGCTGGCCGCAGGGGCTGGACTGCAGCTGGTGGACGCTGTGCTCACTGGAGCTGTGCAAAATGGGCTTGCCCTGGTGAGGTGAGAGCTGCCCCTTCCCCTGGCTGCTCCTCCGTGGGTGG	aagcttcgacaccgagctcgCTGGCACAAGTGTGGGTATGGCCTGCAAAGGGCAGCAGGGAAGGCAGGGGGCTCATCTGCGCCCCTGCGCCCACAGAGTACCTTTCACTGCGCGCGGCTGGCCGCAGGGGCTGGACTGCAGCTGGTGGACGCTGTGCTCACTGGAGCTGTGCAAAATGGGCTTGCCCTGGTGAGGTGAGAGCTGCCCCTTCCCCTGGCTGCTCCTCCGTGGGTGGtgcaggagacgctgcgtctcagtagAAACGCTGGCCAATgctttaaggccggtcctagcaatcga	ATTGGCCAGCGTTT
ENSG00000100429.18;HDAC10;chr22-50250426-50250523-50249858-50249964-50250770-50250905	AAACGCTGGCTGAT	AATCCCAGGTCCCCGCCTCCCGCCCCCCTGCTCCTGCTGGTGACCCTGCCTCTCCTGCCTGCCCATCTGCATGCAG	CCCAGAGTATGTATCCCTGGTCAGGGAGACCCAGGTCCTAGGCAAGGAGGAGCTGCAGGCGCTGTCCGGACAGTTCGACGCCATCTACTTCCACCCG	GTGCGTGTCCCCGGACACACTCACCTGTGCAGACACACATG	AATCCCAGGTCCCCGCCTCCCGCCCCCCTGCTCCTGCTGGTGACCCTGCCTCTCCTGCCTGCCCATCTGCATGCAGCCCAGAGTATGTATCCCTGGTCAGGGAGACCCAGGTCCTAGGCAAGGAGGAGCTGCAGGCGCTGTCCGGACAGTTCGACGCCATCTACTTCCACCCGGTGCGTGTCCCCGGACACACTCACCTGTGCAGACACACATG	aagcttcgacaccgagctcgAATCCCAGGTCCCCGCCTCCCGCCCCCCTGCTCCTGCTGGTGACCCTGCCTCTCCTGCCTGCCCATCTGCATGCAGCCCAGAGTATGTATCCCTGGTCAGGGAGACCCAGGTCCTAGGCAAGGAGGAGCTGCAGGCGCTGTCCGGACAGTTCGACGCCATCTACTTCCACCCGGTGCGTGTCCCCGGACACACTCACCTGTGCAGACACACATGtgcaggagacgctgcgtctcagtagAAACGCTGGCTGATgctttaaggccggtcctagcaatcga	ATCAGCCAGCGTTT
ENSG00000170638.10;TRABD;chr22-50193026-50193093-50185912-50185976-50193575-50193654	AAACGCTGGGATTC	ATGGTTCTAGACTGACAGGGCACTACGCAGTGAGTCCTGAGCCAGGTCTGGGGCTCCAGGTGGAAACCCCGCCTCTCATGCCTCTCCTCAG	GCTCCCCACAGGTGCAGGAAGCCGCCGCCCAGCCATGGACGGGGAGGAGCAGCAGCCACCGCACGAG	GTGAGGTGGAGGCTGGGCTGGCTGCACAGAGACAGGGGCGGGGGGCTTCCCCGCTT	ATGGTTCTAGACTGACAGGGCACTACGCAGTGAGTCCTGAGCCAGGTCTGGGGCTCCAGGTGGAAACCCCGCCTCTCATGCCTCTCCTCAGGCTCCCCACAGGTGCAGGAAGCCGCCGCCCAGCCATGGACGGGGAGGAGCAGCAGCCACCGCACGAGGTGAGGTGGAGGCTGGGCTGGCTGCACAGAGACAGGGGCGGGGGGCTTCCCCGCTT	aagcttcgacaccgagctcgATGGTTCTAGACTGACAGGGCACTACGCAGTGAGTCCTGAGCCAGGTCTGGGGCTCCAGGTGGAAACCCCGCCTCTCATGCCTCTCCTCAGGCTCCCCACAGGTGCAGGAAGCCGCCGCCCAGCCATGGACGGGGAGGAGCAGCAGCCACCGCACGAGGTGAGGTGGAGGCTGGGCTGGCTGCACAGAGACAGGGGCGGGGGGCTTCCCCGCTTtgcaggagacgctgcgtctcagtagAAACGCTGGGATTCgctttaaggccggtcctagcaatcga	GAATCCCAGCGTTT
ENSG00000170638.10;TRABD;chr22-50197240-50197351-50194899-50195040-50197448-50197588	AAACGCTGGGTCTA	GTTCTGCCATTCCCCCAGCGCACCCCCGCACCCGCCCCTCCAGCTGATGCCTGCTCCCTCTCTCTGCAG	AACGGGCTCATGTCGGGGCTGATGCAGATGCTGCTGCTGAAGGTGTCTGCACACATCACCGAGCAGCTGGGCATGGCCCCAGGTGGCGAGTTCAGGGAGGCCTTCAAGGAG	GTGGGCACAGGGTGAGGTAGGGGGTGGCCACAGG	GTTCTGCCATTCCCCCAGCGCACCCCCGCACCCGCCCCTCCAGCTGATGCCTGCTCCCTCTCTCTGCAGAACGGGCTCATGTCGGGGCTGATGCAGATGCTGCTGCTGAAGGTGTCTGCACACATCACCGAGCAGCTGGGCATGGCCCCAGGTGGCGAGTTCAGGGAGGCCTTCAAGGAGGTGGGCACAGGGTGAGGTAGGGGGTGGCCACAGG	aagcttcgacaccgagctcgGTTCTGCCATTCCCCCAGCGCACCCCCGCACCCGCCCCTCCAGCTGATGCCTGCTCCCTCTCTCTGCAGAACGGGCTCATGTCGGGGCTGATGCAGATGCTGCTGCTGAAGGTGTCTGCACACATCACCGAGCAGCTGGGCATGGCCCCAGGTGGCGAGTTCAGGGAGGCCTTCAAGGAGGTGGGCACAGGGTGAGGTAGGGGGTGGCCACAGGtgcaggagacgctgcgtctcagtagAAACGCTGGGTCTAgctttaaggccggtcctagcaatcga	TAGACCCAGCGTTT
ENSG00000100425.18;BRD1;chr22-49787389-49787494-49777677-49777813-49794033-49794294	AAACGCTGGTATCG	CAAAGTCTGCCAAGAACACTGAAACCCAGCCAACTTCTCCTCAGCTAGGGACCAAAACCTTTTTGTCTGTAG	TCCTTCCGAGGTTGGAGACTCTTCTGCAGCCAAGGAAAAGGTCGCGGAGCACATGCGGAGACTCCGAGGTGGAGGAGGAGTCCCCAGGAAAGCGCCTGGACGCAG	GTAAATGCCGCGGGCGGCCCTGAGAGGCGCCCTTGCC	CAAAGTCTGCCAAGAACACTGAAACCCAGCCAACTTCTCCTCAGCTAGGGACCAAAACCTTTTTGTCTGTAGTCCTTCCGAGGTTGGAGACTCTTCTGCAGCCAAGGAAAAGGTCGCGGAGCACATGCGGAGACTCCGAGGTGGAGGAGGAGTCCCCAGGAAAGCGCCTGGACGCAGGTAAATGCCGCGGGCGGCCCTGAGAGGCGCCCTTGCC	aagcttcgacaccgagctcgCAAAGTCTGCCAAGAACACTGAAACCCAGCCAACTTCTCCTCAGCTAGGGACCAAAACCTTTTTGTCTGTAGTCCTTCCGAGGTTGGAGACTCTTCTGCAGCCAAGGAAAAGGTCGCGGAGCACATGCGGAGACTCCGAGGTGGAGGAGGAGTCCCCAGGAAAGCGCCTGGACGCAGGTAAATGCCGCGGGCGGCCCTGAGAGGCGCCCTTGCCtgcaggagacgctgcgtctcagtagAAACGCTGGTATCGgctttaaggccggtcctagcaatcga	CGATACCAGCGTTT
ENSG00000188511.12;C22orf34;chr22-49624857-49624936-49619643-49620660-49657404-49657542	AAACGCTGGTGTAC	AGAGATTGTCCCAGGATGGCGCCGTCAGCCCGGCGTCAGGGTGGCCGTTTGGGGGCTGGTGGCAGCTTTGTGCTCCTGTCTGCAG	ACGCTGTCAGAGATGGATTGGGGACAATCCTGCGGGGAGGTGCTGAGGAGGGCAGCTACGACAACTGGCCCCACACCAG	GTGGGTGTCATCAGAGGCAGCTGTGATAAATGGAGGGGCGAAAAATATAT	AGAGATTGTCCCAGGATGGCGCCGTCAGCCCGGCGTCAGGGTGGCCGTTTGGGGGCTGGTGGCAGCTTTGTGCTCCTGTCTGCAGACGCTGTCAGAGATGGATTGGGGACAATCCTGCGGGGAGGTGCTGAGGAGGGCAGCTACGACAACTGGCCCCACACCAGGTGGGTGTCATCAGAGGCAGCTGTGATAAATGGAGGGGCGAAAAATATAT	aagcttcgacaccgagctcgAGAGATTGTCCCAGGATGGCGCCGTCAGCCCGGCGTCAGGGTGGCCGTTTGGGGGCTGGTGGCAGCTTTGTGCTCCTGTCTGCAGACGCTGTCAGAGATGGATTGGGGACAATCCTGCGGGGAGGTGCTGAGGAGGGCAGCTACGACAACTGGCCCCACACCAGGTGGGTGTCATCAGAGGCAGCTGTGATAAATGGAGGGGCGAAAAATATATtgcaggagacgctgcgtctcagtagAAACGCTGGTGTACgctttaaggccggtcctagcaatcga	GTACACCAGCGTTT
ENSG00000224271.7;RP11-191L9.4;chr22-47637502-47637604-47635179-47635353-47686199-47686312	AAACGCTGTAAAGG	TATGATGGGTCCCCATAATGGGATTAGTTTCCTTATGAAAGGTGACAAGACCCTTTCTCTCTCCTTCATGTGAG	GACACAGCAGGAAGGCAGCCATCTGTGAGCCAGAAAGTGAGCCCTCACCTGATGGCCAAGCCTGCTGATGCTTTGGTTTTGGACTTTCCAGCCTCCAGAATG	GTGAGAAGTGAATTTCCGCTGTTTAAACTCCCCAGTTTG	TATGATGGGTCCCCATAATGGGATTAGTTTCCTTATGAAAGGTGACAAGACCCTTTCTCTCTCCTTCATGTGAGGACACAGCAGGAAGGCAGCCATCTGTGAGCCAGAAAGTGAGCCCTCACCTGATGGCCAAGCCTGCTGATGCTTTGGTTTTGGACTTTCCAGCCTCCAGAATGGTGAGAAGTGAATTTCCGCTGTTTAAACTCCCCAGTTTG	aagcttcgacaccgagctcgTATGATGGGTCCCCATAATGGGATTAGTTTCCTTATGAAAGGTGACAAGACCCTTTCTCTCTCCTTCATGTGAGGACACAGCAGGAAGGCAGCCATCTGTGAGCCAGAAAGTGAGCCCTCACCTGATGGCCAAGCCTGCTGATGCTTTGGTTTTGGACTTTCCAGCCTCCAGAATGGTGAGAAGTGAATTTCCGCTGTTTAAACTCCCCAGTTTGtgcaggagacgctgcgtctcagtagAAACGCTGTAAAGGgctttaaggccggtcctagcaatcga	CCTTTACAGCGTTT
ENSG00000224271.7;RP11-191L9.4;chr22-47710698-47710747-47704588-47704747-47738433-47738576	AAACGCTGTAGCCA	TGTGCCCCCAGCTGTCTGCAGTCATTTCTGTCTCACTTGCCTCTAGGTAACAACTATTGTCACCTTAGACTCATTTTCTTGCGTTTCTTTATGGTTTTAG	CTTTGGACATTCAGTTCTGCCTGTGCTGTTTCATGCAATGAAATCATAG	GTGAGTCTCACATGAGTGGAATTGTATCTGTCTTGTTTCACTCAACATTATGTTTTGATGTTTTG	TGTGCCCCCAGCTGTCTGCAGTCATTTCTGTCTCACTTGCCTCTAGGTAACAACTATTGTCACCTTAGACTCATTTTCTTGCGTTTCTTTATGGTTTTAGCTTTGGACATTCAGTTCTGCCTGTGCTGTTTCATGCAATGAAATCATAGGTGAGTCTCACATGAGTGGAATTGTATCTGTCTTGTTTCACTCAACATTATGTTTTGATGTTTTG	aagcttcgacaccgagctcgTGTGCCCCCAGCTGTCTGCAGTCATTTCTGTCTCACTTGCCTCTAGGTAACAACTATTGTCACCTTAGACTCATTTTCTTGCGTTTCTTTATGGTTTTAGCTTTGGACATTCAGTTCTGCCTGTGCTGTTTCATGCAATGAAATCATAGGTGAGTCTCACATGAGTGGAATTGTATCTGTCTTGTTTCACTCAACATTATGTTTTGATGTTTTGtgcaggagacgctgcgtctcagtagAAACGCTGTAGCCAgctttaaggccggtcctagcaatcga	TGGCTACAGCGTTT
ENSG00000224271.7;RP11-191L9.4;chr22-47724273-47724325-47687140-47687206-47728828-47728995	AAACGCTGTCATTC	TCAAATTCCTTAAGCCCTCATGAAAACCCCATGCCTTGTCCCCCTCGCTGAGGACATACTTAGGTAGAACACCTCTTTTCTCTCACTGCCTGTCTCTAG	GAGTGCTGCAGCCCTCCGCAGTTAAGTTCCCCATTGCTGCAGCCCTCTACAG	GTAAGTTCCCCTAATCAATGCTTTGGGCTGATCACCCAGGCATTCTGCGCTTCTTTCTTTGGAA	TCAAATTCCTTAAGCCCTCATGAAAACCCCATGCCTTGTCCCCCTCGCTGAGGACATACTTAGGTAGAACACCTCTTTTCTCTCACTGCCTGTCTCTAGGAGTGCTGCAGCCCTCCGCAGTTAAGTTCCCCATTGCTGCAGCCCTCTACAGGTAAGTTCCCCTAATCAATGCTTTGGGCTGATCACCCAGGCATTCTGCGCTTCTTTCTTTGGAA	aagcttcgacaccgagctcgTCAAATTCCTTAAGCCCTCATGAAAACCCCATGCCTTGTCCCCCTCGCTGAGGACATACTTAGGTAGAACACCTCTTTTCTCTCACTGCCTGTCTCTAGGAGTGCTGCAGCCCTCCGCAGTTAAGTTCCCCATTGCTGCAGCCCTCTACAGGTAAGTTCCCCTAATCAATGCTTTGGGCTGATCACCCAGGCATTCTGCGCTTCTTTCTTTGGAAtgcaggagacgctgcgtctcagtagAAACGCTGTCATTCgctttaaggccggtcctagcaatcga	GAATGACAGCGTTT
ENSG00000075240.17;GRAMD4;chr22-46676599-46676668-46675467-46675552-46677146-46679683	AAACGCTGTCGCCT	CAGTGGAGGAGGATGCCCTGGGCCTGTGGAGGGCTGTGCCTCCCTGTCCCCAGGAGAGACCTGTGGTGACGGCCACGCTTTGCCTTTCAG	TACAAGGTCCTGTCTGTCCTCCCAGGCTCAGGCATGGGGATTGCCGTGTCGACGCCATCCACCCAGAAA	GTAGGTGCCGGGCGGGGGGCCGCCAAGGGGTTGGTGTGGGCCCAGGGGCCTGACT	CAGTGGAGGAGGATGCCCTGGGCCTGTGGAGGGCTGTGCCTCCCTGTCCCCAGGAGAGACCTGTGGTGACGGCCACGCTTTGCCTTTCAGTACAAGGTCCTGTCTGTCCTCCCAGGCTCAGGCATGGGGATTGCCGTGTCGACGCCATCCACCCAGAAAGTAGGTGCCGGGCGGGGGGCCGCCAAGGGGTTGGTGTGGGCCCAGGGGCCTGACT	aagcttcgacaccgagctcgCAGTGGAGGAGGATGCCCTGGGCCTGTGGAGGGCTGTGCCTCCCTGTCCCCAGGAGAGACCTGTGGTGACGGCCACGCTTTGCCTTTCAGTACAAGGTCCTGTCTGTCCTCCCAGGCTCAGGCATGGGGATTGCCGTGTCGACGCCATCCACCCAGAAAGTAGGTGCCGGGCGGGGGGCCGCCAAGGGGTTGGTGTGGGCCCAGGGGCCTGACTtgcaggagacgctgcgtctcagtagAAACGCTGTCGCCTgctttaaggccggtcctagcaatcga	AGGCGACAGCGTTT
ENSG00000205643.11;CDPF1;chr22-46247105-46247221-46244050-46245238-46248171-46248285	AAACGCTGTCTTCA	AGGTCATGGCTGATTTTCCGACGGCAGAGATTTGGGCTGTTCTGACGCTGCATTCACTCTCCTGCAG	CCTCCTGGAGGAAAGCTATGTCATGAAGGATCCCTTCACCTCCGACAAGGACAGATTCCTGGTCCTCGGCTCGTGCTGCAGTTTGTGCAGCAGGCTGGTGTGTGTGGGCCCGGTGG	GTAAGCAGCGTGGGCTGGGGCCACCTGTCCTT	AGGTCATGGCTGATTTTCCGACGGCAGAGATTTGGGCTGTTCTGACGCTGCATTCACTCTCCTGCAGCCTCCTGGAGGAAAGCTATGTCATGAAGGATCCCTTCACCTCCGACAAGGACAGATTCCTGGTCCTCGGCTCGTGCTGCAGTTTGTGCAGCAGGCTGGTGTGTGTGGGCCCGGTGGGTAAGCAGCGTGGGCTGGGGCCACCTGTCCTT	aagcttcgacaccgagctcgAGGTCATGGCTGATTTTCCGACGGCAGAGATTTGGGCTGTTCTGACGCTGCATTCACTCTCCTGCAGCCTCCTGGAGGAAAGCTATGTCATGAAGGATCCCTTCACCTCCGACAAGGACAGATTCCTGGTCCTCGGCTCGTGCTGCAGTTTGTGCAGCAGGCTGGTGTGTGTGGGCCCGGTGGGTAAGCAGCGTGGGCTGGGGCCACCTGTCCTTtgcaggagacgctgcgtctcagtagAAACGCTGTCTTCAgctttaaggccggtcctagcaatcga	TGAAGACAGCGTTT
ENSG00000205643.11;CDPF1;chr22-46247109-46247221-46244012-46245238-46248171-46248284	AAACGCTGTGCATG	ATAGGTCATGGCTGATTTTCCGACGGCAGAGATTTGGGCTGTTCTGACGCTGCATTCACTCTCCTGCAG	CCTCCTGGAGGAAAGCTATGTCATGAAGGATCCCTTCACCTCCGACAAGGACAGATTCCTGGTCCTCGGCTCGTGCTGCAGTTTGTGCAGCAGGCTGGTGTGTGTGGGCCCG	GTGGGTAAGCAGCGTGGGCTGGGGCCACCTGTCC	ATAGGTCATGGCTGATTTTCCGACGGCAGAGATTTGGGCTGTTCTGACGCTGCATTCACTCTCCTGCAGCCTCCTGGAGGAAAGCTATGTCATGAAGGATCCCTTCACCTCCGACAAGGACAGATTCCTGGTCCTCGGCTCGTGCTGCAGTTTGTGCAGCAGGCTGGTGTGTGTGGGCCCGGTGGGTAAGCAGCGTGGGCTGGGGCCACCTGTCC	aagcttcgacaccgagctcgATAGGTCATGGCTGATTTTCCGACGGCAGAGATTTGGGCTGTTCTGACGCTGCATTCACTCTCCTGCAGCCTCCTGGAGGAAAGCTATGTCATGAAGGATCCCTTCACCTCCGACAAGGACAGATTCCTGGTCCTCGGCTCGTGCTGCAGTTTGTGCAGCAGGCTGGTGTGTGTGGGCCCGGTGGGTAAGCAGCGTGGGCTGGGGCCACCTGTCCtgcaggagacgctgcgtctcagtagAAACGCTGTGCATGgctttaaggccggtcctagcaatcga	CATGCACAGCGTTT
ENSG00000205643.11;CDPF1;chr22-46247124-46247221-46244010-46245238-46248171-46248285	AAACGCTGTGGTAC	CCTGGCCATAGGTCATGGCTGATTTTCCGACGGCAGAGATTTGGGCTGTTCTGACGCTGCATTCACTCTCCTGCAG	CCTCCTGGAGGAAAGCTATGTCATGAAGGATCCCTTCACCTCCGACAAGGACAGATTCCTGGTCCTCGGCTCGTGCTGCAGTTTGTGCAGCAGGCTG	GTGTGTGTGGGCCCGGTGGGTAAGCAGCGTGGGCTGGGGCC	CCTGGCCATAGGTCATGGCTGATTTTCCGACGGCAGAGATTTGGGCTGTTCTGACGCTGCATTCACTCTCCTGCAGCCTCCTGGAGGAAAGCTATGTCATGAAGGATCCCTTCACCTCCGACAAGGACAGATTCCTGGTCCTCGGCTCGTGCTGCAGTTTGTGCAGCAGGCTGGTGTGTGTGGGCCCGGTGGGTAAGCAGCGTGGGCTGGGGCC	aagcttcgacaccgagctcgCCTGGCCATAGGTCATGGCTGATTTTCCGACGGCAGAGATTTGGGCTGTTCTGACGCTGCATTCACTCTCCTGCAGCCTCCTGGAGGAAAGCTATGTCATGAAGGATCCCTTCACCTCCGACAAGGACAGATTCCTGGTCCTCGGCTCGTGCTGCAGTTTGTGCAGCAGGCTGGTGTGTGTGGGCCCGGTGGGTAAGCAGCGTGGGCTGGGGCCtgcaggagacgctgcgtctcagtagAAACGCTGTGGTACgctttaaggccggtcctagcaatcga	GTACCACAGCGTTT
ENSG00000205643.11;CDPF1;chr22-46248171-46248284-46244012-46245238-46250255-46250289	AAACGCTGTTACCT	GCTGGGAAAGGGGCAGGATTCCTGAGAAAGCCTGTGACCCAGGGACACCCCATCTCTTGATCTTGCAG	ATGGCGTCCCATGTAGAGTGCCGTCCTCTGGGAGTGTTTGAGTGTGAACTCTGTACCTTGACAGCTCCGTACAGCTATGTGGGACAGAAGCCCCCCAACACCCAGTCGATGGT	GTGAGTGCATGCCTTTTGGGCCAGTGCCGGGGA	GCTGGGAAAGGGGCAGGATTCCTGAGAAAGCCTGTGACCCAGGGACACCCCATCTCTTGATCTTGCAGATGGCGTCCCATGTAGAGTGCCGTCCTCTGGGAGTGTTTGAGTGTGAACTCTGTACCTTGACAGCTCCGTACAGCTATGTGGGACAGAAGCCCCCCAACACCCAGTCGATGGTGTGAGTGCATGCCTTTTGGGCCAGTGCCGGGGA	aagcttcgacaccgagctcgGCTGGGAAAGGGGCAGGATTCCTGAGAAAGCCTGTGACCCAGGGACACCCCATCTCTTGATCTTGCAGATGGCGTCCCATGTAGAGTGCCGTCCTCTGGGAGTGTTTGAGTGTGAACTCTGTACCTTGACAGCTCCGTACAGCTATGTGGGACAGAAGCCCCCCAACACCCAGTCGATGGTGTGAGTGCATGCCTTTTGGGCCAGTGCCGGGGAtgcaggagacgctgcgtctcagtagAAACGCTGTTACCTgctttaaggccggtcctagcaatcga	AGGTAACAGCGTTT
ENSG00000186951.16;PPARA;chr22-46188722-46188822-46151887-46151970-46198344-46198410	AAACGCTGTTCTCA	CAGCTGCCATTGAGGGCCTGGCCCACGTGTGATGTTCAATAATATTATTTCTCCTTGTTTTCCTTCCCGTGCCAG	TGCCACACCCCCCTGTCCCAGTGCACTGGGGCTGTGGATCCCTTCAAAGCTGAGATTGCCTGTCTGTGGTCTCCAGCGTTAAGCACAGTCATTAGCTCAG	GTGCGTACTCATGTGTTCCACGAGTTCAAGCCTCAGCCCT	CAGCTGCCATTGAGGGCCTGGCCCACGTGTGATGTTCAATAATATTATTTCTCCTTGTTTTCCTTCCCGTGCCAGTGCCACACCCCCCTGTCCCAGTGCACTGGGGCTGTGGATCCCTTCAAAGCTGAGATTGCCTGTCTGTGGTCTCCAGCGTTAAGCACAGTCATTAGCTCAGGTGCGTACTCATGTGTTCCACGAGTTCAAGCCTCAGCCCT	aagcttcgacaccgagctcgCAGCTGCCATTGAGGGCCTGGCCCACGTGTGATGTTCAATAATATTATTTCTCCTTGTTTTCCTTCCCGTGCCAGTGCCACACCCCCCTGTCCCAGTGCACTGGGGCTGTGGATCCCTTCAAAGCTGAGATTGCCTGTCTGTGGTCTCCAGCGTTAAGCACAGTCATTAGCTCAGGTGCGTACTCATGTGTTCCACGAGTTCAAGCCTCAGCCCTtgcaggagacgctgcgtctcagtagAAACGCTGTTCTCAgctttaaggccggtcctagcaatcga	TGAGAACAGCGTTT
ENSG00000197182.14;MIRLET7BHG;chr22-46103191-46103249-46098493-46098558-46109266-46109353	AAACGCTGTTTCGT	CCTGCCCTTGATGCTGCCCTGTGTCACCCAGGCAGCCCCCACCCCATGAACACTGTGCAGGCTTTTCCCTAATTTCATTCTTGTTTTTTGATGAAG	GCCCTGCCCGTGGCTCTGGATCGGCGGTCCCCATCAGAGGCCTGGGCTGAGTCCTCAG	GTGTGTGAGTACCATCTTCCCCTGACCCGGCGGCCCCACAAACACCCCTCTGCCAGCCACA	CCTGCCCTTGATGCTGCCCTGTGTCACCCAGGCAGCCCCCACCCCATGAACACTGTGCAGGCTTTTCCCTAATTTCATTCTTGTTTTTTGATGAAGGCCCTGCCCGTGGCTCTGGATCGGCGGTCCCCATCAGAGGCCTGGGCTGAGTCCTCAGGTGTGTGAGTACCATCTTCCCCTGACCCGGCGGCCCCACAAACACCCCTCTGCCAGCCACA	aagcttcgacaccgagctcgCCTGCCCTTGATGCTGCCCTGTGTCACCCAGGCAGCCCCCACCCCATGAACACTGTGCAGGCTTTTCCCTAATTTCATTCTTGTTTTTTGATGAAGGCCCTGCCCGTGGCTCTGGATCGGCGGTCCCCATCAGAGGCCTGGGCTGAGTCCTCAGGTGTGTGAGTACCATCTTCCCCTGACCCGGCGGCCCCACAAACACCCCTCTGCCAGCCACAtgcaggagacgctgcgtctcagtagAAACGCTGTTTCGTgctttaaggccggtcctagcaatcga	ACGAAACAGCGTTT
ENSG00000130638.17;ATXN10;chr22-45718412-45718493-45689711-45689903-45729424-45729590	AAACGGCTAACCTG	TAAGTGGTGCCTATAAAGTAGATAAGGGCATGTCTCTTTTACTATGTTTCAAGTAACCAAACTTTCCTCCTCTTTTTTCCCTAG	GTTCTTGATTATTACAGACCTCTTTCTGAAAAGCCCGGAATTGGTACAAGCCATGTTTCCCAAACTGAACAATCAAGAAAG	GTAACCCCCCAACCAGCGTGGTCTGGAGTATTTAGCATTCCATATAGGG	TAAGTGGTGCCTATAAAGTAGATAAGGGCATGTCTCTTTTACTATGTTTCAAGTAACCAAACTTTCCTCCTCTTTTTTCCCTAGGTTCTTGATTATTACAGACCTCTTTCTGAAAAGCCCGGAATTGGTACAAGCCATGTTTCCCAAACTGAACAATCAAGAAAGGTAACCCCCCAACCAGCGTGGTCTGGAGTATTTAGCATTCCATATAGGG	aagcttcgacaccgagctcgTAAGTGGTGCCTATAAAGTAGATAAGGGCATGTCTCTTTTACTATGTTTCAAGTAACCAAACTTTCCTCCTCTTTTTTCCCTAGGTTCTTGATTATTACAGACCTCTTTCTGAAAAGCCCGGAATTGGTACAAGCCATGTTTCCCAAACTGAACAATCAAGAAAGGTAACCCCCCAACCAGCGTGGTCTGGAGTATTTAGCATTCCATATAGGGtgcaggagacgctgcgtctcagtagAAACGGCTAACCTGgctttaaggccggtcctagcaatcga	CAGGTTAGCCGTTT
ENSG00000130638.17;ATXN10;chr22-45806958-45807022-45740368-45740538-45842990-45843178	AAACGGCTAAGTGA	TGAGTAAGAAAACACAAAAGGAACAAGTCATCTGTAATCTCTGACTATAGCCATGCTGTTTTCAGTGTATAAACTTATCTTCTTTCTCTCTAG	GTAAATGAGCTGGATGGTATCCCGTTGATCCTGGACAACTGCAACATCAGTGACAGTAACCCCT	GTATCCTTGCATGTGAATTACCATGCACAAGTTTACAGCCGGGGCCCTTAGCAAAACA	TGAGTAAGAAAACACAAAAGGAACAAGTCATCTGTAATCTCTGACTATAGCCATGCTGTTTTCAGTGTATAAACTTATCTTCTTTCTCTCTAGGTAAATGAGCTGGATGGTATCCCGTTGATCCTGGACAACTGCAACATCAGTGACAGTAACCCCTGTATCCTTGCATGTGAATTACCATGCACAAGTTTACAGCCGGGGCCCTTAGCAAAACA	aagcttcgacaccgagctcgTGAGTAAGAAAACACAAAAGGAACAAGTCATCTGTAATCTCTGACTATAGCCATGCTGTTTTCAGTGTATAAACTTATCTTCTTTCTCTCTAGGTAAATGAGCTGGATGGTATCCCGTTGATCCTGGACAACTGCAACATCAGTGACAGTAACCCCTGTATCCTTGCATGTGAATTACCATGCACAAGTTTACAGCCGGGGCCCTTAGCAAAACAtgcaggagacgctgcgtctcagtagAAACGGCTAAGTGAgctttaaggccggtcctagcaatcga	TCACTTAGCCGTTT
ENSG00000056487.16;PHF21B;chr22-44933472-44933518-44920397-44920490-45008544-45008610	AAACGGCTACCCTC	CACTTAACGCTTACCCCTTCTATGTAGCCGAGACCTTCCCGTGCACTTCCGTTGAGTTGCGGGCAGCACGTTCTGATGCTCACTTCTGGTCTGTTTCCCCAG	ATCGCGGGCAGAACCTCTCATCTGTGCACAAGGGACCCAGCACGGG	GTAGGTGTGCAGTGAACACTTGCTGAGTTTAGTCAGTGCCAATGGCTTCAGGAAATAGAAGAGGCCG	CACTTAACGCTTACCCCTTCTATGTAGCCGAGACCTTCCCGTGCACTTCCGTTGAGTTGCGGGCAGCACGTTCTGATGCTCACTTCTGGTCTGTTTCCCCAGATCGCGGGCAGAACCTCTCATCTGTGCACAAGGGACCCAGCACGGGGTAGGTGTGCAGTGAACACTTGCTGAGTTTAGTCAGTGCCAATGGCTTCAGGAAATAGAAGAGGCCG	aagcttcgacaccgagctcgCACTTAACGCTTACCCCTTCTATGTAGCCGAGACCTTCCCGTGCACTTCCGTTGAGTTGCGGGCAGCACGTTCTGATGCTCACTTCTGGTCTGTTTCCCCAGATCGCGGGCAGAACCTCTCATCTGTGCACAAGGGACCCAGCACGGGGTAGGTGTGCAGTGAACACTTGCTGAGTTTAGTCAGTGCCAATGGCTTCAGGAAATAGAAGAGGCCGtgcaggagacgctgcgtctcagtagAAACGGCTACCCTCgctttaaggccggtcctagcaatcga	GAGGGTAGCCGTTT
ENSG00000187012.11;LINC00207;chr22-44570499-44570588-44569338-44569441-44571375-44571492	AAACGGCTACGTTG	TGTCCATGGCCACTCCTAGCTGCAAGGGAACCTGGTAACACCTATTTTTAAGGGGGCAAACTTTCACTCCAACAAAACAG	GTTCTGTTTAAAGAGGAGAATGGATGGTTACACATCCTGCTTGGGATCCAATCACTGAACCAGAGGGGAACACCGTGCATGATGGGCTG	GTAAGGCGTGGGGGTCAGTACAGCATGACACAGAAGGTGAGCTGG	TGTCCATGGCCACTCCTAGCTGCAAGGGAACCTGGTAACACCTATTTTTAAGGGGGCAAACTTTCACTCCAACAAAACAGGTTCTGTTTAAAGAGGAGAATGGATGGTTACACATCCTGCTTGGGATCCAATCACTGAACCAGAGGGGAACACCGTGCATGATGGGCTGGTAAGGCGTGGGGGTCAGTACAGCATGACACAGAAGGTGAGCTGG	aagcttcgacaccgagctcgTGTCCATGGCCACTCCTAGCTGCAAGGGAACCTGGTAACACCTATTTTTAAGGGGGCAAACTTTCACTCCAACAAAACAGGTTCTGTTTAAAGAGGAGAATGGATGGTTACACATCCTGCTTGGGATCCAATCACTGAACCAGAGGGGAACACCGTGCATGATGGGCTGGTAAGGCGTGGGGGTCAGTACAGCATGACACAGAAGGTGAGCTGGtgcaggagacgctgcgtctcagtagAAACGGCTACGTTGgctttaaggccggtcctagcaatcga	CAACGTAGCCGTTT
ENSG00000100271.17;TTLL1;chr22-43051800-43051887-43046409-43046573-43059383-43059527	AAACGGCTAGAGTA	ATCCTGCTTGTCTCTGTGGCGTTGGTCTCGGCTGCGCCCTTCGATGCTGGCCATGTCACCCACTGGTCACTCTCTCTCCAG	CCGGTGATGAACAATGACAAGCACTGCTTTGAATGCTATGGCTACGACATCATCATCGACGACAAGCTGAAGCCCTGGCTGATCGAG	GTAACTGCGGGAGCACCTGCACCTGGTCACACCACACATAGCCCCC	ATCCTGCTTGTCTCTGTGGCGTTGGTCTCGGCTGCGCCCTTCGATGCTGGCCATGTCACCCACTGGTCACTCTCTCTCCAGCCGGTGATGAACAATGACAAGCACTGCTTTGAATGCTATGGCTACGACATCATCATCGACGACAAGCTGAAGCCCTGGCTGATCGAGGTAACTGCGGGAGCACCTGCACCTGGTCACACCACACATAGCCCCC	aagcttcgacaccgagctcgATCCTGCTTGTCTCTGTGGCGTTGGTCTCGGCTGCGCCCTTCGATGCTGGCCATGTCACCCACTGGTCACTCTCTCTCCAGCCGGTGATGAACAATGACAAGCACTGCTTTGAATGCTATGGCTACGACATCATCATCGACGACAAGCTGAAGCCCTGGCTGATCGAGGTAACTGCGGGAGCACCTGCACCTGGTCACACCACACATAGCCCCCtgcaggagacgctgcgtctcagtagAAACGGCTAGAGTAgctttaaggccggtcctagcaatcga	TACTCTAGCCGTTT
ENSG00000100243.21;CYB5R3;chr22-42646640-42646701-42636714-42636846-42646885-42646960	AAACGGCTAGGGTG	CCTGGGTTCCCTTCCCCCACAGTTCCCAGCCAAGCCAGAGCCCCCCACTGCAGAACTTCCTCCACTCCCTCCCACTTCCTCCCGGTTAGAACAG	GACCAGGAGGGAGGTGCCGCTCAGATTCTGGCAGGACCGCTGGCGGGCAGGCAGGGGACAG	GTAAGCAAGTCACCCGACTGGCTTGTCTAAGCTCCAGGGCAGGGAGCTGGCACCTGGGG	CCTGGGTTCCCTTCCCCCACAGTTCCCAGCCAAGCCAGAGCCCCCCACTGCAGAACTTCCTCCACTCCCTCCCACTTCCTCCCGGTTAGAACAGGACCAGGAGGGAGGTGCCGCTCAGATTCTGGCAGGACCGCTGGCGGGCAGGCAGGGGACAGGTAAGCAAGTCACCCGACTGGCTTGTCTAAGCTCCAGGGCAGGGAGCTGGCACCTGGGG	aagcttcgacaccgagctcgCCTGGGTTCCCTTCCCCCACAGTTCCCAGCCAAGCCAGAGCCCCCCACTGCAGAACTTCCTCCACTCCCTCCCACTTCCTCCCGGTTAGAACAGGACCAGGAGGGAGGTGCCGCTCAGATTCTGGCAGGACCGCTGGCGGGCAGGCAGGGGACAGGTAAGCAAGTCACCCGACTGGCTTGTCTAAGCTCCAGGGCAGGGAGCTGGCACCTGGGGtgcaggagacgctgcgtctcagtagAAACGGCTAGGGTGgctttaaggccggtcctagcaatcga	CACCCTAGCCGTTT
ENSG00000100227.18;POLDIP3;chr22-42599697-42599793-42596185-42596365-42601969-42602056	AAACGGCTATCAGC	TTGCCATGCCTGTTCTAGATGTCTGTTGAGGGCCCAGATGCCACATTTGCTTATATTTCTTTATGTTATATTCTCAG	AATTTATATGACCTGGATGAAGATGATGATGGTATAGCTTCCGTTCCTACTAAACAGATGAAGTTTGCAGCCTCAGGCGGCTTTCTCCACCACATG	GTATGGCATTTCATGTTTTCTTACACTGCGTGTCTGATCAGG	TTGCCATGCCTGTTCTAGATGTCTGTTGAGGGCCCAGATGCCACATTTGCTTATATTTCTTTATGTTATATTCTCAGAATTTATATGACCTGGATGAAGATGATGATGGTATAGCTTCCGTTCCTACTAAACAGATGAAGTTTGCAGCCTCAGGCGGCTTTCTCCACCACATGGTATGGCATTTCATGTTTTCTTACACTGCGTGTCTGATCAGG	aagcttcgacaccgagctcgTTGCCATGCCTGTTCTAGATGTCTGTTGAGGGCCCAGATGCCACATTTGCTTATATTTCTTTATGTTATATTCTCAGAATTTATATGACCTGGATGAAGATGATGATGGTATAGCTTCCGTTCCTACTAAACAGATGAAGTTTGCAGCCTCAGGCGGCTTTCTCCACCACATGGTATGGCATTTCATGTTTTCTTACACTGCGTGTCTGATCAGGtgcaggagacgctgcgtctcagtagAAACGGCTATCAGCgctttaaggccggtcctagcaatcga	GCTGATAGCCGTTT
ENSG00000198951.12;NAGA;chr22-42070281-42070366-42068438-42068574-42070762-42070830	AAACGGCTATTCTC	GATCCACGCCTAAGGTTGAGGGCGGCCGAGCTAGCCAGGCAGCCGTGACCCCAGTGCTTTTCAGACGTTTCTTAGCTTCCAG	AGCCCAACACATACAGCTGATACACGCAGACCAGATCTGGTCAGGTCCTCGGAAGCTGAGTCCAGAGCGATGCTGCTGAAGACAG	GTACCTACACCGGCTGGGGTGGCTTGGAAGGGTAGGGGTGAGTGCTA	GATCCACGCCTAAGGTTGAGGGCGGCCGAGCTAGCCAGGCAGCCGTGACCCCAGTGCTTTTCAGACGTTTCTTAGCTTCCAGAGCCCAACACATACAGCTGATACACGCAGACCAGATCTGGTCAGGTCCTCGGAAGCTGAGTCCAGAGCGATGCTGCTGAAGACAGGTACCTACACCGGCTGGGGTGGCTTGGAAGGGTAGGGGTGAGTGCTA	aagcttcgacaccgagctcgGATCCACGCCTAAGGTTGAGGGCGGCCGAGCTAGCCAGGCAGCCGTGACCCCAGTGCTTTTCAGACGTTTCTTAGCTTCCAGAGCCCAACACATACAGCTGATACACGCAGACCAGATCTGGTCAGGTCCTCGGAAGCTGAGTCCAGAGCGATGCTGCTGAAGACAGGTACCTACACCGGCTGGGGTGGCTTGGAAGGGTAGGGGTGAGTGCTAtgcaggagacgctgcgtctcagtagAAACGGCTATTCTCgctttaaggccggtcctagcaatcga	GAGAATAGCCGTTT
ENSG00000100147.14;CCDC134;chr22-41810206-41810291-41809878-41810000-41813263-41813445	AAACGGCTCACTTT	AAGTGGGGTTTAAATAAATGGGGATGGGAGCAGTCTGTGATGGGCACTGCGAAGCCACTCAGCCCTGGCGGGATTCCCTCAG	GTGCTGGAGGACTCCCGGACAGTGCTCACCGCTGCTGATGTGCTCCCAGATGGGCCCTTCCCCCAGGACGAGAAGCTGAAGGATG	GTATGGTCTGCCCTGCCCCGCCCTGTCCTCCGCACCACCCGATCTTC	AAGTGGGGTTTAAATAAATGGGGATGGGAGCAGTCTGTGATGGGCACTGCGAAGCCACTCAGCCCTGGCGGGATTCCCTCAGGTGCTGGAGGACTCCCGGACAGTGCTCACCGCTGCTGATGTGCTCCCAGATGGGCCCTTCCCCCAGGACGAGAAGCTGAAGGATGGTATGGTCTGCCCTGCCCCGCCCTGTCCTCCGCACCACCCGATCTTC	aagcttcgacaccgagctcgAAGTGGGGTTTAAATAAATGGGGATGGGAGCAGTCTGTGATGGGCACTGCGAAGCCACTCAGCCCTGGCGGGATTCCCTCAGGTGCTGGAGGACTCCCGGACAGTGCTCACCGCTGCTGATGTGCTCCCAGATGGGCCCTTCCCCCAGGACGAGAAGCTGAAGGATGGTATGGTCTGCCCTGCCCCGCCCTGTCCTCCGCACCACCCGATCTTCtgcaggagacgctgcgtctcagtagAAACGGCTCACTTTgctttaaggccggtcctagcaatcga	AAAGTGAGCCGTTT
ENSG00000100418.8;DESI1;chr22-41607839-41607861-41604043-41604153-41620751-41621043	AAACGGCTCATTGG	CCTCAAGAGGTTTATGACAGGTTACCCTGGGTTTGAGTGATGTCATGAATTTACCAAGGCTGAGGGGCCACTTATTCTAGTCCCAAGTGGCTAAATCTCTTCTTCTCTCCACAG	GGAAACAACTGGAAGGCATCTG	GTAAGTTGGGTGGGTCTCCTTACTTTGACTAGTTTTGAAACAAGGCAGCACTCTATGCATTTCAGGTTCTAGTCTGTGG	CCTCAAGAGGTTTATGACAGGTTACCCTGGGTTTGAGTGATGTCATGAATTTACCAAGGCTGAGGGGCCACTTATTCTAGTCCCAAGTGGCTAAATCTCTTCTTCTCTCCACAGGGAAACAACTGGAAGGCATCTGGTAAGTTGGGTGGGTCTCCTTACTTTGACTAGTTTTGAAACAAGGCAGCACTCTATGCATTTCAGGTTCTAGTCTGTGG	aagcttcgacaccgagctcgCCTCAAGAGGTTTATGACAGGTTACCCTGGGTTTGAGTGATGTCATGAATTTACCAAGGCTGAGGGGCCACTTATTCTAGTCCCAAGTGGCTAAATCTCTTCTTCTCTCCACAGGGAAACAACTGGAAGGCATCTGGTAAGTTGGGTGGGTCTCCTTACTTTGACTAGTTTTGAAACAAGGCAGCACTCTATGCATTTCAGGTTCTAGTCTGTGGtgcaggagacgctgcgtctcagtagAAACGGCTCATTGGgctttaaggccggtcctagcaatcga	CCAATGAGCCGTTT
ENSG00000100417.12;PMM1;chr22-41578805-41578881-41577807-41577923-41583958-41584058	AAACGGCTCCCTCA	CAGCACGCTCACGTGGACTGTGTGCCCAGCCAGGGCCTGGCACACAGCAGGTCCTCTGAGCTGCCATCCGCTCCCTCCCCTCTGCAG	AAAGAGAAGATCCGGGAGAAGTTCGTGGAAGCCCTGAAAACAGAGTTTGCTGGCAAAGGGCTGAGGTTCTCTCGAG	GTACGTCCACCCTGCAGAGGACCTGGGAGGCCTGGTACAGGGCCCCTCCTCA	CAGCACGCTCACGTGGACTGTGTGCCCAGCCAGGGCCTGGCACACAGCAGGTCCTCTGAGCTGCCATCCGCTCCCTCCCCTCTGCAGAAAGAGAAGATCCGGGAGAAGTTCGTGGAAGCCCTGAAAACAGAGTTTGCTGGCAAAGGGCTGAGGTTCTCTCGAGGTACGTCCACCCTGCAGAGGACCTGGGAGGCCTGGTACAGGGCCCCTCCTCA	aagcttcgacaccgagctcgCAGCACGCTCACGTGGACTGTGTGCCCAGCCAGGGCCTGGCACACAGCAGGTCCTCTGAGCTGCCATCCGCTCCCTCCCCTCTGCAGAAAGAGAAGATCCGGGAGAAGTTCGTGGAAGCCCTGAAAACAGAGTTTGCTGGCAAAGGGCTGAGGTTCTCTCGAGGTACGTCCACCCTGCAGAGGACCTGGGAGGCCTGGTACAGGGCCCCTCCTCAtgcaggagacgctgcgtctcagtagAAACGGCTCCCTCAgctttaaggccggtcctagcaatcga	TGAGGGAGCCGTTT
ENSG00000100417.12;PMM1;chr22-41584280-41584372-41583958-41584058-41584526-41584603	AAACGGCTCCTGTC	GGGCTGGGGGAGAGACACTGTGCCTGTCTCAGGGTCAGGCAGCCCAGGCCACGCTCAGAGCCCTGTGTTCCTTGGCCAG	ACCATCCAGAACCACCTGGGGGAGGAGCTGCTGCAGGACTTGATCAACTTCTGCCTCAGCTACATGGCCCTGCTCAGGCTGCCCAAGAAGCG	GTGAGGTCCCACCAGCCTGGTCTCCAGAACCTGGGGCCTGAGGG	GGGCTGGGGGAGAGACACTGTGCCTGTCTCAGGGTCAGGCAGCCCAGGCCACGCTCAGAGCCCTGTGTTCCTTGGCCAGACCATCCAGAACCACCTGGGGGAGGAGCTGCTGCAGGACTTGATCAACTTCTGCCTCAGCTACATGGCCCTGCTCAGGCTGCCCAAGAAGCGGTGAGGTCCCACCAGCCTGGTCTCCAGAACCTGGGGCCTGAGGG	aagcttcgacaccgagctcgGGGCTGGGGGAGAGACACTGTGCCTGTCTCAGGGTCAGGCAGCCCAGGCCACGCTCAGAGCCCTGTGTTCCTTGGCCAGACCATCCAGAACCACCTGGGGGAGGAGCTGCTGCAGGACTTGATCAACTTCTGCCTCAGCTACATGGCCCTGCTCAGGCTGCCCAAGAAGCGGTGAGGTCCCACCAGCCTGGTCTCCAGAACCTGGGGCCTGAGGGtgcaggagacgctgcgtctcagtagAAACGGCTCCTGTCgctttaaggccggtcctagcaatcga	GACAGGAGCCGTTT
ENSG00000100417.12;PMM1;chr22-41586075-41586193-41584005-41584603-41589718-41589818	AAACGGCTCGCCTT	AGGGCTAAGTGGAGGTCCCAGACATGTTGAAAGCCAGAATGCTATGCTTCCCCTCTCCCCCCATAG	AAAATTGACCCTGAGGTGGCCGCCTTCCTGCAGAAGCTACGAAGTAGAGTGCAGATCGGTGTGGTGGGCGGCTCTGACTACTGTAAGATCGCTGAGCAGCTGGGTGACGGGGATGAAG	GTAGGAGTGAGGCTGGGGGTAGAGGGAGTGG	AGGGCTAAGTGGAGGTCCCAGACATGTTGAAAGCCAGAATGCTATGCTTCCCCTCTCCCCCCATAGAAAATTGACCCTGAGGTGGCCGCCTTCCTGCAGAAGCTACGAAGTAGAGTGCAGATCGGTGTGGTGGGCGGCTCTGACTACTGTAAGATCGCTGAGCAGCTGGGTGACGGGGATGAAGGTAGGAGTGAGGCTGGGGGTAGAGGGAGTGG	aagcttcgacaccgagctcgAGGGCTAAGTGGAGGTCCCAGACATGTTGAAAGCCAGAATGCTATGCTTCCCCTCTCCCCCCATAGAAAATTGACCCTGAGGTGGCCGCCTTCCTGCAGAAGCTACGAAGTAGAGTGCAGATCGGTGTGGTGGGCGGCTCTGACTACTGTAAGATCGCTGAGCAGCTGGGTGACGGGGATGAAGGTAGGAGTGAGGCTGGGGGTAGAGGGAGTGGtgcaggagacgctgcgtctcagtagAAACGGCTCGCCTTgctttaaggccggtcctagcaatcga	AAGGCGAGCCGTTT
ENSG00000100417.12;PMM1;chr22-41589051-41589163-41586075-41586193-41589718-41589847	AAACGGCTCTACCC	GACCTTTGCAGGCCTGGGACTGGGTCTAGTTTCTGAAGCCCCATCACCCACTTTACCTTCCACCCCCAG	TCGTGGAGCAGAGAGGGCTTCTTTTCAAATTCGTTTATGAGCTCTACCCACCCGGATGTGAGAGGCTCCAGGCCTAGCCTGTTTGCTGTGAGGACACTGAGGAATAGTGAGG	GTAAGAGTCTAGTTTTCTTCTAAAGACTCTCGCT	GACCTTTGCAGGCCTGGGACTGGGTCTAGTTTCTGAAGCCCCATCACCCACTTTACCTTCCACCCCCAGTCGTGGAGCAGAGAGGGCTTCTTTTCAAATTCGTTTATGAGCTCTACCCACCCGGATGTGAGAGGCTCCAGGCCTAGCCTGTTTGCTGTGAGGACACTGAGGAATAGTGAGGGTAAGAGTCTAGTTTTCTTCTAAAGACTCTCGCT	aagcttcgacaccgagctcgGACCTTTGCAGGCCTGGGACTGGGTCTAGTTTCTGAAGCCCCATCACCCACTTTACCTTCCACCCCCAGTCGTGGAGCAGAGAGGGCTTCTTTTCAAATTCGTTTATGAGCTCTACCCACCCGGATGTGAGAGGCTCCAGGCCTAGCCTGTTTGCTGTGAGGACACTGAGGAATAGTGAGGGTAAGAGTCTAGTTTTCTTCTAAAGACTCTCGCTtgcaggagacgctgcgtctcagtagAAACGGCTCTACCCgctttaaggccggtcctagcaatcga	GGGTAGAGCCGTTT
ENSG00000100413.17;POLR3H;chr22-41540698-41540795-41532603-41532745-41543990-41544121	AAACGGCTCTCGCT	CAGATTGCCTGGGAGCTGGGCCTGTGGTCACTCTGTATCCATGTGTACTTGTGTGTCTGTGTTTGTATGCATGCAG	GTCGTGTACAACGTGGGACTCTGCATTTGTCTGTTTGATATCACCAAACTGGAGGATGCCTATGTATTCCCTGGGGATGGCGCATCACACACCAAAG	GTGGGTATCTTCTGTCCCTGGGGCATTGGGCTTCTTGGGGC	CAGATTGCCTGGGAGCTGGGCCTGTGGTCACTCTGTATCCATGTGTACTTGTGTGTCTGTGTTTGTATGCATGCAGGTCGTGTACAACGTGGGACTCTGCATTTGTCTGTTTGATATCACCAAACTGGAGGATGCCTATGTATTCCCTGGGGATGGCGCATCACACACCAAAGGTGGGTATCTTCTGTCCCTGGGGCATTGGGCTTCTTGGGGC	aagcttcgacaccgagctcgCAGATTGCCTGGGAGCTGGGCCTGTGGTCACTCTGTATCCATGTGTACTTGTGTGTCTGTGTTTGTATGCATGCAGGTCGTGTACAACGTGGGACTCTGCATTTGTCTGTTTGATATCACCAAACTGGAGGATGCCTATGTATTCCCTGGGGATGGCGCATCACACACCAAAGGTGGGTATCTTCTGTCCCTGGGGCATTGGGCTTCTTGGGGCtgcaggagacgctgcgtctcagtagAAACGGCTCTCGCTgctttaaggccggtcctagcaatcga	AGCGAGAGCCGTTT
ENSG00000100412.17;ACO2;chr22-41520170-41520276-41516581-41518572-41522829-41522982	AAACGGCTCTGTGA	TGAAAGAGGCTGTCCCCGCTTCAAGGTTTCTTCCCTCCTCTCTTTCTTCTCCTTGCATGTTTGTTTCTTCAG	CTGAAGCCACACATCAATGGGCCCTTCACCCCTGACCTGGCTCACCCTGTGGCAGAAGTGGGCAAGGTGGCAGAGAAGGAAGGATGGCCTCTGGACATCCGAGTGG	GTGAGCACCTTCCACCCCATCTGTTTAGCAGGTCTCA	TGAAAGAGGCTGTCCCCGCTTCAAGGTTTCTTCCCTCCTCTCTTTCTTCTCCTTGCATGTTTGTTTCTTCAGCTGAAGCCACACATCAATGGGCCCTTCACCCCTGACCTGGCTCACCCTGTGGCAGAAGTGGGCAAGGTGGCAGAGAAGGAAGGATGGCCTCTGGACATCCGAGTGGGTGAGCACCTTCCACCCCATCTGTTTAGCAGGTCTCA	aagcttcgacaccgagctcgTGAAAGAGGCTGTCCCCGCTTCAAGGTTTCTTCCCTCCTCTCTTTCTTCTCCTTGCATGTTTGTTTCTTCAGCTGAAGCCACACATCAATGGGCCCTTCACCCCTGACCTGGCTCACCCTGTGGCAGAAGTGGGCAAGGTGGCAGAGAAGGAAGGATGGCCTCTGGACATCCGAGTGGGTGAGCACCTTCCACCCCATCTGTTTAGCAGGTCTCAtgcaggagacgctgcgtctcagtagAAACGGCTCTGTGAgctttaaggccggtcctagcaatcga	TCACAGAGCCGTTT
ENSG00000196236.13;XPNPEP3;chr22-40870047-40870139-40868998-40869115-40881769-40882177	AAACGGCTGAAAGT	CCTTTTTCACTATCCCCACTCAGTGAATGATACCAGTATGTTTCTCAGTGAGGGCTTCCTTTTGCTGATTTTTCATCAG	ACTCGAATTCCTGCTGGGAAGTCGGCTGAAACTAAGGAAATGCAGCTCACCACTGAAACCCACAAGAAATCAGAGTTTTTCAAAGCTGTAAG	GTAAGCTTAATAGCAACCCAGTTGGTATTAATTTTAGTATTTAT	CCTTTTTCACTATCCCCACTCAGTGAATGATACCAGTATGTTTCTCAGTGAGGGCTTCCTTTTGCTGATTTTTCATCAGACTCGAATTCCTGCTGGGAAGTCGGCTGAAACTAAGGAAATGCAGCTCACCACTGAAACCCACAAGAAATCAGAGTTTTTCAAAGCTGTAAGGTAAGCTTAATAGCAACCCAGTTGGTATTAATTTTAGTATTTAT	aagcttcgacaccgagctcgCCTTTTTCACTATCCCCACTCAGTGAATGATACCAGTATGTTTCTCAGTGAGGGCTTCCTTTTGCTGATTTTTCATCAGACTCGAATTCCTGCTGGGAAGTCGGCTGAAACTAAGGAAATGCAGCTCACCACTGAAACCCACAAGAAATCAGAGTTTTTCAAAGCTGTAAGGTAAGCTTAATAGCAACCCAGTTGGTATTAATTTTAGTATTTATtgcaggagacgctgcgtctcagtagAAACGGCTGAAAGTgctttaaggccggtcctagcaatcga	ACTTTCAGCCGTTT
ENSG00000100380.14;ST13;chr22-40829625-40829674-40827095-40827229-40830839-40830956	AAACGGCTGAGACG	AGGTTATTTTACAATTTTTTCATGGTCTTGCATGGACAGGTTGCATGGACAGCACTTATTTCTTCTTCTATTATATAATTTATTTCCTTTTGTATCAAAG	GAGGAAGAAGCCAGACGACAGTCAGGAGCTCAGTATGGCTCTTTTCCAG	GTATATTTAAAGAAAAGTTAAAACTGTTTTGTTCTATTATACAGTGATATTTTAATATAATACTT	AGGTTATTTTACAATTTTTTCATGGTCTTGCATGGACAGGTTGCATGGACAGCACTTATTTCTTCTTCTATTATATAATTTATTTCCTTTTGTATCAAAGGAGGAAGAAGCCAGACGACAGTCAGGAGCTCAGTATGGCTCTTTTCCAGGTATATTTAAAGAAAAGTTAAAACTGTTTTGTTCTATTATACAGTGATATTTTAATATAATACTT	aagcttcgacaccgagctcgAGGTTATTTTACAATTTTTTCATGGTCTTGCATGGACAGGTTGCATGGACAGCACTTATTTCTTCTTCTATTATATAATTTATTTCCTTTTGTATCAAAGGAGGAAGAAGCCAGACGACAGTCAGGAGCTCAGTATGGCTCTTTTCCAGGTATATTTAAAGAAAAGTTAAAACTGTTTTGTTCTATTATACAGTGATATTTTAATATAATACTTtgcaggagacgctgcgtctcagtagAAACGGCTGAGACGgctttaaggccggtcctagcaatcga	CGTCTCAGCCGTTT
ENSG00000284431.1;RP5-1042K10.14;chr22-40407788-40407843-40407412-40407568-40408070-40408120	AAACGGCTGCAGAG	TGGCCTGGCCTAGTTGCTGAGGAGTCATATCGGGGGTGCAGGAGGCGCTGGCCCAGGGCACCCAGCTTTGGTTCCTGCTGTTTTTCCTCCTGTGCAG	ATCGTGTCTCAGAAGGACGAGCACTGCTGGGTGGGGGAGCTCAACGGCCTGCGAG	GTGGGGTCCTTGGTCTGCTCTTGAGCTGGGAGAGGGAGGAGGGGGTGGGCACAGAAGACTTG	TGGCCTGGCCTAGTTGCTGAGGAGTCATATCGGGGGTGCAGGAGGCGCTGGCCCAGGGCACCCAGCTTTGGTTCCTGCTGTTTTTCCTCCTGTGCAGATCGTGTCTCAGAAGGACGAGCACTGCTGGGTGGGGGAGCTCAACGGCCTGCGAGGTGGGGTCCTTGGTCTGCTCTTGAGCTGGGAGAGGGAGGAGGGGGTGGGCACAGAAGACTTG	aagcttcgacaccgagctcgTGGCCTGGCCTAGTTGCTGAGGAGTCATATCGGGGGTGCAGGAGGCGCTGGCCCAGGGCACCCAGCTTTGGTTCCTGCTGTTTTTCCTCCTGTGCAGATCGTGTCTCAGAAGGACGAGCACTGCTGGGTGGGGGAGCTCAACGGCCTGCGAGGTGGGGTCCTTGGTCTGCTCTTGAGCTGGGAGAGGGAGGAGGGGGTGGGCACAGAAGACTTGtgcaggagacgctgcgtctcagtagAAACGGCTGCAGAGgctttaaggccggtcctagcaatcga	CTCTGCAGCCGTTT
ENSG00000239900.14;ADSL;chr22-40353072-40353117-40349831-40350035-40353332-40353419	AAACGGCTGCTAAC	CTGGTAGCTGAGCAACCCAGCCTTTCTGGCCAAAAAGTGTTATGTAATAATATTGTTTGAGCAAAGCTGCTAAATATAAGATCATTGCATTTTCTTTCGTAG	GACTTGATTATTCTTAGAAATGCACTTGACCTGCTTTTGCCAAAG	GTAAGGAGTTGGCAGATGTTTCCTACCAACCCTAGATTCCCTATGTTAGGAGATAGGCACCAGTTAC	CTGGTAGCTGAGCAACCCAGCCTTTCTGGCCAAAAAGTGTTATGTAATAATATTGTTTGAGCAAAGCTGCTAAATATAAGATCATTGCATTTTCTTTCGTAGGACTTGATTATTCTTAGAAATGCACTTGACCTGCTTTTGCCAAAGGTAAGGAGTTGGCAGATGTTTCCTACCAACCCTAGATTCCCTATGTTAGGAGATAGGCACCAGTTAC	aagcttcgacaccgagctcgCTGGTAGCTGAGCAACCCAGCCTTTCTGGCCAAAAAGTGTTATGTAATAATATTGTTTGAGCAAAGCTGCTAAATATAAGATCATTGCATTTTCTTTCGTAGGACTTGATTATTCTTAGAAATGCACTTGACCTGCTTTTGCCAAAGGTAAGGAGTTGGCAGATGTTTCCTACCAACCCTAGATTCCCTATGTTAGGAGATAGGCACCAGTTACtgcaggagacgctgcgtctcagtagAAACGGCTGCTAACgctttaaggccggtcctagcaatcga	GTTAGCAGCCGTTT
ENSG00000239900.14;ADSL;chr22-40354247-40354327-40349831-40350035-40358863-40358912	AAACGGCTGGAGCA	AAAATTATCTGAAAGTTTTGTTCCTAATTATGTAATGAACACAACCTGAATTCAACCTCTTTCTATCACATGATCTTTCTTGTAG	CTTGCCAGAGTGATCTCTCGGCTTGCCGACTTTGCTAAGGAACGAGCCAGTCTACCCACATTAGGTTTCACACATTTCCA	GTAAGTGATAAGATTACTTCTTGTTTATGTGCATATGGCTTTCAGCTGCT	AAAATTATCTGAAAGTTTTGTTCCTAATTATGTAATGAACACAACCTGAATTCAACCTCTTTCTATCACATGATCTTTCTTGTAGCTTGCCAGAGTGATCTCTCGGCTTGCCGACTTTGCTAAGGAACGAGCCAGTCTACCCACATTAGGTTTCACACATTTCCAGTAAGTGATAAGATTACTTCTTGTTTATGTGCATATGGCTTTCAGCTGCT	aagcttcgacaccgagctcgAAAATTATCTGAAAGTTTTGTTCCTAATTATGTAATGAACACAACCTGAATTCAACCTCTTTCTATCACATGATCTTTCTTGTAGCTTGCCAGAGTGATCTCTCGGCTTGCCGACTTTGCTAAGGAACGAGCCAGTCTACCCACATTAGGTTTCACACATTTCCAGTAAGTGATAAGATTACTTCTTGTTTATGTGCATATGGCTTTCAGCTGCTtgcaggagacgctgcgtctcagtagAAACGGCTGGAGCAgctttaaggccggtcctagcaatcga	TGCTCCAGCCGTTT
ENSG00000239900.14;ADSL;chr22-40366435-40366498-40364879-40365056-40367468-40367837	AAACGGCTGGTACT	TAGGTTTCAGTGGTATCCCCTGACATTGGAAAAGGTATTATCTGCTAATATCTTAACATTTTCTTTTGTCTTGTATTTGCTTTCCTCTGGCAG	GTGCAGAGATTCTTAGAAGAGGAGGTGTATCCCCTGTTAAAACCATATGAAAGCGTGATGAAG	GTGAAAGCAGAATTATGTCTGTAGAGTTGGAAGAGAATTAAACGAAAATCATTGTTAA	TAGGTTTCAGTGGTATCCCCTGACATTGGAAAAGGTATTATCTGCTAATATCTTAACATTTTCTTTTGTCTTGTATTTGCTTTCCTCTGGCAGGTGCAGAGATTCTTAGAAGAGGAGGTGTATCCCCTGTTAAAACCATATGAAAGCGTGATGAAGGTGAAAGCAGAATTATGTCTGTAGAGTTGGAAGAGAATTAAACGAAAATCATTGTTAA	aagcttcgacaccgagctcgTAGGTTTCAGTGGTATCCCCTGACATTGGAAAAGGTATTATCTGCTAATATCTTAACATTTTCTTTTGTCTTGTATTTGCTTTCCTCTGGCAGGTGCAGAGATTCTTAGAAGAGGAGGTGTATCCCCTGTTAAAACCATATGAAAGCGTGATGAAGGTGAAAGCAGAATTATGTCTGTAGAGTTGGAAGAGAATTAAACGAAAATCATTGTTAAtgcaggagacgctgcgtctcagtagAAACGGCTGGTACTgctttaaggccggtcctagcaatcga	AGTACCAGCCGTTT
ENSG00000100246.13;DNAL4;chr22-38780925-38781009-38778507-38779613-38794067-38794143	AAACGGCTGTACCA	AGCTTGGGACAGAGAGGCCAGCCAGGAAGGCCAGGTCACGGGCTAAGCCTGTCTCTTGTTTGTTACCCCTGCCCTGTCTCTAG	CACTCGGACATGCCAGAGGAGATGCGCGTGGAGACCATGGAGCTATGTGTCACAGCCTGTGAGAAATTCTCCAACAACAACGAG	GTATTGCCAGCAGTGCAGGCGGCCCCTCGTGCTTTTGATGGCCCCTGT	AGCTTGGGACAGAGAGGCCAGCCAGGAAGGCCAGGTCACGGGCTAAGCCTGTCTCTTGTTTGTTACCCCTGCCCTGTCTCTAGCACTCGGACATGCCAGAGGAGATGCGCGTGGAGACCATGGAGCTATGTGTCACAGCCTGTGAGAAATTCTCCAACAACAACGAGGTATTGCCAGCAGTGCAGGCGGCCCCTCGTGCTTTTGATGGCCCCTGT	aagcttcgacaccgagctcgAGCTTGGGACAGAGAGGCCAGCCAGGAAGGCCAGGTCACGGGCTAAGCCTGTCTCTTGTTTGTTACCCCTGCCCTGTCTCTAGCACTCGGACATGCCAGAGGAGATGCGCGTGGAGACCATGGAGCTATGTGTCACAGCCTGTGAGAAATTCTCCAACAACAACGAGGTATTGCCAGCAGTGCAGGCGGCCCCTCGTGCTTTTGATGGCCCCTGTtgcaggagacgctgcgtctcagtagAAACGGCTGTACCAgctttaaggccggtcctagcaatcga	TGGTACAGCCGTTT
ENSG00000213923.13;CSNK1E;chr22-38295386-38295447-38294341-38294534-38298785-38298934	AAACGGCTGTCTTT	TGGCCAGTCTCCTGGGAGAGACATGGGTTGCAGGAACCACACCCTGTGCCCATGAGCAGGCCCCCAACTCAGCCCAGAGCTCTCTCCTCCACAG	ATGCGGCCCCCTTCCTGCCAGCCCCCTGCCCTTCCCTGTGGACGGCCCCAGGATGAACTAG	GTAACGCAGTCGGGCGCTGCCCCCACATATGCTCTTCTCTGGCCCCTTCTCACTTCCTC	TGGCCAGTCTCCTGGGAGAGACATGGGTTGCAGGAACCACACCCTGTGCCCATGAGCAGGCCCCCAACTCAGCCCAGAGCTCTCTCCTCCACAGATGCGGCCCCCTTCCTGCCAGCCCCCTGCCCTTCCCTGTGGACGGCCCCAGGATGAACTAGGTAACGCAGTCGGGCGCTGCCCCCACATATGCTCTTCTCTGGCCCCTTCTCACTTCCTC	aagcttcgacaccgagctcgTGGCCAGTCTCCTGGGAGAGACATGGGTTGCAGGAACCACACCCTGTGCCCATGAGCAGGCCCCCAACTCAGCCCAGAGCTCTCTCCTCCACAGATGCGGCCCCCTTCCTGCCAGCCCCCTGCCCTTCCCTGTGGACGGCCCCAGGATGAACTAGGTAACGCAGTCGGGCGCTGCCCCCACATATGCTCTTCTCTGGCCCCTTCTCACTTCCTCtgcaggagacgctgcgtctcagtagAAACGGCTGTCTTTgctttaaggccggtcctagcaatcga	AAAGACAGCCGTTT
ENSG00000184381.20;PLA2G6;chr22-38140133-38140169-38134987-38135084-38143104-38143288	AAACGGCTGTTGGT	CTTGGCCTCCCAAAGTGCTAGGATTACAGGCATGAGCCACTGCGCCCGGCCTCTTTACGTTCTTATCAGCATCCTATGGAGTCAAACTTCCCTTCCTCTTTCATCAG	CTCCTTGGAAGGAACGCAGTGGCTGGCCTGAACCAG	GTGAATAACCAAGGGCTGACCCCGCTGCACCTGGCCTGCCAGCTGGGGAAGCAGGAGATGGTCCGCGTGCTG	CTTGGCCTCCCAAAGTGCTAGGATTACAGGCATGAGCCACTGCGCCCGGCCTCTTTACGTTCTTATCAGCATCCTATGGAGTCAAACTTCCCTTCCTCTTTCATCAGCTCCTTGGAAGGAACGCAGTGGCTGGCCTGAACCAGGTGAATAACCAAGGGCTGACCCCGCTGCACCTGGCCTGCCAGCTGGGGAAGCAGGAGATGGTCCGCGTGCTG	aagcttcgacaccgagctcgCTTGGCCTCCCAAAGTGCTAGGATTACAGGCATGAGCCACTGCGCCCGGCCTCTTTACGTTCTTATCAGCATCCTATGGAGTCAAACTTCCCTTCCTCTTTCATCAGCTCCTTGGAAGGAACGCAGTGGCTGGCCTGAACCAGGTGAATAACCAAGGGCTGACCCCGCTGCACCTGGCCTGCCAGCTGGGGAAGCAGGAGATGGTCCGCGTGCTGtgcaggagacgctgcgtctcagtagAAACGGCTGTTGGTgctttaaggccggtcctagcaatcga	ACCAACAGCCGTTT
ENSG00000128298.18;BAIAP2L2;chr22-38085685-38085732-38084651-38085375-38086241-38086449	AAACGGCTTACTTC	GCCCAGTCCTCTGCCCTTGGGCATGGGGAGAGGGAGGGGAGGAGCAAGGGATTGCTTGCCCCTCTCCCCACCAAACCAGCCCTTCCCCACCCCCACTGCAG	AAACTGATGTCCTCAGAGCAGTACCCACCACAGGAGCTCTTCCCGAG	GTGAGTCCTCACATGGGGGCCCAAACAGTGAGGAGGGTGGCAGGTGCGGCGGCACACACTTGTAGT	GCCCAGTCCTCTGCCCTTGGGCATGGGGAGAGGGAGGGGAGGAGCAAGGGATTGCTTGCCCCTCTCCCCACCAAACCAGCCCTTCCCCACCCCCACTGCAGAAACTGATGTCCTCAGAGCAGTACCCACCACAGGAGCTCTTCCCGAGGTGAGTCCTCACATGGGGGCCCAAACAGTGAGGAGGGTGGCAGGTGCGGCGGCACACACTTGTAGT	aagcttcgacaccgagctcgGCCCAGTCCTCTGCCCTTGGGCATGGGGAGAGGGAGGGGAGGAGCAAGGGATTGCTTGCCCCTCTCCCCACCAAACCAGCCCTTCCCCACCCCCACTGCAGAAACTGATGTCCTCAGAGCAGTACCCACCACAGGAGCTCTTCCCGAGGTGAGTCCTCACATGGGGGCCCAAACAGTGAGGAGGGTGGCAGGTGCGGCGGCACACACTTGTAGTtgcaggagacgctgcgtctcagtagAAACGGCTTACTTCgctttaaggccggtcctagcaatcga	GAAGTAAGCCGTTT
ENSG00000100139.14;MICALL1;chr22-37932797-37932888-37932552-37932679-37933038-37933112	AAACGGCTTCACGA	GGGCAGGAGCCTCTATTCCCCGGGGAACTGAGCCAGGCATGGCAGCCAGCCCTGGCCTCAGTGGGTATCTGGCTTCCAG	AGGGCCGTGAGGATGACATGCTGGTGGACTGGTTCAAGCTCATCCACGAGAAGCACCTACTGGTGCGGCGAGAGTCCGAGCTCATCTATGT	GTGAGTCCCCCCGCCTGGGGCATCCCTCCCTGGAATCCGTAGAG	GGGCAGGAGCCTCTATTCCCCGGGGAACTGAGCCAGGCATGGCAGCCAGCCCTGGCCTCAGTGGGTATCTGGCTTCCAGAGGGCCGTGAGGATGACATGCTGGTGGACTGGTTCAAGCTCATCCACGAGAAGCACCTACTGGTGCGGCGAGAGTCCGAGCTCATCTATGTGTGAGTCCCCCCGCCTGGGGCATCCCTCCCTGGAATCCGTAGAG	aagcttcgacaccgagctcgGGGCAGGAGCCTCTATTCCCCGGGGAACTGAGCCAGGCATGGCAGCCAGCCCTGGCCTCAGTGGGTATCTGGCTTCCAGAGGGCCGTGAGGATGACATGCTGGTGGACTGGTTCAAGCTCATCCACGAGAAGCACCTACTGGTGCGGCGAGAGTCCGAGCTCATCTATGTGTGAGTCCCCCCGCCTGGGGCATCCCTCCCTGGAATCCGTAGAGtgcaggagacgctgcgtctcagtagAAACGGCTTCACGAgctttaaggccggtcctagcaatcga	TCGTGAAGCCGTTT
ENSG00000100139.14;MICALL1;chr22-37937745-37937792-37937079-37937194-37940708-37940830	AAACGGCTTCCTTA	AACTCCTGACTTCAGGTGATCCACCCACCTTGGCCTCCCAAAGTGCTGGGATTACAGGTGTGAGCCACCACGCCCAGCTTAACTGCTGCTGCTTATTTCAG	GGAGGAAGAGGAAGACAAGATGTTGGAAGCCATGATCAAGAAGAAAG	GTGAGGCCCTTGCTGGGGATGAGGCTGGTGAGCACTTGAACTTCGGCATTGGGGTTGGAAGGGAGG	AACTCCTGACTTCAGGTGATCCACCCACCTTGGCCTCCCAAAGTGCTGGGATTACAGGTGTGAGCCACCACGCCCAGCTTAACTGCTGCTGCTTATTTCAGGGAGGAAGAGGAAGACAAGATGTTGGAAGCCATGATCAAGAAGAAAGGTGAGGCCCTTGCTGGGGATGAGGCTGGTGAGCACTTGAACTTCGGCATTGGGGTTGGAAGGGAGG	aagcttcgacaccgagctcgAACTCCTGACTTCAGGTGATCCACCCACCTTGGCCTCCCAAAGTGCTGGGATTACAGGTGTGAGCCACCACGCCCAGCTTAACTGCTGCTGCTTATTTCAGGGAGGAAGAGGAAGACAAGATGTTGGAAGCCATGATCAAGAAGAAAGGTGAGGCCCTTGCTGGGGATGAGGCTGGTGAGCACTTGAACTTCGGCATTGGGGTTGGAAGGGAGGtgcaggagacgctgcgtctcagtagAAACGGCTTCCTTAgctttaaggccggtcctagcaatcga	TAAGGAAGCCGTTT
ENSG00000100129.18;EIF3L;chr22-37850014-37850063-37848867-37849482-37851279-37851490	AAACGGCTTCTCGC	CTCTGTATCCTTAGCTCTCTGCTTGGCATCTAGACTCTAGGATGAGCGTTTTGAATTCACGACTTGGCGGCTGTCCTTGACTGTGTCTCTTTCCTTCTAG	GCGGCTTATGACCCCTACGCTTATCCCAGCGACTATGATATGCACACAG	GTGAGACCACGGGTTAGGCTGGCTGAGTACTCGTAGGGATCAGTTCCTTTGGAATGTCTTAGAAC	CTCTGTATCCTTAGCTCTCTGCTTGGCATCTAGACTCTAGGATGAGCGTTTTGAATTCACGACTTGGCGGCTGTCCTTGACTGTGTCTCTTTCCTTCTAGGCGGCTTATGACCCCTACGCTTATCCCAGCGACTATGATATGCACACAGGTGAGACCACGGGTTAGGCTGGCTGAGTACTCGTAGGGATCAGTTCCTTTGGAATGTCTTAGAAC	aagcttcgacaccgagctcgCTCTGTATCCTTAGCTCTCTGCTTGGCATCTAGACTCTAGGATGAGCGTTTTGAATTCACGACTTGGCGGCTGTCCTTGACTGTGTCTCTTTCCTTCTAGGCGGCTTATGACCCCTACGCTTATCCCAGCGACTATGATATGCACACAGGTGAGACCACGGGTTAGGCTGGCTGAGTACTCGTAGGGATCAGTTCCTTTGGAATGTCTTAGAACtgcaggagacgctgcgtctcagtagAAACGGCTTCTCGCgctttaaggccggtcctagcaatcga	GCGAGAAGCCGTTT
ENSG00000100129.18;EIF3L;chr22-37886764-37886845-37877673-37878171-37888425-37888479	AAACGGCTTGATGC	CTTGCAAGTCCATGGTGGCTCCTGGGTTAGATGGCCCTGCTCCTCCACCTGGCTGCTCTTCCCTGACTGTGCTTTCCCCCACAG	GACATGATCCACATCGCGGACACCAAGGTCGCCAGGCGTTATGGGGATTTCTTCATCCGTCAGATCCACAAATTTGAGGAG	GTGAGAGATCTGAGAGAAGAGGGGTTTGTTGGCTCAGGACAGAGCTTAG	CTTGCAAGTCCATGGTGGCTCCTGGGTTAGATGGCCCTGCTCCTCCACCTGGCTGCTCTTCCCTGACTGTGCTTTCCCCCACAGGACATGATCCACATCGCGGACACCAAGGTCGCCAGGCGTTATGGGGATTTCTTCATCCGTCAGATCCACAAATTTGAGGAGGTGAGAGATCTGAGAGAAGAGGGGTTTGTTGGCTCAGGACAGAGCTTAG	aagcttcgacaccgagctcgCTTGCAAGTCCATGGTGGCTCCTGGGTTAGATGGCCCTGCTCCTCCACCTGGCTGCTCTTCCCTGACTGTGCTTTCCCCCACAGGACATGATCCACATCGCGGACACCAAGGTCGCCAGGCGTTATGGGGATTTCTTCATCCGTCAGATCCACAAATTTGAGGAGGTGAGAGATCTGAGAGAAGAGGGGTTTGTTGGCTCAGGACAGAGCTTAGtgcaggagacgctgcgtctcagtagAAACGGCTTGATGCgctttaaggccggtcctagcaatcga	GCATCAAGCCGTTT
ENSG00000285304.1;RP1-37E16.13;chr22-37643097-37643174-37642894-37643006-37643643-37643788	AAACGGCTTGGAGG	CCTGTGCCCTGCTTTCAGCCCCCAGCTTCCCCAGCTTCTGGCTCCCTCCTCCCCCAGCACACTGACCCCCCCATGCCCATCCCCAG	GAGGAGCTGCCAGCCATCCTCAAACACAAGAAAAGCCTCCAGAAGCTCGTGTCCGACTGGAACACACTCAAGAGCAG	GTGGGAGCCCCAGCCGCTCAGGGGGCTCATATCTGGGTCAGCCCACAGAGA	CCTGTGCCCTGCTTTCAGCCCCCAGCTTCCCCAGCTTCTGGCTCCCTCCTCCCCCAGCACACTGACCCCCCCATGCCCATCCCCAGGAGGAGCTGCCAGCCATCCTCAAACACAAGAAAAGCCTCCAGAAGCTCGTGTCCGACTGGAACACACTCAAGAGCAGGTGGGAGCCCCAGCCGCTCAGGGGGCTCATATCTGGGTCAGCCCACAGAGA	aagcttcgacaccgagctcgCCTGTGCCCTGCTTTCAGCCCCCAGCTTCCCCAGCTTCTGGCTCCCTCCTCCCCCAGCACACTGACCCCCCCATGCCCATCCCCAGGAGGAGCTGCCAGCCATCCTCAAACACAAGAAAAGCCTCCAGAAGCTCGTGTCCGACTGGAACACACTCAAGAGCAGGTGGGAGCCCCAGCCGCTCAGGGGGCTCATATCTGGGTCAGCCCACAGAGAtgcaggagacgctgcgtctcagtagAAACGGCTTGGAGGgctttaaggccggtcctagcaatcga	CCTCCAAGCCGTTT
ENSG00000100060.18;MFNG;chr22-37472442-37472528-37469062-37470029-37474511-37474677	AAACGGCTTGTGCA	CTCCTCCACCTGTGCCAGGATGCTGCCCCCTTGTGGGGATCCCCAGTGTGATGCCCCAACACTCTTCTATCTCCCTGCCCAG	GTCACCCTCAGCTACGGTGTCTTTGAGGGGAAACTCAACGTCATTAAGCTACAGGGCCCCTTCTCCCCGGAGGAGGACCCCTCCAG	GTGGGTCTGGGGGCTGGAACCTTGGATGGGAGGAGTGGGGGCTGAGT	CTCCTCCACCTGTGCCAGGATGCTGCCCCCTTGTGGGGATCCCCAGTGTGATGCCCCAACACTCTTCTATCTCCCTGCCCAGGTCACCCTCAGCTACGGTGTCTTTGAGGGGAAACTCAACGTCATTAAGCTACAGGGCCCCTTCTCCCCGGAGGAGGACCCCTCCAGGTGGGTCTGGGGGCTGGAACCTTGGATGGGAGGAGTGGGGGCTGAGT	aagcttcgacaccgagctcgCTCCTCCACCTGTGCCAGGATGCTGCCCCCTTGTGGGGATCCCCAGTGTGATGCCCCAACACTCTTCTATCTCCCTGCCCAGGTCACCCTCAGCTACGGTGTCTTTGAGGGGAAACTCAACGTCATTAAGCTACAGGGCCCCTTCTCCCCGGAGGAGGACCCCTCCAGGTGGGTCTGGGGGCTGGAACCTTGGATGGGAGGAGTGGGGGCTGAGTtgcaggagacgctgcgtctcagtagAAACGGCTTGTGCAgctttaaggccggtcctagcaatcga	TGCACAAGCCGTTT
ENSG00000100060.18;MFNG;chr22-37480720-37480769-37480196-37480299-37485915-37486387	AAACGGCTTTCGCC	AGTACAGAGTCCATCTGGGGCCTGGTGGTGGTGGGCTGTGGATTGGTCTGGGGTGTCCCTTGGGCCGATGTGAGTCCTGACCCCTTCTTCTCCTTCCTAG	ACATTTGTCTTCACCGACAGCCCAGACAAAGGCCTCCAGGAGAGACTGG	GTAACTCTGCCCGGCCTGGGTGTGGTGGGGGACTTTAGCTGTTGCCTGGGAAAGCTGGGGCGGCT	AGTACAGAGTCCATCTGGGGCCTGGTGGTGGTGGGCTGTGGATTGGTCTGGGGTGTCCCTTGGGCCGATGTGAGTCCTGACCCCTTCTTCTCCTTCCTAGACATTTGTCTTCACCGACAGCCCAGACAAAGGCCTCCAGGAGAGACTGGGTAACTCTGCCCGGCCTGGGTGTGGTGGGGGACTTTAGCTGTTGCCTGGGAAAGCTGGGGCGGCT	aagcttcgacaccgagctcgAGTACAGAGTCCATCTGGGGCCTGGTGGTGGTGGGCTGTGGATTGGTCTGGGGTGTCCCTTGGGCCGATGTGAGTCCTGACCCCTTCTTCTCCTTCCTAGACATTTGTCTTCACCGACAGCCCAGACAAAGGCCTCCAGGAGAGACTGGGTAACTCTGCCCGGCCTGGGTGTGGTGGGGGACTTTAGCTGTTGCCTGGGAAAGCTGGGGCGGCTtgcaggagacgctgcgtctcagtagAAACGGCTTTCGCCgctttaaggccggtcctagcaatcga	GGCGAAAGCCGTTT
ENSG00000100336.18;APOL4;chr22-36201992-36202055-36199329-36199376-36204627-36204743	AAACGGCTTTGTCT	GGTGACACAGCAAAACGGTTTATTAAAAATGAAATGAAAATGGTGATTTCTCAGGAGGAGCACACTGTCTCAACCCCTCTTTTCCTGCCCAAG	GAGGAGGCCCCGCAGCGACATGGAGGGAGCTGCTTTGCTGAAAATCTTTGTCGTCTGCATCTG	GTGAGCTTGGCTCAGAGCCCTGAGGTGGGAGGGAGGGCTCCCTGTCTGGGCTGCACAA	GGTGACACAGCAAAACGGTTTATTAAAAATGAAATGAAAATGGTGATTTCTCAGGAGGAGCACACTGTCTCAACCCCTCTTTTCCTGCCCAAGGAGGAGGCCCCGCAGCGACATGGAGGGAGCTGCTTTGCTGAAAATCTTTGTCGTCTGCATCTGGTGAGCTTGGCTCAGAGCCCTGAGGTGGGAGGGAGGGCTCCCTGTCTGGGCTGCACAA	aagcttcgacaccgagctcgGGTGACACAGCAAAACGGTTTATTAAAAATGAAATGAAAATGGTGATTTCTCAGGAGGAGCACACTGTCTCAACCCCTCTTTTCCTGCCCAAGGAGGAGGCCCCGCAGCGACATGGAGGGAGCTGCTTTGCTGAAAATCTTTGTCGTCTGCATCTGGTGAGCTTGGCTCAGAGCCCTGAGGTGGGAGGGAGGGCTCCCTGTCTGGGCTGCACAAtgcaggagacgctgcgtctcagtagAAACGGCTTTGTCTgctttaaggccggtcctagcaatcga	AGACAAAGCCGTTT
ENSG00000100320.23;RBFOX2;chr22-35778024-35778078-35768256-35768349-35781599-35781743	AAACTTGAAAAGTG	CTGAAGAAGAAAAATAAACTATTCCCATTTCAGAAGATAACAAAATATGTGGATAAAAACCTGACCATAAGTAAACGTTTTTATTTTTATCTCTGCAG	CAGTTTGGCAAAATCCTAGATGTAGAAATAATCTTTAATGAACGTGGCTCTAAG	GTAAGCTCCATTTCAGTGTCAAGTGTGCTTGATTTCTTTTTGAGTTTTATGTTATTTTAAATA	CTGAAGAAGAAAAATAAACTATTCCCATTTCAGAAGATAACAAAATATGTGGATAAAAACCTGACCATAAGTAAACGTTTTTATTTTTATCTCTGCAGCAGTTTGGCAAAATCCTAGATGTAGAAATAATCTTTAATGAACGTGGCTCTAAGGTAAGCTCCATTTCAGTGTCAAGTGTGCTTGATTTCTTTTTGAGTTTTATGTTATTTTAAATA	aagcttcgacaccgagctcgCTGAAGAAGAAAAATAAACTATTCCCATTTCAGAAGATAACAAAATATGTGGATAAAAACCTGACCATAAGTAAACGTTTTTATTTTTATCTCTGCAGCAGTTTGGCAAAATCCTAGATGTAGAAATAATCTTTAATGAACGTGGCTCTAAGGTAAGCTCCATTTCAGTGTCAAGTGTGCTTGATTTCTTTTTGAGTTTTATGTTATTTTAAATAtgcaggagacgctgcgtctcagtagAAACTTGAAAAGTGgctttaaggccggtcctagcaatcga	CACTTTTCAAGTTT
ENSG00000128245.15;YWHAH;chr22-31950307-31950422-31944521-31944820-31956138-31957603	AAACTTGAAAGGCG	TTAATGTATTTTTCTCCCTGCACCCTTTAGTATATTTTTATGCAGGCCCCAAAATTTCTGTCTCTAG	GTTGCTGGTAAAATTCCTCCTAGTGTCCAAGTGGAGGCAGCTTGTCTTCTGTCCCAGCATTTTGGTGCTCCTCCCGCCCCTACTCCTGGCTGCAGTGGCATTCCCTTCTGCGGTG	GTGAGTGTTAGCACTTCCAATGATCCGAACCT	TTAATGTATTTTTCTCCCTGCACCCTTTAGTATATTTTTATGCAGGCCCCAAAATTTCTGTCTCTAGGTTGCTGGTAAAATTCCTCCTAGTGTCCAAGTGGAGGCAGCTTGTCTTCTGTCCCAGCATTTTGGTGCTCCTCCCGCCCCTACTCCTGGCTGCAGTGGCATTCCCTTCTGCGGTGGTGAGTGTTAGCACTTCCAATGATCCGAACCT	aagcttcgacaccgagctcgTTAATGTATTTTTCTCCCTGCACCCTTTAGTATATTTTTATGCAGGCCCCAAAATTTCTGTCTCTAGGTTGCTGGTAAAATTCCTCCTAGTGTCCAAGTGGAGGCAGCTTGTCTTCTGTCCCAGCATTTTGGTGCTCCTCCCGCCCCTACTCCTGGCTGCAGTGGCATTCCCTTCTGCGGTGGTGAGTGTTAGCACTTCCAATGATCCGAACCTtgcaggagacgctgcgtctcagtagAAACTTGAAAGGCGgctttaaggccggtcctagcaatcga	CGCCTTTCAAGTTT
ENSG00000285404.1;LL22NC03-44A4.3;chr22-31804161-31804223-31802703-31802838-31804841-31804915	AAACTTGAACCACA	GCCTACTACCCATTTAAATAACATGATTTATAGATAGGGACACTTGTCTCTGCCATTCCCTCCCCACAATTCTTTTTGTCTTTTCTTTTTTTAG	GAATTGGTGTGGATTTGGTGTGCATGGGAGAGCAACCGTTACATGCTGTCCCATTGTTCAAG	GTAATTAGATTTCGGATTTGTTTACTAAAGGCCAGTTGGAGTATAGTTAGAAAGAGAAA	GCCTACTACCCATTTAAATAACATGATTTATAGATAGGGACACTTGTCTCTGCCATTCCCTCCCCACAATTCTTTTTGTCTTTTCTTTTTTTAGGAATTGGTGTGGATTTGGTGTGCATGGGAGAGCAACCGTTACATGCTGTCCCATTGTTCAAGGTAATTAGATTTCGGATTTGTTTACTAAAGGCCAGTTGGAGTATAGTTAGAAAGAGAAA	aagcttcgacaccgagctcgGCCTACTACCCATTTAAATAACATGATTTATAGATAGGGACACTTGTCTCTGCCATTCCCTCCCCACAATTCTTTTTGTCTTTTCTTTTTTTAGGAATTGGTGTGGATTTGGTGTGCATGGGAGAGCAACCGTTACATGCTGTCCCATTGTTCAAGGTAATTAGATTTCGGATTTGTTTACTAAAGGCCAGTTGGAGTATAGTTAGAAAGAGAAAtgcaggagacgctgcgtctcagtagAAACTTGAACCACAgctttaaggccggtcctagcaatcga	TGTGGTTCAAGTTT
ENSG00000183530.14;PRR14L;chr22-31701655-31701762-31688155-31688227-31703549-31703718	AAACTTGAACGGGA	CTTGTCTCAAAAAATATATAAATAAAATGTCTTACAGCTTGACCATCTTTCTTCTTAATCCTTAAAAATAG	GCTGAGCCAGAGAAGAGGCCAAAGAAAGTCTCACAGATTCGCATCCGGAAAACCATTCCTAGGCCAGATCCTAATCTTACCCCCATGGGCCTTCCTCGACCCAAAAG	GTGAGCTCCTTCTCTGTTACAAGCTAGGTTCACTTT	CTTGTCTCAAAAAATATATAAATAAAATGTCTTACAGCTTGACCATCTTTCTTCTTAATCCTTAAAAATAGGCTGAGCCAGAGAAGAGGCCAAAGAAAGTCTCACAGATTCGCATCCGGAAAACCATTCCTAGGCCAGATCCTAATCTTACCCCCATGGGCCTTCCTCGACCCAAAAGGTGAGCTCCTTCTCTGTTACAAGCTAGGTTCACTTT	aagcttcgacaccgagctcgCTTGTCTCAAAAAATATATAAATAAAATGTCTTACAGCTTGACCATCTTTCTTCTTAATCCTTAAAAATAGGCTGAGCCAGAGAAGAGGCCAAAGAAAGTCTCACAGATTCGCATCCGGAAAACCATTCCTAGGCCAGATCCTAATCTTACCCCCATGGGCCTTCCTCGACCCAAAAGGTGAGCTCCTTCTCTGTTACAAGCTAGGTTCACTTTtgcaggagacgctgcgtctcagtagAAACTTGAACGGGAgctttaaggccggtcctagcaatcga	TCCCGTTCAAGTTT
ENSG00000183530.14;PRR14L;chr22-31725537-31725610-31712082-31717291-31738386-31738911	AAACTTGAAGAATG	CTCTGTCTCAAAAAATAATAATAATAATAATATTCATTAACTCAGAATCTTCTGAATCCCCCTTGACCACTGGATTTTCTTACTGTAG	GAGGATCTCCTGATGCAGTCCAGCAAAGAACTTTCACATGTGGACCTCCCTGAAGATTTTCTAAGGAGCAAAG	GTATTTATTTCTCTCAAATCTCTTCCTTTATCCACTTACTGCAAATACTGTTT	CTCTGTCTCAAAAAATAATAATAATAATAATATTCATTAACTCAGAATCTTCTGAATCCCCCTTGACCACTGGATTTTCTTACTGTAGGAGGATCTCCTGATGCAGTCCAGCAAAGAACTTTCACATGTGGACCTCCCTGAAGATTTTCTAAGGAGCAAAGGTATTTATTTCTCTCAAATCTCTTCCTTTATCCACTTACTGCAAATACTGTTT	aagcttcgacaccgagctcgCTCTGTCTCAAAAAATAATAATAATAATAATATTCATTAACTCAGAATCTTCTGAATCCCCCTTGACCACTGGATTTTCTTACTGTAGGAGGATCTCCTGATGCAGTCCAGCAAAGAACTTTCACATGTGGACCTCCCTGAAGATTTTCTAAGGAGCAAAGGTATTTATTTCTCTCAAATCTCTTCCTTTATCCACTTACTGCAAATACTGTTTtgcaggagacgctgcgtctcagtagAAACTTGAAGAATGgctttaaggccggtcctagcaatcga	CATTCTTCAAGTTT
ENSG00000184708.18;EIF4ENIF1;chr22-31444605-31444690-31442961-31443094-31447425-31447565	AAACTTGAAGCTAC	AGGCTGGTCTTGAGTATTATATGGTTTTAAGACTTGAAGTTAAGCAGATTGGGGTTCATGCTGATAATTGGTTTGTTCACAG	GCAACAGCGAGTGACCAAGTCACCAGCACCCGTGCATCGAGGGAATTCCTCTTCCCCTGCCCCTGCTGCCTCCATCACAAGCATG	GTCAGTGACCTTTAGTAACTGTGAAGGACTTTAAGGCTTCTCCCTGT	AGGCTGGTCTTGAGTATTATATGGTTTTAAGACTTGAAGTTAAGCAGATTGGGGTTCATGCTGATAATTGGTTTGTTCACAGGCAACAGCGAGTGACCAAGTCACCAGCACCCGTGCATCGAGGGAATTCCTCTTCCCCTGCCCCTGCTGCCTCCATCACAAGCATGGTCAGTGACCTTTAGTAACTGTGAAGGACTTTAAGGCTTCTCCCTGT	aagcttcgacaccgagctcgAGGCTGGTCTTGAGTATTATATGGTTTTAAGACTTGAAGTTAAGCAGATTGGGGTTCATGCTGATAATTGGTTTGTTCACAGGCAACAGCGAGTGACCAAGTCACCAGCACCCGTGCATCGAGGGAATTCCTCTTCCCCTGCCCCTGCTGCCTCCATCACAAGCATGGTCAGTGACCTTTAGTAACTGTGAAGGACTTTAAGGCTTCTCCCTGTtgcaggagacgctgcgtctcagtagAAACTTGAAGCTACgctttaaggccggtcctagcaatcga	GTAGCTTCAAGTTT
ENSG00000184708.18;EIF4ENIF1;chr22-31450288-31450360-31449347-31449531-31454143-31454376	AAACTTGAAGTTCG	AGTATTTTATGCTTTCTTGTGGTCCCCAATCAATCTGTAAGTTAAGTGAGTTAAGAAAGTTAAAACCAGTTTTCTTTTGACTCTTTTAG	CGAAACCTTGAAAGCCATTTGATGTCCCCTGCTGAGATTCCAGGCCAGCCTGTCCCTAAGAACATCCTGCAG	GTACTTCACAATCTTATACTGAGGCCTTGGAGTCTTGAACAGTAGTCTTCTGAA	AGTATTTTATGCTTTCTTGTGGTCCCCAATCAATCTGTAAGTTAAGTGAGTTAAGAAAGTTAAAACCAGTTTTCTTTTGACTCTTTTAGCGAAACCTTGAAAGCCATTTGATGTCCCCTGCTGAGATTCCAGGCCAGCCTGTCCCTAAGAACATCCTGCAGGTACTTCACAATCTTATACTGAGGCCTTGGAGTCTTGAACAGTAGTCTTCTGAA	aagcttcgacaccgagctcgAGTATTTTATGCTTTCTTGTGGTCCCCAATCAATCTGTAAGTTAAGTGAGTTAAGAAAGTTAAAACCAGTTTTCTTTTGACTCTTTTAGCGAAACCTTGAAAGCCATTTGATGTCCCCTGCTGAGATTCCAGGCCAGCCTGTCCCTAAGAACATCCTGCAGGTACTTCACAATCTTATACTGAGGCCTTGGAGTCTTGAACAGTAGTCTTCTGAAtgcaggagacgctgcgtctcagtagAAACTTGAAGTTCGgctttaaggccggtcctagcaatcga	CGAACTTCAAGTTT
ENSG00000100078.4;PLA2G3;chr22-31136682-31136799-31134806-31135936-31136907-31137040	AAACTTGAATGTCG	CAGGCATGGGAAGGGGCCCCTGGCTGGCAAGGCCCTGCCCCGGCCTGAGCCTGCCTCTGTTCTCAG	TCTGGCACGCTTCCTGAGGCTCCACAGCCCACCCGAGGTTACCAACATGCTTTGGGAGCTGCTGGGCACAACCTGCTTCAAGCTGGCCCCTCCACTGGACTGTGTGGAAGGCAAAAA	GTAAGTGATGTCAGAGCCAGGAGGGATGGGG	CAGGCATGGGAAGGGGCCCCTGGCTGGCAAGGCCCTGCCCCGGCCTGAGCCTGCCTCTGTTCTCAGTCTGGCACGCTTCCTGAGGCTCCACAGCCCACCCGAGGTTACCAACATGCTTTGGGAGCTGCTGGGCACAACCTGCTTCAAGCTGGCCCCTCCACTGGACTGTGTGGAAGGCAAAAAGTAAGTGATGTCAGAGCCAGGAGGGATGGGG	aagcttcgacaccgagctcgCAGGCATGGGAAGGGGCCCCTGGCTGGCAAGGCCCTGCCCCGGCCTGAGCCTGCCTCTGTTCTCAGTCTGGCACGCTTCCTGAGGCTCCACAGCCCACCCGAGGTTACCAACATGCTTTGGGAGCTGCTGGGCACAACCTGCTTCAAGCTGGCCCCTCCACTGGACTGTGTGGAAGGCAAAAAGTAAGTGATGTCAGAGCCAGGAGGGATGGGGtgcaggagacgctgcgtctcagtagAAACTTGAATGTCGgctttaaggccggtcctagcaatcga	CGACATTCAAGTTT
ENSG00000183963.19;SMTN;chr22-31090107-31090180-31089655-31090019-31090807-31090879	AAACTTGACACCAA	GGGATGCCAGGCAAGTGAGCAGGTCTGGGAGTCAGGCCTTGCTCAGGCCCTGTTCTTCTCCCTTGCAG	CTTCTGTCTGGCCCCAAAGAGACCCCTGCTGCCCAGAGCCCCACCAGAGGCCCCTCTGACACCAAGAGAGCAG	GTGAGGGTCCCAGCAGGGGTAGTCACAGGCATCTTTCTTCCCCTCCCCCTGCC	GGGATGCCAGGCAAGTGAGCAGGTCTGGGAGTCAGGCCTTGCTCAGGCCCTGTTCTTCTCCCTTGCAGCTTCTGTCTGGCCCCAAAGAGACCCCTGCTGCCCAGAGCCCCACCAGAGGCCCCTCTGACACCAAGAGAGCAGGTGAGGGTCCCAGCAGGGGTAGTCACAGGCATCTTTCTTCCCCTCCCCCTGCC	aagcttcgacaccgagctcgGGGATGCCAGGCAAGTGAGCAGGTCTGGGAGTCAGGCCTTGCTCAGGCCCTGTTCTTCTCCCTTGCAGCTTCTGTCTGGCCCCAAAGAGACCCCTGCTGCCCAGAGCCCCACCAGAGGCCCCTCTGACACCAAGAGAGCAGGTGAGGGTCCCAGCAGGGGTAGTCACAGGCATCTTTCTTCCCCTCCCCCTGCCtgcaggagacgctgcgtctcagtagAAACTTGACACCAAgctttaaggccggtcctagcaatcga	TTGGTGTCAAGTTT
ENSG00000183963.19;SMTN;chr22-31090807-31090879-31090107-31090180-31090960-31091027	AAACTTGACATGAC	AGAGGAGAGGATTATGAAAGGTGGACACCCACTATCCCCTGTCTTTTCTCTTTCCCCACATGGCCATCACCCCCTCCCCAACCTGCCAG	ACGTGGCTGGACCCCGACCCTGCCAACGCTCCCTGTCGGTGCTCAGCCCCCGCCAACCAGCCCAGAACCGAG	GTACTACCTATTCTCACCCTGCCTAGGATCTGTGCAGACCCTGTCCCACCCAGT	AGAGGAGAGGATTATGAAAGGTGGACACCCACTATCCCCTGTCTTTTCTCTTTCCCCACATGGCCATCACCCCCTCCCCAACCTGCCAGACGTGGCTGGACCCCGACCCTGCCAACGCTCCCTGTCGGTGCTCAGCCCCCGCCAACCAGCCCAGAACCGAGGTACTACCTATTCTCACCCTGCCTAGGATCTGTGCAGACCCTGTCCCACCCAGT	aagcttcgacaccgagctcgAGAGGAGAGGATTATGAAAGGTGGACACCCACTATCCCCTGTCTTTTCTCTTTCCCCACATGGCCATCACCCCCTCCCCAACCTGCCAGACGTGGCTGGACCCCGACCCTGCCAACGCTCCCTGTCGGTGCTCAGCCCCCGCCAACCAGCCCAGAACCGAGGTACTACCTATTCTCACCCTGCCTAGGATCTGTGCAGACCCTGTCCCACCCAGTtgcaggagacgctgcgtctcagtagAAACTTGACATGACgctttaaggccggtcctagcaatcga	GTCATGTCAAGTTT
ENSG00000183963.19;SMTN;chr22-31093783-31093876-31091674-31091847-31095302-31095455	AAACTTGACCCAAA	CTTGTGTCCGGCCTTGAGCCTGAGCTGGAGCCCAGCGAGCTGCTCCTGGCTGCCGCCGACCCCGAGGCCCTCTTTCAG	GCTGCCGAGGATGCCGGGACCCCCGTGGCCCACCCACCTGCCTTCAGCACCCGCCGCCGCTCCTCCACCGGCACCACCCGCAGCACTAGTCTC	GTAAGTGCTTCTGGGTTGGTGGGAGGGGTAGTTTTGAGCCAGG	CTTGTGTCCGGCCTTGAGCCTGAGCTGGAGCCCAGCGAGCTGCTCCTGGCTGCCGCCGACCCCGAGGCCCTCTTTCAGGCTGCCGAGGATGCCGGGACCCCCGTGGCCCACCCACCTGCCTTCAGCACCCGCCGCCGCTCCTCCACCGGCACCACCCGCAGCACTAGTCTCGTAAGTGCTTCTGGGTTGGTGGGAGGGGTAGTTTTGAGCCAGG	aagcttcgacaccgagctcgCTTGTGTCCGGCCTTGAGCCTGAGCTGGAGCCCAGCGAGCTGCTCCTGGCTGCCGCCGACCCCGAGGCCCTCTTTCAGGCTGCCGAGGATGCCGGGACCCCCGTGGCCCACCCACCTGCCTTCAGCACCCGCCGCCGCTCCTCCACCGGCACCACCCGCAGCACTAGTCTCGTAAGTGCTTCTGGGTTGGTGGGAGGGGTAGTTTTGAGCCAGGtgcaggagacgctgcgtctcagtagAAACTTGACCCAAAgctttaaggccggtcctagcaatcga	TTTGGGTCAAGTTT
ENSG00000183963.19;SMTN;chr22-31099061-31099179-31098666-31098840-31099744-31099896	AAACTTGACCTCAC	CTGGGTGGGCCCACCGAGGCATGCCCCTTATAGTCGTGTGACCTGGTCCTGACACCGCCCCTACAG	CAGCCCTGGCGGACCCCGCGCAGCCGTGCAGCGATCCACCAGCTTCGGGGTCCCCAACGCCAACAGCATCAAGCAGATGCTGCTGGACTGGTGTCGAGCCAAGACTCGCGGCTACGAG	GTGAGCCCCGGGAGGCCAGGGGGCCTGGAGG	CTGGGTGGGCCCACCGAGGCATGCCCCTTATAGTCGTGTGACCTGGTCCTGACACCGCCCCTACAGCAGCCCTGGCGGACCCCGCGCAGCCGTGCAGCGATCCACCAGCTTCGGGGTCCCCAACGCCAACAGCATCAAGCAGATGCTGCTGGACTGGTGTCGAGCCAAGACTCGCGGCTACGAGGTGAGCCCCGGGAGGCCAGGGGGCCTGGAGG	aagcttcgacaccgagctcgCTGGGTGGGCCCACCGAGGCATGCCCCTTATAGTCGTGTGACCTGGTCCTGACACCGCCCCTACAGCAGCCCTGGCGGACCCCGCGCAGCCGTGCAGCGATCCACCAGCTTCGGGGTCCCCAACGCCAACAGCATCAAGCAGATGCTGCTGGACTGGTGTCGAGCCAAGACTCGCGGCTACGAGGTGAGCCCCGGGAGGCCAGGGGGCCTGGAGGtgcaggagacgctgcgtctcagtagAAACTTGACCTCACgctttaaggccggtcctagcaatcga	GTGAGGTCAAGTTT
ENSG00000183963.19;SMTN;chr22-31099064-31099179-31098666-31098840-31099744-31099896	AAACTTGACGAGTT	GGGTGGGCCCACCGAGGCATGCCCCTTATAGTCGTGTGACCTGGTCCTGACACCGCCCCTACAGCAG	CCCTGGCGGACCCCGCGCAGCCGTGCAGCGATCCACCAGCTTCGGGGTCCCCAACGCCAACAGCATCAAGCAGATGCTGCTGGACTGGTGTCGAGCCAAGACTCGCGGCTACGAG	GTGAGCCCCGGGAGGCCAGGGGGCCTGGAGGC	GGGTGGGCCCACCGAGGCATGCCCCTTATAGTCGTGTGACCTGGTCCTGACACCGCCCCTACAGCAGCCCTGGCGGACCCCGCGCAGCCGTGCAGCGATCCACCAGCTTCGGGGTCCCCAACGCCAACAGCATCAAGCAGATGCTGCTGGACTGGTGTCGAGCCAAGACTCGCGGCTACGAGGTGAGCCCCGGGAGGCCAGGGGGCCTGGAGGC	aagcttcgacaccgagctcgGGGTGGGCCCACCGAGGCATGCCCCTTATAGTCGTGTGACCTGGTCCTGACACCGCCCCTACAGCAGCCCTGGCGGACCCCGCGCAGCCGTGCAGCGATCCACCAGCTTCGGGGTCCCCAACGCCAACAGCATCAAGCAGATGCTGCTGGACTGGTGTCGAGCCAAGACTCGCGGCTACGAGGTGAGCCCCGGGAGGCCAGGGGGCCTGGAGGCtgcaggagacgctgcgtctcagtagAAACTTGACGAGTTgctttaaggccggtcctagcaatcga	AACTCGTCAAGTTT
ENSG00000100012.12;SEC14L3;chr22-30470211-30470255-30470018-30470078-30470506-30470582	AAACTTGACGTGTA	GCAAGGTCTCACCCAGGCCCCCAGTGTCCTCCATAGCTCCCACTGGCCAGGAGTAAGACAAGGCATCTTTCCTGTCTCACACCTTCCTTCTGTTTTCCCACAG	CTCGGAATTTTGACTTGCAGAAGTCGGAGGCTTTGCTCCGCAAG	GTGAGACCTATCCACTCTGGAAATTTATGGAGGGGATTTGTCAGGGGCAATCCATGCCTCAAGCCCCT	GCAAGGTCTCACCCAGGCCCCCAGTGTCCTCCATAGCTCCCACTGGCCAGGAGTAAGACAAGGCATCTTTCCTGTCTCACACCTTCCTTCTGTTTTCCCACAGCTCGGAATTTTGACTTGCAGAAGTCGGAGGCTTTGCTCCGCAAGGTGAGACCTATCCACTCTGGAAATTTATGGAGGGGATTTGTCAGGGGCAATCCATGCCTCAAGCCCCT	aagcttcgacaccgagctcgGCAAGGTCTCACCCAGGCCCCCAGTGTCCTCCATAGCTCCCACTGGCCAGGAGTAAGACAAGGCATCTTTCCTGTCTCACACCTTCCTTCTGTTTTCCCACAGCTCGGAATTTTGACTTGCAGAAGTCGGAGGCTTTGCTCCGCAAGGTGAGACCTATCCACTCTGGAAATTTATGGAGGGGATTTGTCAGGGGCAATCCATGCCTCAAGCCCCTtgcaggagacgctgcgtctcagtagAAACTTGACGTGTAgctttaaggccggtcctagcaatcga	TACACGTCAAGTTT
ENSG00000100003.18;SEC14L2;chr22-30399642-30399718-30396994-30397170-30406341-30406385	AAACTTGACTCATT	TCCAGCAAAGATCTCAGTGGAGAGTCCTAGGCAGAGGGCAGCAGTCAGGGCGGGCCCTACCACTCACCCCGATGCCTCTCCCTACAG	TTTCGGGAGAATGTCCAGGATGTGCTGCCGGCCCTGCCGAATCCAGATGACTATTTTCTCCTGCGTTGGCTCCGAG	GTGAGGGAAGAGGGGCTGCGGGAGGCTGGGGCAGGGGCTTGTTCTGGGCAAC	TCCAGCAAAGATCTCAGTGGAGAGTCCTAGGCAGAGGGCAGCAGTCAGGGCGGGCCCTACCACTCACCCCGATGCCTCTCCCTACAGTTTCGGGAGAATGTCCAGGATGTGCTGCCGGCCCTGCCGAATCCAGATGACTATTTTCTCCTGCGTTGGCTCCGAGGTGAGGGAAGAGGGGCTGCGGGAGGCTGGGGCAGGGGCTTGTTCTGGGCAAC	aagcttcgacaccgagctcgTCCAGCAAAGATCTCAGTGGAGAGTCCTAGGCAGAGGGCAGCAGTCAGGGCGGGCCCTACCACTCACCCCGATGCCTCTCCCTACAGTTTCGGGAGAATGTCCAGGATGTGCTGCCGGCCCTGCCGAATCCAGATGACTATTTTCTCCTGCGTTGGCTCCGAGGTGAGGGAAGAGGGGCTGCGGGAGGCTGGGGCAGGGGCTTGTTCTGGGCAACtgcaggagacgctgcgtctcagtagAAACTTGACTCATTgctttaaggccggtcctagcaatcga	AATGAGTCAAGTTT
ENSG00000100003.18;SEC14L2;chr22-30407094-30407154-30406341-30406385-30407414-30407477	AAACTTGACTGGAT	CCTTGGCCTCCCAAAGTGCTGGGATTACAGGTGTGAACCACCATGCCTGGCTGTCCATCCCTCCTTTTAAAAATTTCCCCATTGTATCTTTGTAG	CATGTGGAGTTCCGAAAGCAAAAGGACATTGACAACATCATTAGCTGGCAGCCTCCAGAG	GTGAGCACAAATTATCCCACCTCATCCCTATGCTAGGCCTTTCAGACCCACAACCTGGGT	CCTTGGCCTCCCAAAGTGCTGGGATTACAGGTGTGAACCACCATGCCTGGCTGTCCATCCCTCCTTTTAAAAATTTCCCCATTGTATCTTTGTAGCATGTGGAGTTCCGAAAGCAAAAGGACATTGACAACATCATTAGCTGGCAGCCTCCAGAGGTGAGCACAAATTATCCCACCTCATCCCTATGCTAGGCCTTTCAGACCCACAACCTGGGT	aagcttcgacaccgagctcgCCTTGGCCTCCCAAAGTGCTGGGATTACAGGTGTGAACCACCATGCCTGGCTGTCCATCCCTCCTTTTAAAAATTTCCCCATTGTATCTTTGTAGCATGTGGAGTTCCGAAAGCAAAAGGACATTGACAACATCATTAGCTGGCAGCCTCCAGAGGTGAGCACAAATTATCCCACCTCATCCCTATGCTAGGCCTTTCAGACCCACAACCTGGGTtgcaggagacgctgcgtctcagtagAAACTTGACTGGATgctttaaggccggtcctagcaatcga	ATCCAGTCAAGTTT
ENSG00000100003.18;SEC14L2;chr22-30409186-30409282-30407414-30407603-30409425-30409486	AAACTTGACTTGGA	AATCATTTGGCCTGGACTGGAACGGGCTTCTGAAGTAGGACAGCCTGACAAGACTTCCTGCTCTCTGTTCCCTGCAG	TTGGGGAGGAAGGTGGAGACCATCACCATAATTTATGACTGCGAGGGGCTTGGCCTCAAGCATCTCTGGAAGCCTGCTGTGGAGGCCTATGGAGAG	GTGAGGGGCAGGGGTGGGGAGGAAGGGGACAGAGGGAAGGGG	AATCATTTGGCCTGGACTGGAACGGGCTTCTGAAGTAGGACAGCCTGACAAGACTTCCTGCTCTCTGTTCCCTGCAGTTGGGGAGGAAGGTGGAGACCATCACCATAATTTATGACTGCGAGGGGCTTGGCCTCAAGCATCTCTGGAAGCCTGCTGTGGAGGCCTATGGAGAGGTGAGGGGCAGGGGTGGGGAGGAAGGGGACAGAGGGAAGGGG	aagcttcgacaccgagctcgAATCATTTGGCCTGGACTGGAACGGGCTTCTGAAGTAGGACAGCCTGACAAGACTTCCTGCTCTCTGTTCCCTGCAGTTGGGGAGGAAGGTGGAGACCATCACCATAATTTATGACTGCGAGGGGCTTGGCCTCAAGCATCTCTGGAAGCCTGCTGTGGAGGCCTATGGAGAGGTGAGGGGCAGGGGTGGGGAGGAAGGGGACAGAGGGAAGGGGtgcaggagacgctgcgtctcagtagAAACTTGACTTGGAgctttaaggccggtcctagcaatcga	TCCAAGTCAAGTTT
ENSG00000099999.15;RNF215;chr22-30379547-30379622-30377819-30378142-30379710-30379780	AAACTTGAGACGAG	TGAGCACCAGGGGTGGGGTCCCTCGGCCTACTCTGCCTGCTCCTCACCTGATGCCTCTCTCCCTGTTCTTCTTCCCCTCCCCTGCAG	GGAACCGCTACTCCGATGATTAGCTGCCCAGCTGGACTCTGCACATGGGGATGGACCCTTCCTGCCTGCACCCCG	GTCCTCAGCCTGGGCTCCCAGGACAGGACAGGATGGGACAGCAGGATAGACA	TGAGCACCAGGGGTGGGGTCCCTCGGCCTACTCTGCCTGCTCCTCACCTGATGCCTCTCTCCCTGTTCTTCTTCCCCTCCCCTGCAGGGAACCGCTACTCCGATGATTAGCTGCCCAGCTGGACTCTGCACATGGGGATGGACCCTTCCTGCCTGCACCCCGGTCCTCAGCCTGGGCTCCCAGGACAGGACAGGATGGGACAGCAGGATAGACA	aagcttcgacaccgagctcgTGAGCACCAGGGGTGGGGTCCCTCGGCCTACTCTGCCTGCTCCTCACCTGATGCCTCTCTCCCTGTTCTTCTTCCCCTCCCCTGCAGGGAACCGCTACTCCGATGATTAGCTGCCCAGCTGGACTCTGCACATGGGGATGGACCCTTCCTGCCTGCACCCCGGTCCTCAGCCTGGGCTCCCAGGACAGGACAGGATGGGACAGCAGGATAGACAtgcaggagacgctgcgtctcagtagAAACTTGAGACGAGgctttaaggccggtcctagcaatcga	CTCGTCTCAAGTTT
ENSG00000248751.6;RP1-130H16.18;chr22-30292772-30292851-30287372-30287560-30293650-30293805	AAACTTGAGATACC	AGGAAGACTGGGGGCCCAGGCTGGGAGGCAGAAGGGGAAGGTCCTTCTTCTTGGTGTCCACTTGCCTGTGTCACTGCCCCTGCAG	GTGGTGGAGTTGCCCGTGACAGAGCGCCAGATTGAGCGCGAACACCTCATTCAGCTGCGGCGCTGGCAGGAGACCCGGG	GTGAGCTGCAGTGCCGCTCCCCGCCCAGGCTGCATGGTGCCAAGGCTATC	AGGAAGACTGGGGGCCCAGGCTGGGAGGCAGAAGGGGAAGGTCCTTCTTCTTGGTGTCCACTTGCCTGTGTCACTGCCCCTGCAGGTGGTGGAGTTGCCCGTGACAGAGCGCCAGATTGAGCGCGAACACCTCATTCAGCTGCGGCGCTGGCAGGAGACCCGGGGTGAGCTGCAGTGCCGCTCCCCGCCCAGGCTGCATGGTGCCAAGGCTATC	aagcttcgacaccgagctcgAGGAAGACTGGGGGCCCAGGCTGGGAGGCAGAAGGGGAAGGTCCTTCTTCTTGGTGTCCACTTGCCTGTGTCACTGCCCCTGCAGGTGGTGGAGTTGCCCGTGACAGAGCGCCAGATTGAGCGCGAACACCTCATTCAGCTGCGGCGCTGGCAGGAGACCCGGGGTGAGCTGCAGTGCCGCTCCCCGCCCAGGCTGCATGGTGCCAAGGCTATCtgcaggagacgctgcgtctcagtagAAACTTGAGATACCgctttaaggccggtcctagcaatcga	GGTATCTCAAGTTT
ENSG00000248751.6;RP1-130H16.18;chr22-30295736-30295843-30294940-30295055-30299443-30299476	AAACTTGAGCGATT	GGGCAGCCGTGTCCTGTCAGCAAAGCCCACCTCCATCCTCCCCAGCCCCTAATTTGTGCCCTTGCTTCTAG	GAGCTGGACATGTCCCCTGGGGACCCCAAGTGGCTGGACGTGATTGAGCGTGACCTGCACCGGCAGTTCCCATTCCATGAGATGTTTGTGTCCCGGGGGGGCCACGG	GTGAGCAGGCTGGGCCTCATGAGGTGGGAGGTGGCT	GGGCAGCCGTGTCCTGTCAGCAAAGCCCACCTCCATCCTCCCCAGCCCCTAATTTGTGCCCTTGCTTCTAGGAGCTGGACATGTCCCCTGGGGACCCCAAGTGGCTGGACGTGATTGAGCGTGACCTGCACCGGCAGTTCCCATTCCATGAGATGTTTGTGTCCCGGGGGGGCCACGGGTGAGCAGGCTGGGCCTCATGAGGTGGGAGGTGGCT	aagcttcgacaccgagctcgGGGCAGCCGTGTCCTGTCAGCAAAGCCCACCTCCATCCTCCCCAGCCCCTAATTTGTGCCCTTGCTTCTAGGAGCTGGACATGTCCCCTGGGGACCCCAAGTGGCTGGACGTGATTGAGCGTGACCTGCACCGGCAGTTCCCATTCCATGAGATGTTTGTGTCCCGGGGGGGCCACGGGTGAGCAGGCTGGGCCTCATGAGGTGGGAGGTGGCTtgcaggagacgctgcgtctcagtagAAACTTGAGCGATTgctttaaggccggtcctagcaatcga	AATCGCTCAAGTTT
ENSG00000227117.6;HORMAD2-AS1;chr22-30040176-30040278-30018616-30018729-30050460-30050589	AAACTTGAGGAAGC	GCTGGAGATGGCCTAGAGTCCTTCCCACACCCTGAGAGACCTGACATATTTCCCTATTCTCTTGGGTTTGGCAG	ATATGGGTAAGAGGAGGGATGCTGTTGCCTTGGAGCTGCCAGGCTGCATGGCAGACAAGCAGGATTCCTGCTGCCTCCCATGGAGACTATACTGGAACGCAG	GTAAGGTGCTGGGAATCAGTCACAGATGTTCAAGTGCAA	GCTGGAGATGGCCTAGAGTCCTTCCCACACCCTGAGAGACCTGACATATTTCCCTATTCTCTTGGGTTTGGCAGATATGGGTAAGAGGAGGGATGCTGTTGCCTTGGAGCTGCCAGGCTGCATGGCAGACAAGCAGGATTCCTGCTGCCTCCCATGGAGACTATACTGGAACGCAGGTAAGGTGCTGGGAATCAGTCACAGATGTTCAAGTGCAA	aagcttcgacaccgagctcgGCTGGAGATGGCCTAGAGTCCTTCCCACACCCTGAGAGACCTGACATATTTCCCTATTCTCTTGGGTTTGGCAGATATGGGTAAGAGGAGGGATGCTGTTGCCTTGGAGCTGCCAGGCTGCATGGCAGACAAGCAGGATTCCTGCTGCCTCCCATGGAGACTATACTGGAACGCAGGTAAGGTGCTGGGAATCAGTCACAGATGTTCAAGTGCAAtgcaggagacgctgcgtctcagtagAAACTTGAGGAAGCgctttaaggccggtcctagcaatcga	GCTTCCTCAAGTTT
ENSG00000100330.16;MTMR3;chr22-29988479-29988562-29978935-29979052-29991503-29991628	AAACTTGAGGGATG	TAATTAGTCTTGTTGGACACATTGAAGAACTCCAGGGTCAATGCCTTTTTGACTAAGAGGACTTCATTTTTTTAAAATTGCAG	GTTCCATTACAGCTTATAGAAAGTGTTGAATGCCGAGATATATTTCAGCTTCATTTGACTTGCAAAGACTGCAAAGTTATCAG	GTATGTGGTATGGTATGTTTGTGTTGCTGTTTAGTGTGGAAAATATTT	TAATTAGTCTTGTTGGACACATTGAAGAACTCCAGGGTCAATGCCTTTTTGACTAAGAGGACTTCATTTTTTTAAAATTGCAGGTTCCATTACAGCTTATAGAAAGTGTTGAATGCCGAGATATATTTCAGCTTCATTTGACTTGCAAAGACTGCAAAGTTATCAGGTATGTGGTATGGTATGTTTGTGTTGCTGTTTAGTGTGGAAAATATTT	aagcttcgacaccgagctcgTAATTAGTCTTGTTGGACACATTGAAGAACTCCAGGGTCAATGCCTTTTTGACTAAGAGGACTTCATTTTTTTAAAATTGCAGGTTCCATTACAGCTTATAGAAAGTGTTGAATGCCGAGATATATTTCAGCTTCATTTGACTTGCAAAGACTGCAAAGTTATCAGGTATGTGGTATGGTATGTTTGTGTTGCTGTTTAGTGTGGAAAATATTTtgcaggagacgctgcgtctcagtagAAACTTGAGGGATGgctttaaggccggtcctagcaatcga	CATCCCTCAAGTTT
ENSG00000100330.16;MTMR3;chr22-30022028-30022139-30019479-30020884-30022608-30022697	AAACTTGAGGTTTG	CACCAGGCCTTTTCTTCTTTTGGGAGGAGACCAGGTTCATTCTGTTCAGCTGTGTTTGTTTGCCAACAG	ACTTCAATCCCCGACTCGGAAAGCAATCTGGATCAGAACTGTTTGTCTCGCTGCAGCACAGAGATTTTCTCTGAAGCCAGCTGGGAGCAGGTGGATAAACAGGACACAGAG	GTACAGGCTCAGCCCCTGCTCTGAGTGCCATCAA	CACCAGGCCTTTTCTTCTTTTGGGAGGAGACCAGGTTCATTCTGTTCAGCTGTGTTTGTTTGCCAACAGACTTCAATCCCCGACTCGGAAAGCAATCTGGATCAGAACTGTTTGTCTCGCTGCAGCACAGAGATTTTCTCTGAAGCCAGCTGGGAGCAGGTGGATAAACAGGACACAGAGGTACAGGCTCAGCCCCTGCTCTGAGTGCCATCAA	aagcttcgacaccgagctcgCACCAGGCCTTTTCTTCTTTTGGGAGGAGACCAGGTTCATTCTGTTCAGCTGTGTTTGTTTGCCAACAGACTTCAATCCCCGACTCGGAAAGCAATCTGGATCAGAACTGTTTGTCTCGCTGCAGCACAGAGATTTTCTCTGAAGCCAGCTGGGAGCAGGTGGATAAACAGGACACAGAGGTACAGGCTCAGCCCCTGCTCTGAGTGCCATCAAtgcaggagacgctgcgtctcagtagAAACTTGAGGTTTGgctttaaggccggtcctagcaatcga	CAAACCTCAAGTTT
ENSG00000100280.17;AP1B1;chr22-29339753-29339774-29338989-29339133-29340655-29340857	AAACTTGAGTCGAT	CGTTGACTAATCTCCCTCTTTCCCTTCTCTCTCTTGTTTCTCTGTCTTCCTTCCTGGCTTTTTCTCTCTGCATGTGGCTGCCTGTTCTCTTCACCTGCCTGCTTCTGCTTGGAG	ATGGGGGATGAGCCTGAAGGG	GTATGGTTCAACCCTTGCGTCACCAAGCCTTCGTCCTTGCTCCTCCCGAAAGCGCTGGCCCAGCATCCCAAGGGGCGGG	CGTTGACTAATCTCCCTCTTTCCCTTCTCTCTCTTGTTTCTCTGTCTTCCTTCCTGGCTTTTTCTCTCTGCATGTGGCTGCCTGTTCTCTTCACCTGCCTGCTTCTGCTTGGAGATGGGGGATGAGCCTGAAGGGGTATGGTTCAACCCTTGCGTCACCAAGCCTTCGTCCTTGCTCCTCCCGAAAGCGCTGGCCCAGCATCCCAAGGGGCGGG	aagcttcgacaccgagctcgCGTTGACTAATCTCCCTCTTTCCCTTCTCTCTCTTGTTTCTCTGTCTTCCTTCCTGGCTTTTTCTCTCTGCATGTGGCTGCCTGTTCTCTTCACCTGCCTGCTTCTGCTTGGAGATGGGGGATGAGCCTGAAGGGGTATGGTTCAACCCTTGCGTCACCAAGCCTTCGTCCTTGCTCCTCCCGAAAGCGCTGGCCCAGCATCCCAAGGGGCGGGtgcaggagacgctgcgtctcagtagAAACTTGAGTCGATgctttaaggccggtcctagcaatcga	ATCGACTCAAGTTT
ENSG00000185340.15;GAS2L1;chr22-29310438-29310546-29307057-29308738-29310826-29310998	AAACTTGAGTTCGA	TGGAATGGCTGACATTAAGCCCCAGGAGGAGGACTTGACCTCTGACCCCTACCCTCTCTCTCTGGCCTCAG	GTGAGGGAGATTCTGGGCCGCTGCACCTGCCCTGACCAGTTTCCCATGATCAAGGTCTCAGAGGGGAAGTACCGTGTGGGGGACTCGAGCCTGCTCATCTTTGTGCGG	GTAAGGGCCTGGGGCCGCCCCAGCGGGCAGCAGCCA	TGGAATGGCTGACATTAAGCCCCAGGAGGAGGACTTGACCTCTGACCCCTACCCTCTCTCTCTGGCCTCAGGTGAGGGAGATTCTGGGCCGCTGCACCTGCCCTGACCAGTTTCCCATGATCAAGGTCTCAGAGGGGAAGTACCGTGTGGGGGACTCGAGCCTGCTCATCTTTGTGCGGGTAAGGGCCTGGGGCCGCCCCAGCGGGCAGCAGCCA	aagcttcgacaccgagctcgTGGAATGGCTGACATTAAGCCCCAGGAGGAGGACTTGACCTCTGACCCCTACCCTCTCTCTCTGGCCTCAGGTGAGGGAGATTCTGGGCCGCTGCACCTGCCCTGACCAGTTTCCCATGATCAAGGTCTCAGAGGGGAAGTACCGTGTGGGGGACTCGAGCCTGCTCATCTTTGTGCGGGTAAGGGCCTGGGGCCGCCCCAGCGGGCAGCAGCCAtgcaggagacgctgcgtctcagtagAAACTTGAGTTCGAgctttaaggccggtcctagcaatcga	TCGAACTCAAGTTT
ENSG00000185340.15;GAS2L1;chr22-29310637-29310734-29310278-29310546-29310826-29310998	AAACTTGATACGAC	CGCCCCAGCGGGCAGCAGCCAAGGTGGTGGGCTGCGGGGCGCCCGGGGCACAGCCGTGACCTGCCCACACCTGCAG	GTGCTGAGGAGCCACGTGATGGTGCGAGTGGGTGGTGGCTGGGACACGCTGGAGCATTACCTGGACAAGCACGACCCGTGCCGCTGCTCCTCCACTG	GTCAGTGCCAGGGTGGGGCTGGGGCTGGACGGGCAGGGGAC	CGCCCCAGCGGGCAGCAGCCAAGGTGGTGGGCTGCGGGGCGCCCGGGGCACAGCCGTGACCTGCCCACACCTGCAGGTGCTGAGGAGCCACGTGATGGTGCGAGTGGGTGGTGGCTGGGACACGCTGGAGCATTACCTGGACAAGCACGACCCGTGCCGCTGCTCCTCCACTGGTCAGTGCCAGGGTGGGGCTGGGGCTGGACGGGCAGGGGAC	aagcttcgacaccgagctcgCGCCCCAGCGGGCAGCAGCCAAGGTGGTGGGCTGCGGGGCGCCCGGGGCACAGCCGTGACCTGCCCACACCTGCAGGTGCTGAGGAGCCACGTGATGGTGCGAGTGGGTGGTGGCTGGGACACGCTGGAGCATTACCTGGACAAGCACGACCCGTGCCGCTGCTCCTCCACTGGTCAGTGCCAGGGTGGGGCTGGGGCTGGACGGGCAGGGGACtgcaggagacgctgcgtctcagtagAAACTTGATACGACgctttaaggccggtcctagcaatcga	GTCGTATCAAGTTT
ENSG00000186998.16;EMID1;chr22-29225132-29225216-29215526-29215630-29226489-29226551	AAACTTGATATGGC	CTGCTGGGGCTACAGTGGTGGGCAGGGGGGCCTGAGGAGGCAAGGATCACATGCCAGCAGGGCTCTCACCCTCCATCCCTTAG	TTGCAGCTTCCTCTGCCTCCTTGGAGCCCATGTGGTCGGGCAGTACCATGCGGCGGATGGCGCTTCGGCCCACAGCCTTCTCAG	GTGGGTCCTGGGATAGCTTCTTGAGGTCCCCCTGGGCTGAGGGAGCCC	CTGCTGGGGCTACAGTGGTGGGCAGGGGGGCCTGAGGAGGCAAGGATCACATGCCAGCAGGGCTCTCACCCTCCATCCCTTAGTTGCAGCTTCCTCTGCCTCCTTGGAGCCCATGTGGTCGGGCAGTACCATGCGGCGGATGGCGCTTCGGCCCACAGCCTTCTCAGGTGGGTCCTGGGATAGCTTCTTGAGGTCCCCCTGGGCTGAGGGAGCCC	aagcttcgacaccgagctcgCTGCTGGGGCTACAGTGGTGGGCAGGGGGGCCTGAGGAGGCAAGGATCACATGCCAGCAGGGCTCTCACCCTCCATCCCTTAGTTGCAGCTTCCTCTGCCTCCTTGGAGCCCATGTGGTCGGGCAGTACCATGCGGCGGATGGCGCTTCGGCCCACAGCCTTCTCAGGTGGGTCCTGGGATAGCTTCTTGAGGTCCCCCTGGGCTGAGGGAGCCCtgcaggagacgctgcgtctcagtagAAACTTGATATGGCgctttaaggccggtcctagcaatcga	GCCATATCAAGTTT
ENSG00000186998.16;EMID1;chr22-29233613-29233666-29233345-29233468-29234136-29234199	AAACTTGATCCGTC	AGAGGGAATAGGGTTTGTGGCTATCAGGAGGGAGCTGATGGGGCACTTCCTGAGATTGTACTTTGTTCCGGCCCTTAGGACATCCTGTCTTTTTCCAG	GTCCCCCTGGGCCTCCTGGCCCCACAGGTGTCCCTGGGAGTCCTGGTCACATA	GTGAGTAGTTCTCCTTGTACTCTCACCCATGTGTCTGTCCATCTTTCCATCTATGCATACATC	AGAGGGAATAGGGTTTGTGGCTATCAGGAGGGAGCTGATGGGGCACTTCCTGAGATTGTACTTTGTTCCGGCCCTTAGGACATCCTGTCTTTTTCCAGGTCCCCCTGGGCCTCCTGGCCCCACAGGTGTCCCTGGGAGTCCTGGTCACATAGTGAGTAGTTCTCCTTGTACTCTCACCCATGTGTCTGTCCATCTTTCCATCTATGCATACATC	aagcttcgacaccgagctcgAGAGGGAATAGGGTTTGTGGCTATCAGGAGGGAGCTGATGGGGCACTTCCTGAGATTGTACTTTGTTCCGGCCCTTAGGACATCCTGTCTTTTTCCAGGTCCCCCTGGGCCTCCTGGCCCCACAGGTGTCCCTGGGAGTCCTGGTCACATAGTGAGTAGTTCTCCTTGTACTCTCACCCATGTGTCTGTCCATCTTTCCATCTATGCATACATCtgcaggagacgctgcgtctcagtagAAACTTGATCCGTCgctttaaggccggtcctagcaatcga	GACGGATCAAGTTT
ENSG00000186998.16;EMID1;chr22-29234136-29234199-29233613-29233666-29234304-29234349	AAACTTGATCTAGG	AGCTTGAGCGCCCTCCCCAACACCTCTGTTCCCAAGCCCCTGCCCACTCCATCCTGCCCCAACACAAGGCTGAGGCCCTGTCTTGTTGCTCAG	GGACCCCCAGGCCCCACTGGACCCAAAGGAATCTCTGGCCACCCAGGAGAGAAGGGCGAGAGA	GTGAGTACCCAGGTGGCCCCAGGTGGGGGAATTCTGGGGAGTCCTGAGGGCCCCAGGT	AGCTTGAGCGCCCTCCCCAACACCTCTGTTCCCAAGCCCCTGCCCACTCCATCCTGCCCCAACACAAGGCTGAGGCCCTGTCTTGTTGCTCAGGGACCCCCAGGCCCCACTGGACCCAAAGGAATCTCTGGCCACCCAGGAGAGAAGGGCGAGAGAGTGAGTACCCAGGTGGCCCCAGGTGGGGGAATTCTGGGGAGTCCTGAGGGCCCCAGGT	aagcttcgacaccgagctcgAGCTTGAGCGCCCTCCCCAACACCTCTGTTCCCAAGCCCCTGCCCACTCCATCCTGCCCCAACACAAGGCTGAGGCCCTGTCTTGTTGCTCAGGGACCCCCAGGCCCCACTGGACCCAAAGGAATCTCTGGCCACCCAGGAGAGAAGGGCGAGAGAGTGAGTACCCAGGTGGCCCCAGGTGGGGGAATTCTGGGGAGTCCTGAGGGCCCCAGGTtgcaggagacgctgcgtctcagtagAAACTTGATCTAGGgctttaaggccggtcctagcaatcga	CCTAGATCAAGTTT
ENSG00000186998.16;EMID1;chr22-29254202-29254287-29243444-29243489-29255270-29255612	AAACTTGATGACTG	GTGGGGCATGGGCCACCGACGGGCTTTGCAGGGTCCCCTCCCCTGCCCCCTTCACGGCTGCATCTGTCTCTTTCCTCCACAG	GGGGAGGGGTTGCACCAGCTACGCGAGGCTTTGAAGATTTTAGCTGAGAGGGTTTTAATCTTGGAAACAATGATTGGGCTCTATG	GTGAGTAGAGACAGACAGACGGACAGACGGCCCAGCCCCTGCCTGCC	GTGGGGCATGGGCCACCGACGGGCTTTGCAGGGTCCCCTCCCCTGCCCCCTTCACGGCTGCATCTGTCTCTTTCCTCCACAGGGGGAGGGGTTGCACCAGCTACGCGAGGCTTTGAAGATTTTAGCTGAGAGGGTTTTAATCTTGGAAACAATGATTGGGCTCTATGGTGAGTAGAGACAGACAGACGGACAGACGGCCCAGCCCCTGCCTGCC	aagcttcgacaccgagctcgGTGGGGCATGGGCCACCGACGGGCTTTGCAGGGTCCCCTCCCCTGCCCCCTTCACGGCTGCATCTGTCTCTTTCCTCCACAGGGGGAGGGGTTGCACCAGCTACGCGAGGCTTTGAAGATTTTAGCTGAGAGGGTTTTAATCTTGGAAACAATGATTGGGCTCTATGGTGAGTAGAGACAGACAGACGGACAGACGGCCCAGCCCCTGCCTGCCtgcaggagacgctgcgtctcagtagAAACTTGATGACTGgctttaaggccggtcctagcaatcga	CAGTCATCAAGTTT
ENSG00000186998.16;EMID1;chr22-29255270-29255361-29243444-29243489-29258816-29259597	AAACTTGATGCTCC	CCACCCTCCCCGCTTGGCTCCCCAGCCCAGCCCTCGGAGGCCAGACTCGCACCGTCTGCTCTTCTCCATCTCCCATCAG	GCTCCTAGCTTACAGAGCTTCCTGCAGCAGCAGGCTCAGCTGGAGCTCCTGGCCAGACGGGTCACCCTCCTGGAAGCCATCATCTGGCCAG	GTAATGGCAGGGCGGGCAGGCAGGGGCAGCCTCTTCCAGGAAGG	CCACCCTCCCCGCTTGGCTCCCCAGCCCAGCCCTCGGAGGCCAGACTCGCACCGTCTGCTCTTCTCCATCTCCCATCAGGCTCCTAGCTTACAGAGCTTCCTGCAGCAGCAGGCTCAGCTGGAGCTCCTGGCCAGACGGGTCACCCTCCTGGAAGCCATCATCTGGCCAGGTAATGGCAGGGCGGGCAGGCAGGGGCAGCCTCTTCCAGGAAGG	aagcttcgacaccgagctcgCCACCCTCCCCGCTTGGCTCCCCAGCCCAGCCCTCGGAGGCCAGACTCGCACCGTCTGCTCTTCTCCATCTCCCATCAGGCTCCTAGCTTACAGAGCTTCCTGCAGCAGCAGGCTCAGCTGGAGCTCCTGGCCAGACGGGTCACCCTCCTGGAAGCCATCATCTGGCCAGGTAATGGCAGGGCGGGCAGGCAGGGGCAGCCTCTTCCAGGAAGGtgcaggagacgctgcgtctcagtagAAACTTGATGCTCCgctttaaggccggtcctagcaatcga	GGAGCATCAAGTTT
ENSG00000100209.11;HSCB;chr22-28744614-28744704-28743881-28743978-28751240-28751288	AAACTTGATGTCCC	CTCAACGTCAAAACAAAAACAAAAACAAAAAAACTTTGTGATTTGGATGGTAATAGTACTATCTTCATCTCCACTAACAG	ACTGAAAAGGACTTCTCAGAGAAGCATTCGACCCTGGTGAATGATGCCTATAAGACCCTCCTGGCCCCCCTGAGCAGAGGACTGTACCTT	GTAAGGTGATTTCCCAACACTTCTGTGTATGACGTCCTGATGCCC	CTCAACGTCAAAACAAAAACAAAAACAAAAAAACTTTGTGATTTGGATGGTAATAGTACTATCTTCATCTCCACTAACAGACTGAAAAGGACTTCTCAGAGAAGCATTCGACCCTGGTGAATGATGCCTATAAGACCCTCCTGGCCCCCCTGAGCAGAGGACTGTACCTTGTAAGGTGATTTCCCAACACTTCTGTGTATGACGTCCTGATGCCC	aagcttcgacaccgagctcgCTCAACGTCAAAACAAAAACAAAAACAAAAAAACTTTGTGATTTGGATGGTAATAGTACTATCTTCATCTCCACTAACAGACTGAAAAGGACTTCTCAGAGAAGCATTCGACCCTGGTGAATGATGCCTATAAGACCCTCCTGGCCCCCCTGAGCAGAGGACTGTACCTTGTAAGGTGATTTCCCAACACTTCTGTGTATGACGTCCTGATGCCCtgcaggagacgctgcgtctcagtagAAACTTGATGTCCCgctttaaggccggtcctagcaatcga	GGGACATCAAGTTT
ENSG00000100209.11;HSCB;chr22-28744614-28744709-28743881-28743978-28751240-28751288	AAACTTGATTCATC	AACGTCAAAACAAAAACAAAAACAAAAAAACTTTGTGATTTGGATGGTAATAGTACTATCTTCATCTCCACTAACAG	ACTGAAAAGGACTTCTCAGAGAAGCATTCGACCCTGGTGAATGATGCCTATAAGACCCTCCTGGCCCCCCTGAGCAGAGGACTGTACCTTGTAAG	GTGATTTCCCAACACTTCTGTGTATGACGTCCTGATGCCCAT	AACGTCAAAACAAAAACAAAAACAAAAAAACTTTGTGATTTGGATGGTAATAGTACTATCTTCATCTCCACTAACAGACTGAAAAGGACTTCTCAGAGAAGCATTCGACCCTGGTGAATGATGCCTATAAGACCCTCCTGGCCCCCCTGAGCAGAGGACTGTACCTTGTAAGGTGATTTCCCAACACTTCTGTGTATGACGTCCTGATGCCCAT	aagcttcgacaccgagctcgAACGTCAAAACAAAAACAAAAACAAAAAAACTTTGTGATTTGGATGGTAATAGTACTATCTTCATCTCCACTAACAGACTGAAAAGGACTTCTCAGAGAAGCATTCGACCCTGGTGAATGATGCCTATAAGACCCTCCTGGCCCCCCTGAGCAGAGGACTGTACCTTGTAAGGTGATTTCCCAACACTTCTGTGTATGACGTCCTGATGCCCATtgcaggagacgctgcgtctcagtagAAACTTGATTCATCgctttaaggccggtcctagcaatcga	GATGAATCAAGTTT
ENSG00000101972.19;STAG2;chrX-123961785-123961856-123961313-123961435-124022530-124022671	AAACTTGATTGCGA	CCTCCCTCCCTCTCTTCCTCCCTTCCTAGAGAGGGAACAACATTCATGTGACGGGCCCCTCTGCTTCTCCCCCGCCCCATCATCTCCAG	CGCGTGGTGGGGGAACTGCTGGGGAAGGCGATTGGCATCGATCTCTCCATCCCTTCCGAGGCCCGACTTCG	GTCAGTTTTCTTCGGGCAACAATTTTCTAAATTGGCTGGGGTCTGGCGGTGTTG	CCTCCCTCCCTCTCTTCCTCCCTTCCTAGAGAGGGAACAACATTCATGTGACGGGCCCCTCTGCTTCTCCCCCGCCCCATCATCTCCAGCGCGTGGTGGGGGAACTGCTGGGGAAGGCGATTGGCATCGATCTCTCCATCCCTTCCGAGGCCCGACTTCGGTCAGTTTTCTTCGGGCAACAATTTTCTAAATTGGCTGGGGTCTGGCGGTGTTG	aagcttcgacaccgagctcgCCTCCCTCCCTCTCTTCCTCCCTTCCTAGAGAGGGAACAACATTCATGTGACGGGCCCCTCTGCTTCTCCCCCGCCCCATCATCTCCAGCGCGTGGTGGGGGAACTGCTGGGGAAGGCGATTGGCATCGATCTCTCCATCCCTTCCGAGGCCCGACTTCGGTCAGTTTTCTTCGGGCAACAATTTTCTAAATTGGCTGGGGTCTGGCGGTGTTGtgcaggagacgctgcgtctcagtagAAACTTGATTGCGAgctttaaggccggtcctagcaatcga	TCGCAATCAAGTTT
ENSG00000101972.19;STAG2;chrX-124077956-124078058-124076331-124076471-124081379-124081528	AAAGACGAAAAAGC	ACTAACCTAAAATTTGTCTTATTGTCAAGTAGTTTTAAGAGATAAAGCTCTAATTTGTACAAATTTCTTTATAG	TATTATAATGACTATGGAGATATCATCAAAGAAACAATGAGTAAAACAAGGCAGATAGACAAAATTCAGTGTGCTAAGACCCTTATTCTCAGTCTGCAACAG	GTAAGCATTAAGAGTACCAACTTTAGCTAACACAATTAA	ACTAACCTAAAATTTGTCTTATTGTCAAGTAGTTTTAAGAGATAAAGCTCTAATTTGTACAAATTTCTTTATAGTATTATAATGACTATGGAGATATCATCAAAGAAACAATGAGTAAAACAAGGCAGATAGACAAAATTCAGTGTGCTAAGACCCTTATTCTCAGTCTGCAACAGGTAAGCATTAAGAGTACCAACTTTAGCTAACACAATTAA	aagcttcgacaccgagctcgACTAACCTAAAATTTGTCTTATTGTCAAGTAGTTTTAAGAGATAAAGCTCTAATTTGTACAAATTTCTTTATAGTATTATAATGACTATGGAGATATCATCAAAGAAACAATGAGTAAAACAAGGCAGATAGACAAAATTCAGTGTGCTAAGACCCTTATTCTCAGTCTGCAACAGGTAAGCATTAAGAGTACCAACTTTAGCTAACACAATTAAtgcaggagacgctgcgtctcagtagAAAGACGAAAAAGCgctttaaggccggtcctagcaatcga	GCTTTTTCGTCTTT
ENSG00000100109.17;TFIP11;chr22-26510616-26510702-26510063-26510281-26512098-26512175	AAAGACGAAAGAGT	GTTTTGTGAGGAAAACTGAAAATTTTGTTTCATCAAGTAATGTATTTCAAAAAGCATATTCTAAAAAAAATCACTCTCCTAG	GACCACCAAGGATCCAGATATAATTCTTTCCTCAGTAATAGAAAAAAGAATCTGGGATCTAAGAAGATACCTACTCATTTTCTAAG	GTAATAATGTACAAAATAACCTACTTAGTTATTTTTGTGTGGTTTGT	GTTTTGTGAGGAAAACTGAAAATTTTGTTTCATCAAGTAATGTATTTCAAAAAGCATATTCTAAAAAAAATCACTCTCCTAGGACCACCAAGGATCCAGATATAATTCTTTCCTCAGTAATAGAAAAAAGAATCTGGGATCTAAGAAGATACCTACTCATTTTCTAAGGTAATAATGTACAAAATAACCTACTTAGTTATTTTTGTGTGGTTTGT	aagcttcgacaccgagctcgGTTTTGTGAGGAAAACTGAAAATTTTGTTTCATCAAGTAATGTATTTCAAAAAGCATATTCTAAAAAAAATCACTCTCCTAGGACCACCAAGGATCCAGATATAATTCTTTCCTCAGTAATAGAAAAAAGAATCTGGGATCTAAGAAGATACCTACTCATTTTCTAAGGTAATAATGTACAAAATAACCTACTTAGTTATTTTTGTGTGGTTTGTtgcaggagacgctgcgtctcagtagAAAGACGAAAGAGTgctttaaggccggtcctagcaatcga	ACTCTTTCGTCTTT
ENSG00000100109.17;TFIP11;chr22-26511118-26511153-26510616-26510702-26512098-26512175	AAAGACGAACACTG	AGCCTCCCAGCCTATATCTTTCTCCTGTGCTGGATGCTTCCTGCCCTCGAACATTGGACTTCAAGTTCTTCAGCTTTGGAACTTGACTGGCTCTCCTTGCTCCTCAG	CCTGCAGACAGCCTATTGTGGGACCTTTTGATCGT	GTGAGTTAATAGTTAATAAGCTCCCCTTTATATATGTATGTCTATTCCATTAGTTATGTCGCTCTAGAGAAC	AGCCTCCCAGCCTATATCTTTCTCCTGTGCTGGATGCTTCCTGCCCTCGAACATTGGACTTCAAGTTCTTCAGCTTTGGAACTTGACTGGCTCTCCTTGCTCCTCAGCCTGCAGACAGCCTATTGTGGGACCTTTTGATCGTGTGAGTTAATAGTTAATAAGCTCCCCTTTATATATGTATGTCTATTCCATTAGTTATGTCGCTCTAGAGAAC	aagcttcgacaccgagctcgAGCCTCCCAGCCTATATCTTTCTCCTGTGCTGGATGCTTCCTGCCCTCGAACATTGGACTTCAAGTTCTTCAGCTTTGGAACTTGACTGGCTCTCCTTGCTCCTCAGCCTGCAGACAGCCTATTGTGGGACCTTTTGATCGTGTGAGTTAATAGTTAATAAGCTCCCCTTTATATATGTATGTCTATTCCATTAGTTATGTCGCTCTAGAGAACtgcaggagacgctgcgtctcagtagAAAGACGAACACTGgctttaaggccggtcctagcaatcga	CAGTGTTCGTCTTT
ENSG00000133454.16;MYO18B;chr22-26003264-26003309-25992362-25992493-26004717-26004855	AAAGACGAACGACT	TGGAAGTGGGATTCACACTCATGTCTGTCTAACGTCAATAACCATGCTTCCAAGCCCCTGGCAGCACGAGGATAACACACTCTTTCTTGTGCCTCTTACTAG	TGTCCAGACGGCAGTGGATTGTGGCAGCAGCGGCCGAAAAGAGAT	GTAAGTTAACCCCAGGTAGAACTGAGCAGCTCACAAGGGTGAGCCCCTGGCTCTCTCTGTCCAGTTT	TGGAAGTGGGATTCACACTCATGTCTGTCTAACGTCAATAACCATGCTTCCAAGCCCCTGGCAGCACGAGGATAACACACTCTTTCTTGTGCCTCTTACTAGTGTCCAGACGGCAGTGGATTGTGGCAGCAGCGGCCGAAAAGAGATGTAAGTTAACCCCAGGTAGAACTGAGCAGCTCACAAGGGTGAGCCCCTGGCTCTCTCTGTCCAGTTT	aagcttcgacaccgagctcgTGGAAGTGGGATTCACACTCATGTCTGTCTAACGTCAATAACCATGCTTCCAAGCCCCTGGCAGCACGAGGATAACACACTCTTTCTTGTGCCTCTTACTAGTGTCCAGACGGCAGTGGATTGTGGCAGCAGCGGCCGAAAAGAGATGTAAGTTAACCCCAGGTAGAACTGAGCAGCTCACAAGGGTGAGCCCCTGGCTCTCTCTGTCCAGTTTtgcaggagacgctgcgtctcagtagAAAGACGAACGACTgctttaaggccggtcctagcaatcga	AGTCGTTCGTCTTT
ENSG00000100014.20;SPECC1L;chr22-24321287-24321323-24313312-24313466-24321404-24322918	AAAGACGAACTGTG	GTAGATCCTGGATTTCATCTCATTACACCTGGGGCAGGAACTGTGTATTCTATGTAGCCTTTTATTGCTGACATTTTTGCCTTACATTTTTTGTATTAAACACATAG	GCACAGCTTCTTCAACCAAGCGGAGCACTTCTACAG	GTAATAAAGAATCCAGTTCTACTAGAGAAAGATTACGTGAACGTACCCGATTAAACCAGAGCAAAAAACTAC	GTAGATCCTGGATTTCATCTCATTACACCTGGGGCAGGAACTGTGTATTCTATGTAGCCTTTTATTGCTGACATTTTTGCCTTACATTTTTTGTATTAAACACATAGGCACAGCTTCTTCAACCAAGCGGAGCACTTCTACAGGTAATAAAGAATCCAGTTCTACTAGAGAAAGATTACGTGAACGTACCCGATTAAACCAGAGCAAAAAACTAC	aagcttcgacaccgagctcgGTAGATCCTGGATTTCATCTCATTACACCTGGGGCAGGAACTGTGTATTCTATGTAGCCTTTTATTGCTGACATTTTTGCCTTACATTTTTTGTATTAAACACATAGGCACAGCTTCTTCAACCAAGCGGAGCACTTCTACAGGTAATAAAGAATCCAGTTCTACTAGAGAAAGATTACGTGAACGTACCCGATTAAACCAGAGCAAAAAACTACtgcaggagacgctgcgtctcagtagAAAGACGAACTGTGgctttaaggccggtcctagcaatcga	CACAGTTCGTCTTT
ENSG00000100014.20;SPECC1L;chr22-24411587-24411704-24369217-24369320-24412647-24412707	AAAGACGAAGCCAT	CTCCTTGGCATCTCCTAAGAGGGTCCCAGCATGTGTTGGTTACATGTTTTTCTTCCTTTCCTTCAG	AATATTGACATTACAAACTTCAGCAGCAGCTGGAATGATGGGCTGGCCTTCTGTGCCCTCCTGCATACATATCTCCCTGCCCACATTCCATATCAAGAACTGAACAGCCAGGATAAG	GTAGGCCATGGAGGGCCAGCTCCTGGCACCC	CTCCTTGGCATCTCCTAAGAGGGTCCCAGCATGTGTTGGTTACATGTTTTTCTTCCTTTCCTTCAGAATATTGACATTACAAACTTCAGCAGCAGCTGGAATGATGGGCTGGCCTTCTGTGCCCTCCTGCATACATATCTCCCTGCCCACATTCCATATCAAGAACTGAACAGCCAGGATAAGGTAGGCCATGGAGGGCCAGCTCCTGGCACCC	aagcttcgacaccgagctcgCTCCTTGGCATCTCCTAAGAGGGTCCCAGCATGTGTTGGTTACATGTTTTTCTTCCTTTCCTTCAGAATATTGACATTACAAACTTCAGCAGCAGCTGGAATGATGGGCTGGCCTTCTGTGCCCTCCTGCATACATATCTCCCTGCCCACATTCCATATCAAGAACTGAACAGCCAGGATAAGGTAGGCCATGGAGGGCCAGCTCCTGGCACCCtgcaggagacgctgcgtctcagtagAAAGACGAAGCCATgctttaaggccggtcctagcaatcga	ATGGCTTCGTCTTT
ENSG00000099958.15;DERL3;chr22-23838351-23838445-23837658-23837854-23838563-23838637	AAAGACGAAGTCGT	GCCGGCCGGGCTGGGAGAGAGGCCGGGACGGGGAAACTGAGGCCCCGCCTGGTGGCACTTCCTATACCGACGCCGTAG	GTTCCGCTACTGCCGCATGCTGGAAGAGGGCTCCTTCCGCGGCCGCACGGCCGACTTCGTCTTCATGTTTCTCTTCGGGGGCGTCCTTATGACC	GTATCCTTCCCGCAGGCTCTGGAACCTCGGGCTAGGGCGCCTC	GCCGGCCGGGCTGGGAGAGAGGCCGGGACGGGGAAACTGAGGCCCCGCCTGGTGGCACTTCCTATACCGACGCCGTAGGTTCCGCTACTGCCGCATGCTGGAAGAGGGCTCCTTCCGCGGCCGCACGGCCGACTTCGTCTTCATGTTTCTCTTCGGGGGCGTCCTTATGACCGTATCCTTCCCGCAGGCTCTGGAACCTCGGGCTAGGGCGCCTC	aagcttcgacaccgagctcgGCCGGCCGGGCTGGGAGAGAGGCCGGGACGGGGAAACTGAGGCCCCGCCTGGTGGCACTTCCTATACCGACGCCGTAGGTTCCGCTACTGCCGCATGCTGGAAGAGGGCTCCTTCCGCGGCCGCACGGCCGACTTCGTCTTCATGTTTCTCTTCGGGGGCGTCCTTATGACCGTATCCTTCCCGCAGGCTCTGGAACCTCGGGCTAGGGCGCCTCtgcaggagacgctgcgtctcagtagAAAGACGAAGTCGTgctttaaggccggtcctagcaatcga	ACGACTTCGTCTTT
ENSG00000099958.15;DERL3;chr22-23838563-23838637-23838137-23838445-23838710-23838776	AAAGACGAATGACC	GCACCTGTGGGCCCGACCCACCCACCCCGCACCTGACCGCCCGTCCCCCGTAG	GTCTGGAGGCTCGTCACCAACTTCCTCTTCTTCGGGCCCCTGGGATTCAGCTTCTTCTTCAACATGCTCTTCGT	GTATCCTGCGCCCTGCGGACACGGGCTGGGTGGAGGGCAGGCCGGCCGGGCTG	GCACCTGTGGGCCCGACCCACCCACCCCGCACCTGACCGCCCGTCCCCCGTAGGTCTGGAGGCTCGTCACCAACTTCCTCTTCTTCGGGCCCCTGGGATTCAGCTTCTTCTTCAACATGCTCTTCGTGTATCCTGCGCCCTGCGGACACGGGCTGGGTGGAGGGCAGGCCGGCCGGGCTG	aagcttcgacaccgagctcgGCACCTGTGGGCCCGACCCACCCACCCCGCACCTGACCGCCCGTCCCCCGTAGGTCTGGAGGCTCGTCACCAACTTCCTCTTCTTCGGGCCCCTGGGATTCAGCTTCTTCTTCAACATGCTCTTCGTGTATCCTGCGCCCTGCGGACACGGGCTGGGTGGAGGGCAGGCCGGCCGGGCTGtgcaggagacgctgcgtctcagtagAAAGACGAATGACCgctttaaggccggtcctagcaatcga	GGTCATTCGTCTTT
ENSG00000228315.12;GUSBP11;chr22-23652478-23652576-23638486-23638942-23659864-23660000	AAAGACGACAAGCT	AGAGCTCAGCAGTGGTCCTGGCTCCCCAGGGAAGTAATATGTCAGTTTCCCTGAGCACTACCTCCTTTTCGCACAG	GTGGTCACGGACCTCAGGTTGTGGATGTGGCAGACCTGCTTCACGCTCTCGGGCCTCCTCTGGGAGCTCATCAGGACTATGGGGGATTGGGCAGAGGT	GTGAGTACCCAAGGGACACCCAGGGGGCAGAGAGAGGTGTG	AGAGCTCAGCAGTGGTCCTGGCTCCCCAGGGAAGTAATATGTCAGTTTCCCTGAGCACTACCTCCTTTTCGCACAGGTGGTCACGGACCTCAGGTTGTGGATGTGGCAGACCTGCTTCACGCTCTCGGGCCTCCTCTGGGAGCTCATCAGGACTATGGGGGATTGGGCAGAGGTGTGAGTACCCAAGGGACACCCAGGGGGCAGAGAGAGGTGTG	aagcttcgacaccgagctcgAGAGCTCAGCAGTGGTCCTGGCTCCCCAGGGAAGTAATATGTCAGTTTCCCTGAGCACTACCTCCTTTTCGCACAGGTGGTCACGGACCTCAGGTTGTGGATGTGGCAGACCTGCTTCACGCTCTCGGGCCTCCTCTGGGAGCTCATCAGGACTATGGGGGATTGGGCAGAGGTGTGAGTACCCAAGGGACACCCAGGGGGCAGAGAGAGGTGTGtgcaggagacgctgcgtctcagtagAAAGACGACAAGCTgctttaaggccggtcctagcaatcga	AGCTTGTCGTCTTT
ENSG00000228315.12;GUSBP11;chr22-23705428-23705541-23694118-23695517-23709129-23709241	AAAGACGACAGTCA	CATGAGTGAGATGACTCAAGGTTTGTCTCTCCCCCCTTGCTCATTTAATTTACCATCATGTCCTCCAG	GTGCAACCGTGTGGTTCCCCACGATATGATTTCATTGTGGTTTTCTGTCTGAAGAGTATCCCAGTATGTACCTGTGGAGCAGCTTCTTTATCCCTTCATCTGTGGATAAGCAG	GTAGGTTGATTGCTTATACTGGCTCTTGGGAAC	CATGAGTGAGATGACTCAAGGTTTGTCTCTCCCCCCTTGCTCATTTAATTTACCATCATGTCCTCCAGGTGCAACCGTGTGGTTCCCCACGATATGATTTCATTGTGGTTTTCTGTCTGAAGAGTATCCCAGTATGTACCTGTGGAGCAGCTTCTTTATCCCTTCATCTGTGGATAAGCAGGTAGGTTGATTGCTTATACTGGCTCTTGGGAAC	aagcttcgacaccgagctcgCATGAGTGAGATGACTCAAGGTTTGTCTCTCCCCCCTTGCTCATTTAATTTACCATCATGTCCTCCAGGTGCAACCGTGTGGTTCCCCACGATATGATTTCATTGTGGTTTTCTGTCTGAAGAGTATCCCAGTATGTACCTGTGGAGCAGCTTCTTTATCCCTTCATCTGTGGATAAGCAGGTAGGTTGATTGCTTATACTGGCTCTTGGGAACtgcaggagacgctgcgtctcagtagAAAGACGACAGTCAgctttaaggccggtcctagcaatcga	TGACTGTCGTCTTT
ENSG00000133519.12;ZDHHC8P1;chr22-23392726-23392833-23391376-23391724-23393925-23394057	AAAGACGACCACCT	GCCCCCTGGTTCGACCCTGGGTGCAGGGGCCAGCCCCACCCGAGCCCTGACTCCAGGTCTCCTTGTCTCAG	CCCTTCAGGGTTTCTCGCTCTCTGCTCCTCGCTGGACAGAAAAGATCCTGGCAGCCTCGCCCTCCACCCTGGATCCCCTCCCCACTACCCCCTGCCCCTGGGACTGG	GTAAGGTCTCTGGGACTGCACTGAGTGAGCAGAGGA	GCCCCCTGGTTCGACCCTGGGTGCAGGGGCCAGCCCCACCCGAGCCCTGACTCCAGGTCTCCTTGTCTCAGCCCTTCAGGGTTTCTCGCTCTCTGCTCCTCGCTGGACAGAAAAGATCCTGGCAGCCTCGCCCTCCACCCTGGATCCCCTCCCCACTACCCCCTGCCCCTGGGACTGGGTAAGGTCTCTGGGACTGCACTGAGTGAGCAGAGGA	aagcttcgacaccgagctcgGCCCCCTGGTTCGACCCTGGGTGCAGGGGCCAGCCCCACCCGAGCCCTGACTCCAGGTCTCCTTGTCTCAGCCCTTCAGGGTTTCTCGCTCTCTGCTCCTCGCTGGACAGAAAAGATCCTGGCAGCCTCGCCCTCCACCCTGGATCCCCTCCCCACTACCCCCTGCCCCTGGGACTGGGTAAGGTCTCTGGGACTGCACTGAGTGAGCAGAGGAtgcaggagacgctgcgtctcagtagAAAGACGACCACCTgctttaaggccggtcctagcaatcga	AGGTGGTCGTCTTT
ENSG00000133519.12;ZDHHC8P1;chr22-23401840-23401953-23399583-23400583-23402360-23402572	AAAGACGACCGTTC	CCACACCTGGGGAGGGACATGGGTTGACCCCCATCTGACCTCAGTCTGACAGTGGTCTACATCCCCAG	AGAGTGCCCTGTCGGTGCAGAGGACCAGCCTCCGCCACCCCCCGACGCCTGCCATGTACAAGTTTAGGCCGGCTCACGGGTCCTAAGGCACCTTCTGTGGATGAGGCGAGCAG	GTAAAGAGGCGTGGCCTGCCCCCCACTCCTCCC	CCACACCTGGGGAGGGACATGGGTTGACCCCCATCTGACCTCAGTCTGACAGTGGTCTACATCCCCAGAGAGTGCCCTGTCGGTGCAGAGGACCAGCCTCCGCCACCCCCCGACGCCTGCCATGTACAAGTTTAGGCCGGCTCACGGGTCCTAAGGCACCTTCTGTGGATGAGGCGAGCAGGTAAAGAGGCGTGGCCTGCCCCCCACTCCTCCC	aagcttcgacaccgagctcgCCACACCTGGGGAGGGACATGGGTTGACCCCCATCTGACCTCAGTCTGACAGTGGTCTACATCCCCAGAGAGTGCCCTGTCGGTGCAGAGGACCAGCCTCCGCCACCCCCCGACGCCTGCCATGTACAAGTTTAGGCCGGCTCACGGGTCCTAAGGCACCTTCTGTGGATGAGGCGAGCAGGTAAAGAGGCGTGGCCTGCCCCCCACTCCTCCCtgcaggagacgctgcgtctcagtagAAAGACGACCGTTCgctttaaggccggtcctagcaatcga	GAACGGTCGTCTTT
ENSG00000100038.20;TOP3B;chr22-21971876-21971951-21970979-21971061-21972611-21972718	AAAGACGACGAATC	CAAGCCCTGTCCTGGATGGGAGCACTGGGGGCGGGTGGCACAGACCGGGTCTGCAGCAGGTACGTGTGAACCTGTGCTGTGTGGCAG	GTGGAGGGCAGAGGCTGCGACTACATCGTGCTGTGGCTGGACTGCGACAAGGAGGGGGAGAACATCTGCTTTGAG	GTGAGTGTGAGGCTCACTTTGTTCCTCACTTTTGGCCTTTCTGACACCAGCC	CAAGCCCTGTCCTGGATGGGAGCACTGGGGGCGGGTGGCACAGACCGGGTCTGCAGCAGGTACGTGTGAACCTGTGCTGTGTGGCAGGTGGAGGGCAGAGGCTGCGACTACATCGTGCTGTGGCTGGACTGCGACAAGGAGGGGGAGAACATCTGCTTTGAGGTGAGTGTGAGGCTCACTTTGTTCCTCACTTTTGGCCTTTCTGACACCAGCC	aagcttcgacaccgagctcgCAAGCCCTGTCCTGGATGGGAGCACTGGGGGCGGGTGGCACAGACCGGGTCTGCAGCAGGTACGTGTGAACCTGTGCTGTGTGGCAGGTGGAGGGCAGAGGCTGCGACTACATCGTGCTGTGGCTGGACTGCGACAAGGAGGGGGAGAACATCTGCTTTGAGGTGAGTGTGAGGCTCACTTTGTTCCTCACTTTTGGCCTTTCTGACACCAGCCtgcaggagacgctgcgtctcagtagAAAGACGACGAATCgctttaaggccggtcctagcaatcga	GATTCGTCGTCTTT
ENSG00000241973.11;PI4KA;chr22-20726487-20726541-20721297-20721418-20727229-20727397	AAAGACGACGTACA	CTGCTGTGGGCAGAGCAGAAGCAGAGGCAGGGCCTGGGCCGTAGGGTTGGGTGGCTCTGCTCTCAGAAGTCATGGCCAACTCTGCTCCACCTCCACAG	GACGCCATCCTCTTCTACATCCCCCAGATTGTGCAGGCCCTCAGGTACGACAAG	GTAAGCCTGCACCTGCATGGCCGTCCTCTTCACTCACAGAGTGTGTTCCACACCAGCTTGTGC	CTGCTGTGGGCAGAGCAGAAGCAGAGGCAGGGCCTGGGCCGTAGGGTTGGGTGGCTCTGCTCTCAGAAGTCATGGCCAACTCTGCTCCACCTCCACAGGACGCCATCCTCTTCTACATCCCCCAGATTGTGCAGGCCCTCAGGTACGACAAGGTAAGCCTGCACCTGCATGGCCGTCCTCTTCACTCACAGAGTGTGTTCCACACCAGCTTGTGC	aagcttcgacaccgagctcgCTGCTGTGGGCAGAGCAGAAGCAGAGGCAGGGCCTGGGCCGTAGGGTTGGGTGGCTCTGCTCTCAGAAGTCATGGCCAACTCTGCTCCACCTCCACAGGACGCCATCCTCTTCTACATCCCCCAGATTGTGCAGGCCCTCAGGTACGACAAGGTAAGCCTGCACCTGCATGGCCGTCCTCTTCACTCACAGAGTGTGTTCCACACCAGCTTGTGCtgcaggagacgctgcgtctcagtagAAAGACGACGTACAgctttaaggccggtcctagcaatcga	TGTACGTCGTCTTT
ENSG00000241973.11;PI4KA;chr22-20726497-20726541-20721297-20721418-20727229-20727357	AAAGACGACTATGG	CAGCCCTGCTGTGGGCAGAGCAGAAGCAGAGGCAGGGCCTGGGCCGTAGGGTTGGGTGGCTCTGCTCTCAGAAGTCATGGCCAACTCTGCTCCACCTCCACAG	GACGCCATCCTCTTCTACATCCCCCAGATTGTGCAGGCCCTCAG	GTACGACAAGGTAAGCCTGCACCTGCATGGCCGTCCTCTTCACTCACAGAGTGTGTTCCACACCAGCT	CAGCCCTGCTGTGGGCAGAGCAGAAGCAGAGGCAGGGCCTGGGCCGTAGGGTTGGGTGGCTCTGCTCTCAGAAGTCATGGCCAACTCTGCTCCACCTCCACAGGACGCCATCCTCTTCTACATCCCCCAGATTGTGCAGGCCCTCAGGTACGACAAGGTAAGCCTGCACCTGCATGGCCGTCCTCTTCACTCACAGAGTGTGTTCCACACCAGCT	aagcttcgacaccgagctcgCAGCCCTGCTGTGGGCAGAGCAGAAGCAGAGGCAGGGCCTGGGCCGTAGGGTTGGGTGGCTCTGCTCTCAGAAGTCATGGCCAACTCTGCTCCACCTCCACAGGACGCCATCCTCTTCTACATCCCCCAGATTGTGCAGGCCCTCAGGTACGACAAGGTAAGCCTGCACCTGCATGGCCGTCCTCTTCACTCACAGAGTGTGTTCCACACCAGCTtgcaggagacgctgcgtctcagtagAAAGACGACTATGGgctttaaggccggtcctagcaatcga	CCATAGTCGTCTTT
ENSG00000241973.11;PI4KA;chr22-20744627-20744720-20742607-20742764-20747582-20747702	AAAGACGACTGAGT	GGGTTTAGGCTTAGCCATGGTAAACACGAGGAAAGGATAGTGCTGCCATAGTCTACAATAATGGTTATCTGTCTGTAG	GCAACTCAGCTGAGCGAGCGCCCGGCCTGTGTGAAGAAAGACTACTCCAACTTCATGGCATCCCTGAATCTGCGCAACCGCTACGCGGGCGAG	GTGCTTCTCTTGTCCTTGCGCCCTAGGGCCTTTAACGTGTCCT	GGGTTTAGGCTTAGCCATGGTAAACACGAGGAAAGGATAGTGCTGCCATAGTCTACAATAATGGTTATCTGTCTGTAGGCAACTCAGCTGAGCGAGCGCCCGGCCTGTGTGAAGAAAGACTACTCCAACTTCATGGCATCCCTGAATCTGCGCAACCGCTACGCGGGCGAGGTGCTTCTCTTGTCCTTGCGCCCTAGGGCCTTTAACGTGTCCT	aagcttcgacaccgagctcgGGGTTTAGGCTTAGCCATGGTAAACACGAGGAAAGGATAGTGCTGCCATAGTCTACAATAATGGTTATCTGTCTGTAGGCAACTCAGCTGAGCGAGCGCCCGGCCTGTGTGAAGAAAGACTACTCCAACTTCATGGCATCCCTGAATCTGCGCAACCGCTACGCGGGCGAGGTGCTTCTCTTGTCCTTGCGCCCTAGGGCCTTTAACGTGTCCTtgcaggagacgctgcgtctcagtagAAAGACGACTGAGTgctttaaggccggtcctagcaatcga	ACTCAGTCGTCTTT
ENSG00000241973.11;PI4KA;chr22-20749904-20749994-20747483-20747702-20751292-20751376	AAAGACGACTTCGC	AGTTCAGCCCATGACAGTCACTACGGCAGCTCAGATGAACTGACCTCGGGTTGTTGAGAAGCAGCTTCACCCTCTTCCAG	AGCATTGTGAAGGACTTCGCTGCACGCTGTGGGATGATCCTCCAGGAGGCCATGAAGTGGGCACCTACCGTCACCAAGTCCCACCTGCAG	GTACTTGAAACCATCAAAAGGCAATTGCCATAAGCTCCTTCAAAC	AGTTCAGCCCATGACAGTCACTACGGCAGCTCAGATGAACTGACCTCGGGTTGTTGAGAAGCAGCTTCACCCTCTTCCAGAGCATTGTGAAGGACTTCGCTGCACGCTGTGGGATGATCCTCCAGGAGGCCATGAAGTGGGCACCTACCGTCACCAAGTCCCACCTGCAGGTACTTGAAACCATCAAAAGGCAATTGCCATAAGCTCCTTCAAAC	aagcttcgacaccgagctcgAGTTCAGCCCATGACAGTCACTACGGCAGCTCAGATGAACTGACCTCGGGTTGTTGAGAAGCAGCTTCACCCTCTTCCAGAGCATTGTGAAGGACTTCGCTGCACGCTGTGGGATGATCCTCCAGGAGGCCATGAAGTGGGCACCTACCGTCACCAAGTCCCACCTGCAGGTACTTGAAACCATCAAAAGGCAATTGCCATAAGCTCCTTCAAACtgcaggagacgctgcgtctcagtagAAAGACGACTTCGCgctttaaggccggtcctagcaatcga	GCGAAGTCGTCTTT
ENSG00000241973.11;PI4KA;chr22-20799670-20799766-20798939-20799276-20801972-20802018	AAAGACGAGAATGA	AGGAAGGAAAAATTAAAAAACAAAAAACCTATCTTGGTTTGATGCCTCAGTGCCACATGGGTTTTCTTGCTCCTCAG	GTGCCTGAAGGCTGGATTGACGGTGGACCCAGTGATTGTGGAGGCGTTCTTGGCCAGCCTGTCCAACCGGCTCTACATCTCTCAGGAGAGCGACAA	GTACGCCCCTATTCCTGTCTCTCAGAGGCAGCCCATTGTTCT	AGGAAGGAAAAATTAAAAAACAAAAAACCTATCTTGGTTTGATGCCTCAGTGCCACATGGGTTTTCTTGCTCCTCAGGTGCCTGAAGGCTGGATTGACGGTGGACCCAGTGATTGTGGAGGCGTTCTTGGCCAGCCTGTCCAACCGGCTCTACATCTCTCAGGAGAGCGACAAGTACGCCCCTATTCCTGTCTCTCAGAGGCAGCCCATTGTTCT	aagcttcgacaccgagctcgAGGAAGGAAAAATTAAAAAACAAAAAACCTATCTTGGTTTGATGCCTCAGTGCCACATGGGTTTTCTTGCTCCTCAGGTGCCTGAAGGCTGGATTGACGGTGGACCCAGTGATTGTGGAGGCGTTCTTGGCCAGCCTGTCCAACCGGCTCTACATCTCTCAGGAGAGCGACAAGTACGCCCCTATTCCTGTCTCTCAGAGGCAGCCCATTGTTCTtgcaggagacgctgcgtctcagtagAAAGACGAGAATGAgctttaaggccggtcctagcaatcga	TCATTCTCGTCTTT
ENSG00000241973.11;PI4KA;chr22-20810966-20811032-20807361-20807458-20813357-20813506	AAAGACGAGAGGCA	ATGTGAGTTTGTCATGGGTTTTCGGTAGAAGGAGCTAGCATTCCTGTCTCTGTGTATGTCAGTTGCTTCATGAGGTTCTGTTTCCTTGGTAG	GTGAAGAAGATCGTTGAGGAGGCTGTTCTCAAATCTTTGGATGCCATTGTAGCCAGTGTGATGGAG	GTATGTCGCTTCTGAGGGCATTACCATGAGATCAGCCTGACTTAAACGTGTGTAGAG	ATGTGAGTTTGTCATGGGTTTTCGGTAGAAGGAGCTAGCATTCCTGTCTCTGTGTATGTCAGTTGCTTCATGAGGTTCTGTTTCCTTGGTAGGTGAAGAAGATCGTTGAGGAGGCTGTTCTCAAATCTTTGGATGCCATTGTAGCCAGTGTGATGGAGGTATGTCGCTTCTGAGGGCATTACCATGAGATCAGCCTGACTTAAACGTGTGTAGAG	aagcttcgacaccgagctcgATGTGAGTTTGTCATGGGTTTTCGGTAGAAGGAGCTAGCATTCCTGTCTCTGTGTATGTCAGTTGCTTCATGAGGTTCTGTTTCCTTGGTAGGTGAAGAAGATCGTTGAGGAGGCTGTTCTCAAATCTTTGGATGCCATTGTAGCCAGTGTGATGGAGGTATGTCGCTTCTGAGGGCATTACCATGAGATCAGCCTGACTTAAACGTGTGTAGAGtgcaggagacgctgcgtctcagtagAAAGACGAGAGGCAgctttaaggccggtcctagcaatcga	TGCCTCTCGTCTTT
ENSG00000099917.17;MED15;chr22-20518877-20518995-20507581-20507746-20537116-20537183	AAAGACGAGCCCTT	CCTCACAGCTTGTGATGGTTGATTTTCTTTTTGAGACATTCATTTATTTGTTTGTTTATTTGGCAG	GGTCTCACTCTGTCACTCAGGCTGAAGTGCAGTGGCGTGATTGTGGCTCACTGCAACCTCCACCTCCTGGGCTCAAGCGATCCTCCCACGTCAGCCTCCCAAGTAGCTGGGACCACAG	GTGTGTGCCTCCATGCCCGGCTAATTTGTGT	CCTCACAGCTTGTGATGGTTGATTTTCTTTTTGAGACATTCATTTATTTGTTTGTTTATTTGGCAGGGTCTCACTCTGTCACTCAGGCTGAAGTGCAGTGGCGTGATTGTGGCTCACTGCAACCTCCACCTCCTGGGCTCAAGCGATCCTCCCACGTCAGCCTCCCAAGTAGCTGGGACCACAGGTGTGTGCCTCCATGCCCGGCTAATTTGTGT	aagcttcgacaccgagctcgCCTCACAGCTTGTGATGGTTGATTTTCTTTTTGAGACATTCATTTATTTGTTTGTTTATTTGGCAGGGTCTCACTCTGTCACTCAGGCTGAAGTGCAGTGGCGTGATTGTGGCTCACTGCAACCTCCACCTCCTGGGCTCAAGCGATCCTCCCACGTCAGCCTCCCAAGTAGCTGGGACCACAGGTGTGTGCCTCCATGCCCGGCTAATTTGTGTtgcaggagacgctgcgtctcagtagAAAGACGAGCCCTTgctttaaggccggtcctagcaatcga	AAGGGCTCGTCTTT
ENSG00000099917.17;MED15;chr22-20553144-20553174-20551406-20551487-20564449-20564598	AAAGACGAGCTTAG	CGTGGGGATTAAGGCTTGGGCAAATGCCTACAGAACTGACCTACCCATGGAAATATGTGGTTATATAAAACTATGTTTACTTTCGTTTTTTTGTTTGTGTTTTCATATAG	ATAACAAGAAATCTCAAGCTTCCGTCAGTG	GTAAGAGTTTTCCCTTTTGAGTTAAAGTTTCTCCCAACTTTGGATTTGAGGTGGCAAGAATGACATAGTGCATGC	CGTGGGGATTAAGGCTTGGGCAAATGCCTACAGAACTGACCTACCCATGGAAATATGTGGTTATATAAAACTATGTTTACTTTCGTTTTTTTGTTTGTGTTTTCATATAGATAACAAGAAATCTCAAGCTTCCGTCAGTGGTAAGAGTTTTCCCTTTTGAGTTAAAGTTTCTCCCAACTTTGGATTTGAGGTGGCAAGAATGACATAGTGCATGC	aagcttcgacaccgagctcgCGTGGGGATTAAGGCTTGGGCAAATGCCTACAGAACTGACCTACCCATGGAAATATGTGGTTATATAAAACTATGTTTACTTTCGTTTTTTTGTTTGTGTTTTCATATAGATAACAAGAAATCTCAAGCTTCCGTCAGTGGTAAGAGTTTTCCCTTTTGAGTTAAAGTTTCTCCCAACTTTGGATTTGAGGTGGCAAGAATGACATAGTGCATGCtgcaggagacgctgcgtctcagtagAAAGACGAGCTTAGgctttaaggccggtcctagcaatcga	CTAAGCTCGTCTTT
ENSG00000100211.10;CBY1;chr22-38668016-38668132-38656635-38656750-38670883-38670989	AAAGACGAGGCATT	GATTTGAAGACAATGGCATAAGGTCAGTGATCCAGCTGCTTGTACCCCTGACTTTTTCTGACCCTAG	GAGAAGGGAGCACTGGCTTTGCTTTCATCAGGCCAAAGATGCCTTTCTTTGGGAATACGTTCAGTCCGAAGAAGACACCTCCTCGGAAGTCGGCATCTCTCTCCAACCTGCATTCT	GTGAGTGTCGGTACTGGGGTCGGCCGGGTGTG	GATTTGAAGACAATGGCATAAGGTCAGTGATCCAGCTGCTTGTACCCCTGACTTTTTCTGACCCTAGGAGAAGGGAGCACTGGCTTTGCTTTCATCAGGCCAAAGATGCCTTTCTTTGGGAATACGTTCAGTCCGAAGAAGACACCTCCTCGGAAGTCGGCATCTCTCTCCAACCTGCATTCTGTGAGTGTCGGTACTGGGGTCGGCCGGGTGTG	aagcttcgacaccgagctcgGATTTGAAGACAATGGCATAAGGTCAGTGATCCAGCTGCTTGTACCCCTGACTTTTTCTGACCCTAGGAGAAGGGAGCACTGGCTTTGCTTTCATCAGGCCAAAGATGCCTTTCTTTGGGAATACGTTCAGTCCGAAGAAGACACCTCCTCGGAAGTCGGCATCTCTCTCCAACCTGCATTCTGTGAGTGTCGGTACTGGGGTCGGCCGGGTGTGtgcaggagacgctgcgtctcagtagAAAGACGAGGCATTgctttaaggccggtcctagcaatcga	AATGCCTCGTCTTT
ENSG00000100211.10;CBY1;chr22-38670883-38670989-38668016-38668132-38673158-38673844	AAAGACGAGGTGGA	TGGCGGAAGAGGAGCTGGGATGAAGGCGTGTTCCGGGCCTGCTGAAGTTGTCACATAGCATCTCGCCCACAG	TTGGATCGATCAACCCGGGAGGTGGAGCTGGGCTTGGAATACGGATCCCCGACTATGAACCTGGCAGGGCAAAGCCTGAAGTTTGAAAATGGCCAGTGGATAGCAG	GTGAGCTGCACTTCCTGCCATTTTGTCAAACAAGATT	TGGCGGAAGAGGAGCTGGGATGAAGGCGTGTTCCGGGCCTGCTGAAGTTGTCACATAGCATCTCGCCCACAGTTGGATCGATCAACCCGGGAGGTGGAGCTGGGCTTGGAATACGGATCCCCGACTATGAACCTGGCAGGGCAAAGCCTGAAGTTTGAAAATGGCCAGTGGATAGCAGGTGAGCTGCACTTCCTGCCATTTTGTCAAACAAGATT	aagcttcgacaccgagctcgTGGCGGAAGAGGAGCTGGGATGAAGGCGTGTTCCGGGCCTGCTGAAGTTGTCACATAGCATCTCGCCCACAGTTGGATCGATCAACCCGGGAGGTGGAGCTGGGCTTGGAATACGGATCCCCGACTATGAACCTGGCAGGGCAAAGCCTGAAGTTTGAAAATGGCCAGTGGATAGCAGGTGAGCTGCACTTCCTGCCATTTTGTCAAACAAGATTtgcaggagacgctgcgtctcagtagAAAGACGAGGTGGAgctttaaggccggtcctagcaatcga	TCCACCTCGTCTTT
ENSG00000183597.16;TANGO2;chr22-20036759-20036854-20021068-20021134-20043354-20043443	AAAGACGAGTCAAC	TCTGGCCTGTTGCAGGTTCGGAGGGCAGCCCTGAGTGTCTGCCATCCGCTCAACTCAGTGTTTTCCTTTTCCCGCAG	ACCTCGCGACCTGTGTCAGCAGAGCCGCCCTGCACCACCATGTGCATCATCTTCTTTAAGTTTGATCCTCGCCCTGTTTCCAAAAACGCGTACAG	GTAACCCCCTCGCTCTGCATCTGCTGCGCCCTGCAGGGTCCT	TCTGGCCTGTTGCAGGTTCGGAGGGCAGCCCTGAGTGTCTGCCATCCGCTCAACTCAGTGTTTTCCTTTTCCCGCAGACCTCGCGACCTGTGTCAGCAGAGCCGCCCTGCACCACCATGTGCATCATCTTCTTTAAGTTTGATCCTCGCCCTGTTTCCAAAAACGCGTACAGGTAACCCCCTCGCTCTGCATCTGCTGCGCCCTGCAGGGTCCT	aagcttcgacaccgagctcgTCTGGCCTGTTGCAGGTTCGGAGGGCAGCCCTGAGTGTCTGCCATCCGCTCAACTCAGTGTTTTCCTTTTCCCGCAGACCTCGCGACCTGTGTCAGCAGAGCCGCCCTGCACCACCATGTGCATCATCTTCTTTAAGTTTGATCCTCGCCCTGTTTCCAAAAACGCGTACAGGTAACCCCCTCGCTCTGCATCTGCTGCGCCCTGCAGGGTCCTtgcaggagacgctgcgtctcagtagAAAGACGAGTCAACgctttaaggccggtcctagcaatcga	GTTGACTCGTCTTT
ENSG00000183597.16;TANGO2;chr22-20063337-20063442-20055942-20056013-20064541-20064907	AAAGACGAGTGTTG	GGGCTGGGGCTAGACCCGGCTGCGGGCGGGCCACAGAGGGACTAATGGCCACCACTTCTCTCCATCCTGCAG	GCAGCTGCCAGACCCGGCCATCGAGGACCAGGGTGGGGAGTACGTGCAGCCCATGCTGAGCAAGTACGCGGCTGTGTGCGTGCGCTGCCCTGGCTACGGCACCAG	GTATTGCAGCACCGTGGGTGCGCCACCTCCTATCCCA	GGGCTGGGGCTAGACCCGGCTGCGGGCGGGCCACAGAGGGACTAATGGCCACCACTTCTCTCCATCCTGCAGGCAGCTGCCAGACCCGGCCATCGAGGACCAGGGTGGGGAGTACGTGCAGCCCATGCTGAGCAAGTACGCGGCTGTGTGCGTGCGCTGCCCTGGCTACGGCACCAGGTATTGCAGCACCGTGGGTGCGCCACCTCCTATCCCA	aagcttcgacaccgagctcgGGGCTGGGGCTAGACCCGGCTGCGGGCGGGCCACAGAGGGACTAATGGCCACCACTTCTCTCCATCCTGCAGGCAGCTGCCAGACCCGGCCATCGAGGACCAGGGTGGGGAGTACGTGCAGCCCATGCTGAGCAAGTACGCGGCTGTGTGCGTGCGCTGCCCTGGCTACGGCACCAGGTATTGCAGCACCGTGGGTGCGCCACCTCCTATCCCAtgcaggagacgctgcgtctcagtagAAAGACGAGTGTTGgctttaaggccggtcctagcaatcga	CAACACTCGTCTTT
ENSG00000147403.18;RPL10;chrX-154399486-154399594-154399337-154399396-154399802-154399941	AAAGACGATAACGC	CTGCACTGGTTGGCTCTGCGGACTCCGCGTCCGTCTGTGACACCCCCTGCACACTTACCCAATCCTTTTAG	ATGCCAAGATTCGCATTTTTGACCTGGGGCGGAAAAAGGCAAAAGTGGATGAGTTTCCGCTTTGTGGCCACATGGTGTCAGATGAATATGAGCAGCTGTCCTCTGAAG	GTAAGGCAGGATTCTTTGTTCGTCACCCCCCAGTCC	CTGCACTGGTTGGCTCTGCGGACTCCGCGTCCGTCTGTGACACCCCCTGCACACTTACCCAATCCTTTTAGATGCCAAGATTCGCATTTTTGACCTGGGGCGGAAAAAGGCAAAAGTGGATGAGTTTCCGCTTTGTGGCCACATGGTGTCAGATGAATATGAGCAGCTGTCCTCTGAAGGTAAGGCAGGATTCTTTGTTCGTCACCCCCCAGTCC	aagcttcgacaccgagctcgCTGCACTGGTTGGCTCTGCGGACTCCGCGTCCGTCTGTGACACCCCCTGCACACTTACCCAATCCTTTTAGATGCCAAGATTCGCATTTTTGACCTGGGGCGGAAAAAGGCAAAAGTGGATGAGTTTCCGCTTTGTGGCCACATGGTGTCAGATGAATATGAGCAGCTGTCCTCTGAAGGTAAGGCAGGATTCTTTGTTCGTCACCCCCCAGTCCtgcaggagacgctgcgtctcagtagAAAGACGATAACGCgctttaaggccggtcctagcaatcga	GCGTTATCGTCTTT
ENSG00000100075.10;SLC25A1;chr22-19176420-19176494-19175580-19176244-19176845-19176950	AAAGACGATAGTCG	TGCAGGTGGTGGGGCCGGGAAGGGGAGGGGAAGGGGGGACCAGGCCAGAGCTAGCTGCTGAGCCCCTGCCTGCTGATGTCCCCCATAG	GGCCTGGAGGCGCACAAATACCGGAACACGTGGGACTGCGGCTTGCAGATCCTGAAGAAGGAGGGGCTCAAGGC	GTGAGTGGGGGAGGGGCAGGGCTATTGTCCCCACCTCAAACCTTTCCCGGCCT	TGCAGGTGGTGGGGCCGGGAAGGGGAGGGGAAGGGGGGACCAGGCCAGAGCTAGCTGCTGAGCCCCTGCCTGCTGATGTCCCCCATAGGGCCTGGAGGCGCACAAATACCGGAACACGTGGGACTGCGGCTTGCAGATCCTGAAGAAGGAGGGGCTCAAGGCGTGAGTGGGGGAGGGGCAGGGCTATTGTCCCCACCTCAAACCTTTCCCGGCCT	aagcttcgacaccgagctcgTGCAGGTGGTGGGGCCGGGAAGGGGAGGGGAAGGGGGGACCAGGCCAGAGCTAGCTGCTGAGCCCCTGCCTGCTGATGTCCCCCATAGGGCCTGGAGGCGCACAAATACCGGAACACGTGGGACTGCGGCTTGCAGATCCTGAAGAAGGAGGGGCTCAAGGCGTGAGTGGGGGAGGGGCAGGGCTATTGTCCCCACCTCAAACCTTTCCCGGCCTtgcaggagacgctgcgtctcagtagAAAGACGATAGTCGgctttaaggccggtcctagcaatcga	CGACTATCGTCTTT
ENSG00000100075.10;SLC25A1;chr22-19177941-19178041-19177119-19177204-19178132-19178240	AAAGACGATCCAGA	CGCGGCGCCGCGGGGGGCGGGTACCCAGGGCGGCGGCACCGAGGGCCGTGGGGTCCTGACCGCCCCCTCCCCCAG	GGGACTGCGTGCGGCAGACGGTTCGCAGCCATGGCGTCCTGGGCCTGTACCGCGGCCTTAGCTCCCTGCTCTACGGTTCCATCCCCAAGGCGGCCGTCAG	GTGAGGCCCGGCCGGTGGCTGCTGCGGGAGGGGGGCTCGG	CGCGGCGCCGCGGGGGGCGGGTACCCAGGGCGGCGGCACCGAGGGCCGTGGGGTCCTGACCGCCCCCTCCCCCAGGGGACTGCGTGCGGCAGACGGTTCGCAGCCATGGCGTCCTGGGCCTGTACCGCGGCCTTAGCTCCCTGCTCTACGGTTCCATCCCCAAGGCGGCCGTCAGGTGAGGCCCGGCCGGTGGCTGCTGCGGGAGGGGGGCTCGG	aagcttcgacaccgagctcgCGCGGCGCCGCGGGGGGCGGGTACCCAGGGCGGCGGCACCGAGGGCCGTGGGGTCCTGACCGCCCCCTCCCCCAGGGGACTGCGTGCGGCAGACGGTTCGCAGCCATGGCGTCCTGGGCCTGTACCGCGGCCTTAGCTCCCTGCTCTACGGTTCCATCCCCAAGGCGGCCGTCAGGTGAGGCCCGGCCGGTGGCTGCTGCGGGAGGGGGGCTCGGtgcaggagacgctgcgtctcagtagAAAGACGATCCAGAgctttaaggccggtcctagcaatcga	TCTGGATCGTCTTT
ENSG00000100056.12;ESS2;chr22-19138214-19138317-19137322-19137432-19139158-19139292	AAAGACGATCGTAG	CGTGTTTGCCCACCGGCCAGCTGTCGAGCGTGGGCTGCGGTCCCCCTGATGCCAGCCTCTCTGCTTGTTCCAG	CACAAACAGGGCAAGGTGGGCCCCGATGGCAAGGAGCTGATCCCCCAGGAGTCCCCTCGAGTGGGTGGATTTGGATTTGTTGCCACTCCTTCCCCTGCCCCTG	GTGAGAAAAGTGCCCACTGGCAAGTGGGTCTACTGCTG	CGTGTTTGCCCACCGGCCAGCTGTCGAGCGTGGGCTGCGGTCCCCCTGATGCCAGCCTCTCTGCTTGTTCCAGCACAAACAGGGCAAGGTGGGCCCCGATGGCAAGGAGCTGATCCCCCAGGAGTCCCCTCGAGTGGGTGGATTTGGATTTGTTGCCACTCCTTCCCCTGCCCCTGGTGAGAAAAGTGCCCACTGGCAAGTGGGTCTACTGCTG	aagcttcgacaccgagctcgCGTGTTTGCCCACCGGCCAGCTGTCGAGCGTGGGCTGCGGTCCCCCTGATGCCAGCCTCTCTGCTTGTTCCAGCACAAACAGGGCAAGGTGGGCCCCGATGGCAAGGAGCTGATCCCCCAGGAGTCCCCTCGAGTGGGTGGATTTGGATTTGTTGCCACTCCTTCCCCTGCCCCTGGTGAGAAAAGTGCCCACTGGCAAGTGGGTCTACTGCTGtgcaggagacgctgcgtctcagtagAAAGACGATCGTAGgctttaaggccggtcctagcaatcga	CTACGATCGTCTTT
ENSG00000138942.16;RNF185;chr22-31195468-31195581-31192683-31192702-31196935-31196990	AAAGACGATGAACC	GGTGGCTCTGGCTGATCACTCTGGTGGGTCTTGGGCCATCCACATGCATTTTTCTCTCCTGTTTGCAG	TGGTTGGAGACCAGACCTAACAGACAGGTGTGTCCTGTTTGCAAAGCTGGCATCAGCCGAGACAAGGTCATCCCCCTCTATGGAAGGGGCAGCACTGGGCAACAGGACCCCAG	GTGAGGACTCAGGATGCCTCTCCCAACCACTTC	GGTGGCTCTGGCTGATCACTCTGGTGGGTCTTGGGCCATCCACATGCATTTTTCTCTCCTGTTTGCAGTGGTTGGAGACCAGACCTAACAGACAGGTGTGTCCTGTTTGCAAAGCTGGCATCAGCCGAGACAAGGTCATCCCCCTCTATGGAAGGGGCAGCACTGGGCAACAGGACCCCAGGTGAGGACTCAGGATGCCTCTCCCAACCACTTC	aagcttcgacaccgagctcgGGTGGCTCTGGCTGATCACTCTGGTGGGTCTTGGGCCATCCACATGCATTTTTCTCTCCTGTTTGCAGTGGTTGGAGACCAGACCTAACAGACAGGTGTGTCCTGTTTGCAAAGCTGGCATCAGCCGAGACAAGGTCATCCCCCTCTATGGAAGGGGCAGCACTGGGCAACAGGACCCCAGGTGAGGACTCAGGATGCCTCTCCCAACCACTTCtgcaggagacgctgcgtctcagtagAAAGACGATGAACCgctttaaggccggtcctagcaatcga	GGTTCATCGTCTTT
ENSG00000138942.16;RNF185;chr22-31201497-31201615-31196935-31196990-31204488-31204571	AAAGACGATGCCCT	AGTTTTGACAGGCACAGGAGAAACCTGCCTGATTCTCCTGCCCTTAATTGCCTTTCTTCCACACAG	GGATTTCAAGGATTTGGATTTGGAGATGGTGGCTTCCAGATGTCTTTTGGAATTGGGGCATTTCCCTTTGGGATATTTGCCACAGCATTTAATATAAATGATGGGCGGCCTCCTCCAG	GTAAGACCCTATTTCCTTGAGAAATTAGGAA	AGTTTTGACAGGCACAGGAGAAACCTGCCTGATTCTCCTGCCCTTAATTGCCTTTCTTCCACACAGGGATTTCAAGGATTTGGATTTGGAGATGGTGGCTTCCAGATGTCTTTTGGAATTGGGGCATTTCCCTTTGGGATATTTGCCACAGCATTTAATATAAATGATGGGCGGCCTCCTCCAGGTAAGACCCTATTTCCTTGAGAAATTAGGAA	aagcttcgacaccgagctcgAGTTTTGACAGGCACAGGAGAAACCTGCCTGATTCTCCTGCCCTTAATTGCCTTTCTTCCACACAGGGATTTCAAGGATTTGGATTTGGAGATGGTGGCTTCCAGATGTCTTTTGGAATTGGGGCATTTCCCTTTGGGATATTTGCCACAGCATTTAATATAAATGATGGGCGGCCTCCTCCAGGTAAGACCCTATTTCCTTGAGAAATTAGGAAtgcaggagacgctgcgtctcagtagAAAGACGATGCCCTgctttaaggccggtcctagcaatcga	AGGGCATCGTCTTT
ENSG00000278558.5;TMEM191B;chr22-18529791-18529856-18529605-18529689-18529935-18530008	AAAGACGATGGTGT	CCTCTCCTCCCCCAGACCTGGGGCGGTAAGTCTCCCAACCCACCGCCAGGACGCCTCCCCGAGGCCTCAGTCCGCACTCTCACCCGCTCCAG	GAGGTGCAGGTGAAGGTGATGGAGGCTGCGGAGGAGCTGGACGCCTGGCAGAGTGGCCGGGAACT	GTAAGGGAGTTGGGCCTGCGGGCGCGGCGGGGCACTGTGGGGCCGGGCTGGGCTCCC	CCTCTCCTCCCCCAGACCTGGGGCGGTAAGTCTCCCAACCCACCGCCAGGACGCCTCCCCGAGGCCTCAGTCCGCACTCTCACCCGCTCCAGGAGGTGCAGGTGAAGGTGATGGAGGCTGCGGAGGAGCTGGACGCCTGGCAGAGTGGCCGGGAACTGTAAGGGAGTTGGGCCTGCGGGCGCGGCGGGGCACTGTGGGGCCGGGCTGGGCTCCC	aagcttcgacaccgagctcgCCTCTCCTCCCCCAGACCTGGGGCGGTAAGTCTCCCAACCCACCGCCAGGACGCCTCCCCGAGGCCTCAGTCCGCACTCTCACCCGCTCCAGGAGGTGCAGGTGAAGGTGATGGAGGCTGCGGAGGAGCTGGACGCCTGGCAGAGTGGCCGGGAACTGTAAGGGAGTTGGGCCTGCGGGCGCGGCGGGGCACTGTGGGGCCGGGCTGGGCTCCCtgcaggagacgctgcgtctcagtagAAAGACGATGGTGTgctttaaggccggtcctagcaatcga	ACACCATCGTCTTT
ENSG00000243156.9;MICAL3;chr22-17790997-17791071-17787648-17790916-17791201-17791301	AAAGACGATTAGGC	CAGCCGGCATGGAGGTCCTTCCAGATTTGGGGGTGAGGGGTGGTCCCCAGTCACTGTGGCTTGTCTCCCTCCTGCCCTGCCTCCTCAG	TGCCCGGGAGCTGGAGCTGGAAGACCGGCAGAGTCGACTGCAGCAGGAGCTCCGGGAACGCATGGCAGTGGAAG	GTGAGTGGGGTAAGGCACCCATGGAGGCCAGGGTGGGTGCCACCTCCAGGCCC	CAGCCGGCATGGAGGTCCTTCCAGATTTGGGGGTGAGGGGTGGTCCCCAGTCACTGTGGCTTGTCTCCCTCCTGCCCTGCCTCCTCAGTGCCCGGGAGCTGGAGCTGGAAGACCGGCAGAGTCGACTGCAGCAGGAGCTCCGGGAACGCATGGCAGTGGAAGGTGAGTGGGGTAAGGCACCCATGGAGGCCAGGGTGGGTGCCACCTCCAGGCCC	aagcttcgacaccgagctcgCAGCCGGCATGGAGGTCCTTCCAGATTTGGGGGTGAGGGGTGGTCCCCAGTCACTGTGGCTTGTCTCCCTCCTGCCCTGCCTCCTCAGTGCCCGGGAGCTGGAGCTGGAAGACCGGCAGAGTCGACTGCAGCAGGAGCTCCGGGAACGCATGGCAGTGGAAGGTGAGTGGGGTAAGGCACCCATGGAGGCCAGGGTGGGTGCCACCTCCAGGCCCtgcaggagacgctgcgtctcagtagAAAGACGATTAGGCgctttaaggccggtcctagcaatcga	GCCTAATCGTCTTT
ENSG00000243156.9;MICAL3;chr22-17803810-17803861-17791201-17791301-17808843-17808937	AAAGACGATTCTTG	ATATCATTGATTGCTCCATATCATATCATTGATTGGGTATGGGGGGACAGGAGGACTACCTGATGGAATAACTCTCTCTTCACCGATTCCTTGTTGTAG	ACTATTGGGGAGAGTCTTATTACAGTGACCTCATCGACTTGCATCTGGGTG	GTATGTATGGCAGCGCCTGTGCTGACACTAACCCCGCTGACGCCCTTTCTCCACCCACGCTTCC	ATATCATTGATTGCTCCATATCATATCATTGATTGGGTATGGGGGGACAGGAGGACTACCTGATGGAATAACTCTCTCTTCACCGATTCCTTGTTGTAGACTATTGGGGAGAGTCTTATTACAGTGACCTCATCGACTTGCATCTGGGTGGTATGTATGGCAGCGCCTGTGCTGACACTAACCCCGCTGACGCCCTTTCTCCACCCACGCTTCC	aagcttcgacaccgagctcgATATCATTGATTGCTCCATATCATATCATTGATTGGGTATGGGGGGACAGGAGGACTACCTGATGGAATAACTCTCTCTTCACCGATTCCTTGTTGTAGACTATTGGGGAGAGTCTTATTACAGTGACCTCATCGACTTGCATCTGGGTGGTATGTATGGCAGCGCCTGTGCTGACACTAACCCCGCTGACGCCCTTTCTCCACCCACGCTTCCtgcaggagacgctgcgtctcagtagAAAGACGATTCTTGgctttaaggccggtcctagcaatcga	CAAGAATCGTCTTT
ENSG00000243156.9;MICAL3;chr22-17830066-17830154-17827643-17827781-17831853-17832107	AAAGACGATTTGCT	TACTCCCTTCTCTTCCCTCCCTGCTTGATCGCGCTGTGGGATTCCTGATGCTGTGTGGGTCTCTGGCTCCCCCTGCTGTAG	AAGGGGAGTACTGCCCCTGGGACACAGAACTGCAAGGCCAGTGGCGCCAGGTACCTCCCACAGGAAGAAGATTTGAGGACATTTAAAG	GTACCCACTTTACCCCGTGCCCACCTTCTACCCCAGCTCCCTGGCA	TACTCCCTTCTCTTCCCTCCCTGCTTGATCGCGCTGTGGGATTCCTGATGCTGTGTGGGTCTCTGGCTCCCCCTGCTGTAGAAGGGGAGTACTGCCCCTGGGACACAGAACTGCAAGGCCAGTGGCGCCAGGTACCTCCCACAGGAAGAAGATTTGAGGACATTTAAAGGTACCCACTTTACCCCGTGCCCACCTTCTACCCCAGCTCCCTGGCA	aagcttcgacaccgagctcgTACTCCCTTCTCTTCCCTCCCTGCTTGATCGCGCTGTGGGATTCCTGATGCTGTGTGGGTCTCTGGCTCCCCCTGCTGTAGAAGGGGAGTACTGCCCCTGGGACACAGAACTGCAAGGCCAGTGGCGCCAGGTACCTCCCACAGGAAGAAGATTTGAGGACATTTAAAGGTACCCACTTTACCCCGTGCCCACCTTCTACCCCAGCTCCCTGGCAtgcaggagacgctgcgtctcagtagAAAGACGATTTGCTgctttaaggccggtcctagcaatcga	AGCAAATCGTCTTT
ENSG00000243156.9;MICAL3;chr22-17884274-17884358-17871836-17872023-17885877-17886051	AAAGAGACAACGGG	TGTTCTTCTCCCACCTTAATGTATTTTTATTTTGTTTTGTCTCCATGTCCTGTCCCCACCCACACTTGGCCTGTGTGTCCCAG	CTGACACAAGAGCGTGGGGCCAGCCAGCCGTCCTGCTGCCTGCCTGGGCAGGTTCGCCCTGCCCCCACCCCCCGGTGGAAACAG	GTAAAGGAACTGCCAGGGCCAGGATGGGTGCTGTCTCTCCAGGCCTTC	TGTTCTTCTCCCACCTTAATGTATTTTTATTTTGTTTTGTCTCCATGTCCTGTCCCCACCCACACTTGGCCTGTGTGTCCCAGCTGACACAAGAGCGTGGGGCCAGCCAGCCGTCCTGCTGCCTGCCTGGGCAGGTTCGCCCTGCCCCCACCCCCCGGTGGAAACAGGTAAAGGAACTGCCAGGGCCAGGATGGGTGCTGTCTCTCCAGGCCTTC	aagcttcgacaccgagctcgTGTTCTTCTCCCACCTTAATGTATTTTTATTTTGTTTTGTCTCCATGTCCTGTCCCCACCCACACTTGGCCTGTGTGTCCCAGCTGACACAAGAGCGTGGGGCCAGCCAGCCGTCCTGCTGCCTGCCTGGGCAGGTTCGCCCTGCCCCCACCCCCCGGTGGAAACAGGTAAAGGAACTGCCAGGGCCAGGATGGGTGCTGTCTCTCCAGGCCTTCtgcaggagacgctgcgtctcagtagAAAGAGACAACGGGgctttaaggccggtcctagcaatcga	CCCGTTGTCTCTTT
ENSG00000182902.14;SLC25A18;chr22-17569923-17569986-17563497-17563713-17579744-17579964	AAAGAGACAATGCC	TGGTGATGAGGGGGAGGCAGAGGGAGGGAAACTGACCACAGAAGGGAAAACCAGTCCAAGCTGGCTGACACTGAAAGCCACCTCTCCCTGCAG	CTCAGCAGCGATCTGAACTATATCCTGGGTTCCAGAAAAGGCAGAGGTTCTTACCGAAAGCAG	GTAAGTGTCTTGTCTGTCTGCATCAAGCTCAGAGTTGGTAGGAAAAGACTCTTCTAGC	TGGTGATGAGGGGGAGGCAGAGGGAGGGAAACTGACCACAGAAGGGAAAACCAGTCCAAGCTGGCTGACACTGAAAGCCACCTCTCCCTGCAGCTCAGCAGCGATCTGAACTATATCCTGGGTTCCAGAAAAGGCAGAGGTTCTTACCGAAAGCAGGTAAGTGTCTTGTCTGTCTGCATCAAGCTCAGAGTTGGTAGGAAAAGACTCTTCTAGC	aagcttcgacaccgagctcgTGGTGATGAGGGGGAGGCAGAGGGAGGGAAACTGACCACAGAAGGGAAAACCAGTCCAAGCTGGCTGACACTGAAAGCCACCTCTCCCTGCAGCTCAGCAGCGATCTGAACTATATCCTGGGTTCCAGAAAAGGCAGAGGTTCTTACCGAAAGCAGGTAAGTGTCTTGTCTGTCTGCATCAAGCTCAGAGTTGGTAGGAAAAGACTCTTCTAGCtgcaggagacgctgcgtctcagtagAAAGAGACAATGCCgctttaaggccggtcctagcaatcga	GGCATTGTCTCTTT
ENSG00000099954.19;CECR2;chr22-17511812-17511896-17504846-17505016-17524117-17524271	AAAGAGACACCTAG	TGGCGGCAGCAGCAGCAGCAGCATCAGTAGTTGAGAACACCCTAATCTATCTTTTCCTTTCTCTTCTTCACTTCTAACTATAG	GGAAAACGTCCACAGCGCACAAAGGCAGAGTTGCATCCTAGGTGGATGTCTGACCACCTGTCCATCAAACCCGTCAAGCAAGAG	GTGAGTGTGGGTGAGAGTAGCGAGGAGGAGCTTTCCTGATGAAAGAGA	TGGCGGCAGCAGCAGCAGCAGCATCAGTAGTTGAGAACACCCTAATCTATCTTTTCCTTTCTCTTCTTCACTTCTAACTATAGGGAAAACGTCCACAGCGCACAAAGGCAGAGTTGCATCCTAGGTGGATGTCTGACCACCTGTCCATCAAACCCGTCAAGCAAGAGGTGAGTGTGGGTGAGAGTAGCGAGGAGGAGCTTTCCTGATGAAAGAGA	aagcttcgacaccgagctcgTGGCGGCAGCAGCAGCAGCAGCATCAGTAGTTGAGAACACCCTAATCTATCTTTTCCTTTCTCTTCTTCACTTCTAACTATAGGGAAAACGTCCACAGCGCACAAAGGCAGAGTTGCATCCTAGGTGGATGTCTGACCACCTGTCCATCAAACCCGTCAAGCAAGAGGTGAGTGTGGGTGAGAGTAGCGAGGAGGAGCTTTCCTGATGAAAGAGAtgcaggagacgctgcgtctcagtagAAAGAGACACCTAGgctttaaggccggtcctagcaatcga	CTAGGTGTCTCTTT
ENSG00000177663.14;IL17RA;chr22-17097061-17097086-17084958-17085229-17097796-17097943	AAAGAGACACTAGC	GGCAGGCTGTGTAGATGGCATTCCTGAGAATGAGCCAGTGGAGAGCATCTGGCCCTGGCATGTGAATTCAAGCCTTTTCCCAGCTGTAATAACCACCCTCTTTTTTCCACAG	GGGCTAAACTGCACGGTCAAGAATA	GTAAGTCATCTTTTTCTGTTCTTCTTCTTGTTGCCTTCTTAATCAAGTGAGAGCCTGCTGCCAACTTCTGACAGAAG	GGCAGGCTGTGTAGATGGCATTCCTGAGAATGAGCCAGTGGAGAGCATCTGGCCCTGGCATGTGAATTCAAGCCTTTTCCCAGCTGTAATAACCACCCTCTTTTTTCCACAGGGGCTAAACTGCACGGTCAAGAATAGTAAGTCATCTTTTTCTGTTCTTCTTCTTGTTGCCTTCTTAATCAAGTGAGAGCCTGCTGCCAACTTCTGACAGAAG	aagcttcgacaccgagctcgGGCAGGCTGTGTAGATGGCATTCCTGAGAATGAGCCAGTGGAGAGCATCTGGCCCTGGCATGTGAATTCAAGCCTTTTCCCAGCTGTAATAACCACCCTCTTTTTTCCACAGGGGCTAAACTGCACGGTCAAGAATAGTAAGTCATCTTTTTCTGTTCTTCTTCTTGTTGCCTTCTTAATCAAGTGAGAGCCTGCTGCCAACTTCTGACAGAAGtgcaggagacgctgcgtctcagtagAAAGAGACACTAGCgctttaaggccggtcctagcaatcga	GCTAGTGTCTCTTT
ENSG00000177663.14;IL17RA;chr22-17103493-17103577-17102138-17102302-17104725-17104810	AAAGAGACAGATGA	CCATGGCAGTGCCACAGCGTGTTCTTACCCAACTAGCCTTACCCATCCCAACTAGCCTTACCCATCCTCGCCTCTCTCCTCAG	CCCAGACCAGAAGAGTTCCACCAGCGATCCAACGTCACACTCACTCTACGCAACCTTAAAGGGTGCTGTCGCCACCAAGTGCAG	GTGGGTGAGTGTGGTGTGGACAGGTGCAGGGAGCAAAACAGGTGGCAA	CCATGGCAGTGCCACAGCGTGTTCTTACCCAACTAGCCTTACCCATCCCAACTAGCCTTACCCATCCTCGCCTCTCTCCTCAGCCCAGACCAGAAGAGTTCCACCAGCGATCCAACGTCACACTCACTCTACGCAACCTTAAAGGGTGCTGTCGCCACCAAGTGCAGGTGGGTGAGTGTGGTGTGGACAGGTGCAGGGAGCAAAACAGGTGGCAA	aagcttcgacaccgagctcgCCATGGCAGTGCCACAGCGTGTTCTTACCCAACTAGCCTTACCCATCCCAACTAGCCTTACCCATCCTCGCCTCTCTCCTCAGCCCAGACCAGAAGAGTTCCACCAGCGATCCAACGTCACACTCACTCTACGCAACCTTAAAGGGTGCTGTCGCCACCAAGTGCAGGTGGGTGAGTGTGGTGTGGACAGGTGCAGGGAGCAAAACAGGTGGCAAtgcaggagacgctgcgtctcagtagAAAGAGACAGATGAgctttaaggccggtcctagcaatcga	TCATCTGTCTCTTT
ENSG00000237438.7;CECR7;chr22-17046345-17046444-17044872-17045000-17047323-17047426	AAAGAGACAGGTTC	CTCTCCAAAGCAGGAGATTTGAGGACTTGGTTCACCCCAGCCCTGGCATCTACCCCAGAACCCTTCATCCTCCAG	GTACGGCATTGGGCTACAGAGGTGCAGCGTGCTTTGGTGGACCACCCAGTGGTGGCAGAGTCAGCCACGGTGAGCAGCCCAGACCCGATTCAAGGGGAA	GTGAGGAGGGCACAGAGATCATTGTGTCTGTACATGGGCA	CTCTCCAAAGCAGGAGATTTGAGGACTTGGTTCACCCCAGCCCTGGCATCTACCCCAGAACCCTTCATCCTCCAGGTACGGCATTGGGCTACAGAGGTGCAGCGTGCTTTGGTGGACCACCCAGTGGTGGCAGAGTCAGCCACGGTGAGCAGCCCAGACCCGATTCAAGGGGAAGTGAGGAGGGCACAGAGATCATTGTGTCTGTACATGGGCA	aagcttcgacaccgagctcgCTCTCCAAAGCAGGAGATTTGAGGACTTGGTTCACCCCAGCCCTGGCATCTACCCCAGAACCCTTCATCCTCCAGGTACGGCATTGGGCTACAGAGGTGCAGCGTGCTTTGGTGGACCACCCAGTGGTGGCAGAGTCAGCCACGGTGAGCAGCCCAGACCCGATTCAAGGGGAAGTGAGGAGGGCACAGAGATCATTGTGTCTGTACATGGGCAtgcaggagacgctgcgtctcagtagAAAGAGACAGGTTCgctttaaggccggtcctagcaatcga	GAACCTGTCTCTTT
ENSG00000160298.18;C21orf58;chr21-46311455-46311567-46302484-46302576-46314715-46314880	AAAGAGACATCGGT	GGGTGGTAGATACTGGAGACACTTTCTTCAAGGACATATGCAGATAGCTAATCACCTGGCTGTTCCTAG	GTCCCCCAGCCTCCTGCCACCATCATTCAGCAGCTCCCTCAGCAGCCACTCATAGCACAGATTCCTCCTCCCCAGGCCTTCCCTACTCAACGGTCAGGAAGTATTAAGGAAG	GTAAGTGTTCCATATTCATATTGTTGTGGGTTGA	GGGTGGTAGATACTGGAGACACTTTCTTCAAGGACATATGCAGATAGCTAATCACCTGGCTGTTCCTAGGTCCCCCAGCCTCCTGCCACCATCATTCAGCAGCTCCCTCAGCAGCCACTCATAGCACAGATTCCTCCTCCCCAGGCCTTCCCTACTCAACGGTCAGGAAGTATTAAGGAAGGTAAGTGTTCCATATTCATATTGTTGTGGGTTGA	aagcttcgacaccgagctcgGGGTGGTAGATACTGGAGACACTTTCTTCAAGGACATATGCAGATAGCTAATCACCTGGCTGTTCCTAGGTCCCCCAGCCTCCTGCCACCATCATTCAGCAGCTCCCTCAGCAGCCACTCATAGCACAGATTCCTCCTCCCCAGGCCTTCCCTACTCAACGGTCAGGAAGTATTAAGGAAGGTAAGTGTTCCATATTCATATTGTTGTGGGTTGAtgcaggagacgctgcgtctcagtagAAAGAGACATCGGTgctttaaggccggtcctagcaatcga	ACCGATGTCTCTTT
ENSG00000183570.17;PCBP3;chr21-45728675-45728748-45643693-45643868-45735391-45735429	AAAGAGACATTTCC	AATTGGGAAGTATTCTCTCATCTTCAGTTTTCTAGATGAGTTAGTAAGAAATTGATATTATTTCTTCCTTGTATATTTTATTTTATAG	AATTCACCTGCAAAGTCATCTCGGTCAGCACTTTTCTTTGTGGGAAGGTTTTATCTTGAATGCAGTTTCTTTG	GTATGTATATAGGATTATTTAATTCTCCTTAAGTGAGTTTTGATTATTTGATT	AATTGGGAAGTATTCTCTCATCTTCAGTTTTCTAGATGAGTTAGTAAGAAATTGATATTATTTCTTCCTTGTATATTTTATTTTATAGAATTCACCTGCAAAGTCATCTCGGTCAGCACTTTTCTTTGTGGGAAGGTTTTATCTTGAATGCAGTTTCTTTGGTATGTATATAGGATTATTTAATTCTCCTTAAGTGAGTTTTGATTATTTGATT	aagcttcgacaccgagctcgAATTGGGAAGTATTCTCTCATCTTCAGTTTTCTAGATGAGTTAGTAAGAAATTGATATTATTTCTTCCTTGTATATTTTATTTTATAGAATTCACCTGCAAAGTCATCTCGGTCAGCACTTTTCTTTGTGGGAAGGTTTTATCTTGAATGCAGTTTCTTTGGTATGTATATAGGATTATTTAATTCTCCTTAAGTGAGTTTTGATTATTTGATTtgcaggagacgctgcgtctcagtagAAAGAGACATTTCCgctttaaggccggtcctagcaatcga	GGAAATGTCTCTTT
ENSG00000183570.17;PCBP3;chr21-45913950-45914025-45910901-45911030-45917587-45917629	AAAGAGACCAGAGG	AGTGGGGTGGGCCGGGGCACGCCTCCCCATTGCCAGGCTGCGAAGCTGCTCTAACGCTCTCTCTCCCTCTCCTGTCCCTTTTCCTAG	TCCCCACCGAAAGGTGCCACCATTCCCTACCGCCCAAAGCCCGCCTCCACCCCTGTCATTTTTGCAGGTGGTCAG	GTAAGAGCCGATCCGCTCGCGGCCTCCACTGCCAACCTCAGCCTTTTACTGC	AGTGGGGTGGGCCGGGGCACGCCTCCCCATTGCCAGGCTGCGAAGCTGCTCTAACGCTCTCTCTCCCTCTCCTGTCCCTTTTCCTAGTCCCCACCGAAAGGTGCCACCATTCCCTACCGCCCAAAGCCCGCCTCCACCCCTGTCATTTTTGCAGGTGGTCAGGTAAGAGCCGATCCGCTCGCGGCCTCCACTGCCAACCTCAGCCTTTTACTGC	aagcttcgacaccgagctcgAGTGGGGTGGGCCGGGGCACGCCTCCCCATTGCCAGGCTGCGAAGCTGCTCTAACGCTCTCTCTCCCTCTCCTGTCCCTTTTCCTAGTCCCCACCGAAAGGTGCCACCATTCCCTACCGCCCAAAGCCCGCCTCCACCCCTGTCATTTTTGCAGGTGGTCAGGTAAGAGCCGATCCGCTCGCGGCCTCCACTGCCAACCTCAGCCTTTTACTGCtgcaggagacgctgcgtctcagtagAAAGAGACCAGAGGgctttaaggccggtcctagcaatcga	CCTCTGGTCTCTTT
ENSG00000183570.17;PCBP3;chr21-45929916-45929995-45917587-45917629-45935252-45935305	AAAGAGACCCAACA	AAGTTCTGTTACTGCCGTTTTAATTTGGTGTGACTTGTACTCGATGACAATAACCTTCTTAGCTCTCGTGTCCCTCCTACCCCAG	CAGTTGACCAAGCTCCACCAGTTGGCCATGCAGCAAACCCCCTTTCCTCCCCTCGGACAGACCAACCCCGCTTTCCCCG	GTACGTACCCAGCCCTTTTCTCACCTCCTTCTCTTCTCACCTGGGGACTT	AAGTTCTGTTACTGCCGTTTTAATTTGGTGTGACTTGTACTCGATGACAATAACCTTCTTAGCTCTCGTGTCCCTCCTACCCCAGCAGTTGACCAAGCTCCACCAGTTGGCCATGCAGCAAACCCCCTTTCCTCCCCTCGGACAGACCAACCCCGCTTTCCCCGGTACGTACCCAGCCCTTTTCTCACCTCCTTCTCTTCTCACCTGGGGACTT	aagcttcgacaccgagctcgAAGTTCTGTTACTGCCGTTTTAATTTGGTGTGACTTGTACTCGATGACAATAACCTTCTTAGCTCTCGTGTCCCTCCTACCCCAGCAGTTGACCAAGCTCCACCAGTTGGCCATGCAGCAAACCCCCTTTCCTCCCCTCGGACAGACCAACCCCGCTTTCCCCGGTACGTACCCAGCCCTTTTCTCACCTCCTTCTCTTCTCACCTGGGGACTTtgcaggagacgctgcgtctcagtagAAAGAGACCCAACAgctttaaggccggtcctagcaatcga	TGTTGGGTCTCTTT
ENSG00000160255.18;ITGB2;chr21-44908073-44908182-44906914-44907095-44910283-44910372	AAAGAGACCCGAAT	CAGCAGGAGAAGTGGTGTCTCATTCCTTACCGTCAGCAGCTTCCTCATTTCTCAATTTTGCGTCCCACAG	GGAGCGGCTTTGGGTCCTCCAGCCCACGCCACCGCGGCGAGCAGTCCCCGGAGGAGAAGCCGGGTGGCTCCCGTCTGTCCTCGGACTGAGCAGGGTGGCCAGGCCCCAG	GTGGAAACTACCTTGGTCAGGCTGGGTTTTTTCCC	CAGCAGGAGAAGTGGTGTCTCATTCCTTACCGTCAGCAGCTTCCTCATTTCTCAATTTTGCGTCCCACAGGGAGCGGCTTTGGGTCCTCCAGCCCACGCCACCGCGGCGAGCAGTCCCCGGAGGAGAAGCCGGGTGGCTCCCGTCTGTCCTCGGACTGAGCAGGGTGGCCAGGCCCCAGGTGGAAACTACCTTGGTCAGGCTGGGTTTTTTCCC	aagcttcgacaccgagctcgCAGCAGGAGAAGTGGTGTCTCATTCCTTACCGTCAGCAGCTTCCTCATTTCTCAATTTTGCGTCCCACAGGGAGCGGCTTTGGGTCCTCCAGCCCACGCCACCGCGGCGAGCAGTCCCCGGAGGAGAAGCCGGGTGGCTCCCGTCTGTCCTCGGACTGAGCAGGGTGGCCAGGCCCCAGGTGGAAACTACCTTGGTCAGGCTGGGTTTTTTCCCtgcaggagacgctgcgtctcagtagAAAGAGACCCGAATgctttaaggccggtcctagcaatcga	ATTCGGGTCTCTTT
ENSG00000160214.13;RRP1;chr21-43792671-43792729-43791349-43791432-43793318-43793404	AAAGAGACCCTTCG	TGAGTGAGTGAGTGGGTGAGTGGGTGGTTGCGTGTGTGTCATTGTGAGAGCCTGGTGCTTCAGGGGCTGAGGGCGTTTTTGTTGTTTCCTACACAG	GAAGAATTAGGAAGGACTATTTCCCAGCTCGTTCATGCTTTTCAGACCACGGAGGCGC	GTGAGTATGCTCTGCTGTAGTTGGGTGCATTTGTAGATGTCAGAACCTCTGAGCATCAGAG	TGAGTGAGTGAGTGGGTGAGTGGGTGGTTGCGTGTGTGTCATTGTGAGAGCCTGGTGCTTCAGGGGCTGAGGGCGTTTTTGTTGTTTCCTACACAGGAAGAATTAGGAAGGACTATTTCCCAGCTCGTTCATGCTTTTCAGACCACGGAGGCGCGTGAGTATGCTCTGCTGTAGTTGGGTGCATTTGTAGATGTCAGAACCTCTGAGCATCAGAG	aagcttcgacaccgagctcgTGAGTGAGTGAGTGGGTGAGTGGGTGGTTGCGTGTGTGTCATTGTGAGAGCCTGGTGCTTCAGGGGCTGAGGGCGTTTTTGTTGTTTCCTACACAGGAAGAATTAGGAAGGACTATTTCCCAGCTCGTTCATGCTTTTCAGACCACGGAGGCGCGTGAGTATGCTCTGCTGTAGTTGGGTGCATTTGTAGATGTCAGAACCTCTGAGCATCAGAGtgcaggagacgctgcgtctcagtagAAAGAGACCCTTCGgctttaaggccggtcctagcaatcga	CGAAGGGTCTCTTT
ENSG00000160214.13;RRP1;chr21-43795188-43795250-43792930-43793404-43797421-43797537	AAAGAGACCGGAGA	CTTTATCCTGCAGCGGATGGTGGTACATGGGGATGGGTGGTCTGGCGAAGTAGGGCTGGGCTTCTGCTAATGCCAACCTCCTTCTGTGTCAAAG	CTCATGCGGATGGTCCTGAACGAGTCCTTGAAGGTTCTGAAGATGCAAGGCTGGGAAGAAAG	GTGGGTGCGCGGCGGGCCTGCTCTGGGGGGACGCTGTTCTCGGGGACCGCAGTCGTGTT	CTTTATCCTGCAGCGGATGGTGGTACATGGGGATGGGTGGTCTGGCGAAGTAGGGCTGGGCTTCTGCTAATGCCAACCTCCTTCTGTGTCAAAGCTCATGCGGATGGTCCTGAACGAGTCCTTGAAGGTTCTGAAGATGCAAGGCTGGGAAGAAAGGTGGGTGCGCGGCGGGCCTGCTCTGGGGGGACGCTGTTCTCGGGGACCGCAGTCGTGTT	aagcttcgacaccgagctcgCTTTATCCTGCAGCGGATGGTGGTACATGGGGATGGGTGGTCTGGCGAAGTAGGGCTGGGCTTCTGCTAATGCCAACCTCCTTCTGTGTCAAAGCTCATGCGGATGGTCCTGAACGAGTCCTTGAAGGTTCTGAAGATGCAAGGCTGGGAAGAAAGGTGGGTGCGCGGCGGGCCTGCTCTGGGGGGACGCTGTTCTCGGGGACCGCAGTCGTGTTtgcaggagacgctgcgtctcagtagAAAGAGACCGGAGAgctttaaggccggtcctagcaatcga	TCTCCGGTCTCTTT
ENSG00000160208.13;RRP1B;chr21-43672307-43672365-43669883-43669966-43673869-43673955	AAAGAGACCTACTT	ACGAGCGGAAGTGGGAGAAGGAAGCAGGCCGCGGCACAGGCATCTCATGTTGCCCCACGATAACCCCCATGTTTCTCCCCAACCCCGCCTCTGCAG	GAAGAGCTCGCCAACACCATTGCACAGCTAGTCCATGCTGTTAACAACTCAGCGGCTC	GTAAGTCCTGTTGTTTCTTCTCCTTCCTTCCAAGTTTTCCGACTTGCTAGTTTAATGGGAA	ACGAGCGGAAGTGGGAGAAGGAAGCAGGCCGCGGCACAGGCATCTCATGTTGCCCCACGATAACCCCCATGTTTCTCCCCAACCCCGCCTCTGCAGGAAGAGCTCGCCAACACCATTGCACAGCTAGTCCATGCTGTTAACAACTCAGCGGCTCGTAAGTCCTGTTGTTTCTTCTCCTTCCTTCCAAGTTTTCCGACTTGCTAGTTTAATGGGAA	aagcttcgacaccgagctcgACGAGCGGAAGTGGGAGAAGGAAGCAGGCCGCGGCACAGGCATCTCATGTTGCCCCACGATAACCCCCATGTTTCTCCCCAACCCCGCCTCTGCAGGAAGAGCTCGCCAACACCATTGCACAGCTAGTCCATGCTGTTAACAACTCAGCGGCTCGTAAGTCCTGTTGTTTCTTCTCCTTCCTTCCAAGTTTTCCGACTTGCTAGTTTAATGGGAAtgcaggagacgctgcgtctcagtagAAAGAGACCTACTTgctttaaggccggtcctagcaatcga	AAGTAGGTCTCTTT
ENSG00000160207.9;HSF2BP;chr21-43592224-43592328-43529185-43529962-43613829-43613947	AAAGAGACCTCTCG	AACTAGTAGGTATGTTTAGGGTGAAATGTAGTGTGGATGGAGCATTCCAACACCTTTTTCTTTTACATTTCAG	GCTAATGCTGATGTCCCTATACAATGTAAGCATCAATTTGAAAGGCTTGAAATACATCAGCGAGAGTCCAGGATTCATCCCTTTGCTGTGGTGGCTTTTGAGTG	GTAAGGGGGGTGGTTATCTGTCCAGCTGCTTGTACGGG	AACTAGTAGGTATGTTTAGGGTGAAATGTAGTGTGGATGGAGCATTCCAACACCTTTTTCTTTTACATTTCAGGCTAATGCTGATGTCCCTATACAATGTAAGCATCAATTTGAAAGGCTTGAAATACATCAGCGAGAGTCCAGGATTCATCCCTTTGCTGTGGTGGCTTTTGAGTGGTAAGGGGGGTGGTTATCTGTCCAGCTGCTTGTACGGG	aagcttcgacaccgagctcgAACTAGTAGGTATGTTTAGGGTGAAATGTAGTGTGGATGGAGCATTCCAACACCTTTTTCTTTTACATTTCAGGCTAATGCTGATGTCCCTATACAATGTAAGCATCAATTTGAAAGGCTTGAAATACATCAGCGAGAGTCCAGGATTCATCCCTTTGCTGTGGTGGCTTTTGAGTGGTAAGGGGGGTGGTTATCTGTCCAGCTGCTTGTACGGGtgcaggagacgctgcgtctcagtagAAAGAGACCTCTCGgctttaaggccggtcctagcaatcga	CGAGAGGTCTCTTT
ENSG00000160179.19;ABCG1;chr21-42276894-42276945-42273302-42273435-42282273-42282419	AAAGAGACCTTACT	TCTTGGCTAGCTGCACCGTGGCCTGCAGTGCGGGCATGAGGCTCACACTGCCAGTGGCCGTCTGTTCTGCTTCCACACTGTTGTCCTTGTCCCCTGCAG	GTGTCGGCACATCTGAAGCTTCAGGAGAAGGATGAAGGCAGAAGGGAAATG	GTAAGTGGGTTGTTTGGTGCCCACAAGTGGTCCAGAAAGTGCATGACGTGCATGTGGAAGGTGT	TCTTGGCTAGCTGCACCGTGGCCTGCAGTGCGGGCATGAGGCTCACACTGCCAGTGGCCGTCTGTTCTGCTTCCACACTGTTGTCCTTGTCCCCTGCAGGTGTCGGCACATCTGAAGCTTCAGGAGAAGGATGAAGGCAGAAGGGAAATGGTAAGTGGGTTGTTTGGTGCCCACAAGTGGTCCAGAAAGTGCATGACGTGCATGTGGAAGGTGT	aagcttcgacaccgagctcgTCTTGGCTAGCTGCACCGTGGCCTGCAGTGCGGGCATGAGGCTCACACTGCCAGTGGCCGTCTGTTCTGCTTCCACACTGTTGTCCTTGTCCCCTGCAGGTGTCGGCACATCTGAAGCTTCAGGAGAAGGATGAAGGCAGAAGGGAAATGGTAAGTGGGTTGTTTGGTGCCCACAAGTGGTCCAGAAAGTGCATGACGTGCATGTGGAAGGTGTtgcaggagacgctgcgtctcagtagAAAGAGACCTTACTgctttaaggccggtcctagcaatcga	AGTAAGGTCTCTTT
ENSG00000141956.14;PRDM15;chr21-41810752-41810836-41804533-41804614-41815704-41815836	AAAGAGACGAACTC	AACGTGTCAGGGAGAAGACATGCCCTGATGTGGACTTACAACACTCATTAAACGTAGGAAGTTATGTGCGCCTTTCTCTGCAG	GGATTAAAGATTTCATGTGTGAATTGTGTGGGAAGACATTCAGCGAGAGGAACACCATGGAGACCCACAAGCTCATCCACACAG	GTGAGCGGCGCAGCCTGAAGGAGCCTTCGGGGCGCACGCGGCAGGCTG	AACGTGTCAGGGAGAAGACATGCCCTGATGTGGACTTACAACACTCATTAAACGTAGGAAGTTATGTGCGCCTTTCTCTGCAGGGATTAAAGATTTCATGTGTGAATTGTGTGGGAAGACATTCAGCGAGAGGAACACCATGGAGACCCACAAGCTCATCCACACAGGTGAGCGGCGCAGCCTGAAGGAGCCTTCGGGGCGCACGCGGCAGGCTG	aagcttcgacaccgagctcgAACGTGTCAGGGAGAAGACATGCCCTGATGTGGACTTACAACACTCATTAAACGTAGGAAGTTATGTGCGCCTTTCTCTGCAGGGATTAAAGATTTCATGTGTGAATTGTGTGGGAAGACATTCAGCGAGAGGAACACCATGGAGACCCACAAGCTCATCCACACAGGTGAGCGGCGCAGCCTGAAGGAGCCTTCGGGGCGCACGCGGCAGGCTGtgcaggagacgctgcgtctcagtagAAAGAGACGAACTCgctttaaggccggtcctagcaatcga	GAGTTCGTCTCTTT
ENSG00000141956.14;PRDM15;chr21-41847089-41847191-41839622-41839853-41854565-41854818	AAAGAGACGAGATA	CCGCTGCGCCGGGATTCATGGAGACATATGAGCTGCTTGGGGGTCACCTTTTTCTCCTCTCATGTCTTTTGAAG	CTGCAGGCACCCCAGAAAACAGCGCCCCCGTGGAGTCGGAGCCCAGCCAGTGGGCGTGTAAAGTGTGTTCTGCCACCTTCCTGGAGCTGCAGCTCCTCAATG	GTAAGGAGGACGTGTGGGGAGCCCCAGTTGTAAAACTCC	CCGCTGCGCCGGGATTCATGGAGACATATGAGCTGCTTGGGGGTCACCTTTTTCTCCTCTCATGTCTTTTGAAGCTGCAGGCACCCCAGAAAACAGCGCCCCCGTGGAGTCGGAGCCCAGCCAGTGGGCGTGTAAAGTGTGTTCTGCCACCTTCCTGGAGCTGCAGCTCCTCAATGGTAAGGAGGACGTGTGGGGAGCCCCAGTTGTAAAACTCC	aagcttcgacaccgagctcgCCGCTGCGCCGGGATTCATGGAGACATATGAGCTGCTTGGGGGTCACCTTTTTCTCCTCTCATGTCTTTTGAAGCTGCAGGCACCCCAGAAAACAGCGCCCCCGTGGAGTCGGAGCCCAGCCAGTGGGCGTGTAAAGTGTGTTCTGCCACCTTCCTGGAGCTGCAGCTCCTCAATGGTAAGGAGGACGTGTGGGGAGCCCCAGTTGTAAAACTCCtgcaggagacgctgcgtctcagtagAAAGAGACGAGATAgctttaaggccggtcctagcaatcga	TATCTCGTCTCTTT
ENSG00000157601.15;MX1;chr21-41421837-41421871-41420278-41420440-41421974-41422095	AAAGAGACGCATAC	CCAAGGCAGAAGAATTTTTCTTAGTACAGAACAAAATGGAGTCTCCTATGTCTACTTCTTTCTACACAGACACAGTAACAATCTGATCTCTCTTGCTTTTCCCCACAG	GCACCTAAGTCCACCTGGGCCTGGAGCAGGACAG	GTTGCAAAAGAAAATATCTCGGGACCCCCAAACTCCTTATGCTAAGGGAAACATCGAGCCTGGGAACTGAGCC	CCAAGGCAGAAGAATTTTTCTTAGTACAGAACAAAATGGAGTCTCCTATGTCTACTTCTTTCTACACAGACACAGTAACAATCTGATCTCTCTTGCTTTTCCCCACAGGCACCTAAGTCCACCTGGGCCTGGAGCAGGACAGGTTGCAAAAGAAAATATCTCGGGACCCCCAAACTCCTTATGCTAAGGGAAACATCGAGCCTGGGAACTGAGCC	aagcttcgacaccgagctcgCCAAGGCAGAAGAATTTTTCTTAGTACAGAACAAAATGGAGTCTCCTATGTCTACTTCTTTCTACACAGACACAGTAACAATCTGATCTCTCTTGCTTTTCCCCACAGGCACCTAAGTCCACCTGGGCCTGGAGCAGGACAGGTTGCAAAAGAAAATATCTCGGGACCCCCAAACTCCTTATGCTAAGGGAAACATCGAGCCTGGGAACTGAGCCtgcaggagacgctgcgtctcagtagAAAGAGACGCATACgctttaaggccggtcctagcaatcga	GTATGCGTCTCTTT
ENSG00000157601.15;MX1;chr21-41427205-41427304-41422755-41422911-41427754-41427866	AAAGAGACGCTATG	ATGCTAACCGCGCCTCTACCTCCACCACCGGTGTCAGTCCCAAAGGGCTCCTAAAATGGCTGTGTCATCTTTCAG	CCTTGGACCGCAGTTGCCGGCCAGGAATCCCAGTGTCACGGTGGACACGCCTCCCTCGCGCCCTTGCCGCCCACCTGCTCACCCAGCTCAGGGGCTTTG	GTAGGTAGCAGTGCATTTGGTCTAAAGGGCAAGATGTTCT	ATGCTAACCGCGCCTCTACCTCCACCACCGGTGTCAGTCCCAAAGGGCTCCTAAAATGGCTGTGTCATCTTTCAGCCTTGGACCGCAGTTGCCGGCCAGGAATCCCAGTGTCACGGTGGACACGCCTCCCTCGCGCCCTTGCCGCCCACCTGCTCACCCAGCTCAGGGGCTTTGGTAGGTAGCAGTGCATTTGGTCTAAAGGGCAAGATGTTCT	aagcttcgacaccgagctcgATGCTAACCGCGCCTCTACCTCCACCACCGGTGTCAGTCCCAAAGGGCTCCTAAAATGGCTGTGTCATCTTTCAGCCTTGGACCGCAGTTGCCGGCCAGGAATCCCAGTGTCACGGTGGACACGCCTCCCTCGCGCCCTTGCCGCCCACCTGCTCACCCAGCTCAGGGGCTTTGGTAGGTAGCAGTGCATTTGGTCTAAAGGGCAAGATGTTCTtgcaggagacgctgcgtctcagtagAAAGAGACGCTATGgctttaaggccggtcctagcaatcga	CATAGCGTCTCTTT
ENSG00000157601.15;MX1;chr21-41430532-41430608-41427754-41427866-41432030-41432175	AAAGAGACGGAGTG	CAGACTTGGGAATGGGACTGGGTGGGTGGGTACTCTCGGGTGTTCCGCGGGTTTGGGTCTTACTTGTACACTTTGCTTGATTTCAAG	GAGGTGCAGGAGAACAGCTCTGTGATACCATTTAACTTGTTGACATTACTTTTATTTGAAGGAACGTATATTAGAG	GTAAGTTGGTGCATGCTATTTTCTGTAACATTTATTTTGAGTCATAGGAGAA	CAGACTTGGGAATGGGACTGGGTGGGTGGGTACTCTCGGGTGTTCCGCGGGTTTGGGTCTTACTTGTACACTTTGCTTGATTTCAAGGAGGTGCAGGAGAACAGCTCTGTGATACCATTTAACTTGTTGACATTACTTTTATTTGAAGGAACGTATATTAGAGGTAAGTTGGTGCATGCTATTTTCTGTAACATTTATTTTGAGTCATAGGAGAA	aagcttcgacaccgagctcgCAGACTTGGGAATGGGACTGGGTGGGTGGGTACTCTCGGGTGTTCCGCGGGTTTGGGTCTTACTTGTACACTTTGCTTGATTTCAAGGAGGTGCAGGAGAACAGCTCTGTGATACCATTTAACTTGTTGACATTACTTTTATTTGAAGGAACGTATATTAGAGGTAAGTTGGTGCATGCTATTTTCTGTAACATTTATTTTGAGTCATAGGAGAAtgcaggagacgctgcgtctcagtagAAAGAGACGGAGTGgctttaaggccggtcctagcaatcga	CACTCCGTCTCTTT
ENSG00000183486.14;MX2;chr21-41372933-41372999-41361998-41362055-41376835-41377155	AAAGAGACGGTATC	CTCACATGAAGAGATAGAACATTTTGATGGGTGCATGGCAGTTTCCTACGCAGGAAATGCTTTCGCCATTTTTATTGTTTTTTCCTCCACAG	CCTTTATTAAGCTCCTACTGTATGCCAGGTACTTTGGGCTGCAGGTACAGCTGTGAAAAAAAACAG	GTAAAAATCCCTGCCCCCCTGGGGCCTTATTGCAGCTGGGGAGACAGGAAACAGGCA	CTCACATGAAGAGATAGAACATTTTGATGGGTGCATGGCAGTTTCCTACGCAGGAAATGCTTTCGCCATTTTTATTGTTTTTTCCTCCACAGCCTTTATTAAGCTCCTACTGTATGCCAGGTACTTTGGGCTGCAGGTACAGCTGTGAAAAAAAACAGGTAAAAATCCCTGCCCCCCTGGGGCCTTATTGCAGCTGGGGAGACAGGAAACAGGCA	aagcttcgacaccgagctcgCTCACATGAAGAGATAGAACATTTTGATGGGTGCATGGCAGTTTCCTACGCAGGAAATGCTTTCGCCATTTTTATTGTTTTTTCCTCCACAGCCTTTATTAAGCTCCTACTGTATGCCAGGTACTTTGGGCTGCAGGTACAGCTGTGAAAAAAAACAGGTAAAAATCCCTGCCCCCCTGGGGCCTTATTGCAGCTGGGGAGACAGGAAACAGGCAtgcaggagacgctgcgtctcagtagAAAGAGACGGTATCgctttaaggccggtcctagcaatcga	GATACCGTCTCTTT
ENSG00000182093.16;GET1;chr21-39393165-39393280-39391768-39391836-39396865-39397116	AAAGAGACGTAGCT	TCCTCCCTTCTGTGTGGTCGGTTGTGTGATTGGCAGGCTGCTTTGCTCACCAGAGGTGTCTTTACAG	GCTGCCCTGATGATCTCACTCATTTGGAAGTATTATTCTGTCCCTGTGGCTGTCGTGCCGAGTAAATGGATAACCCCTCTAGACCGCCTGGTAGCCTTTCCTACTAGAGTAGCAG	GTAAGAATTTTCTGGAAGATGCAGTGGAAGAG	TCCTCCCTTCTGTGTGGTCGGTTGTGTGATTGGCAGGCTGCTTTGCTCACCAGAGGTGTCTTTACAGGCTGCCCTGATGATCTCACTCATTTGGAAGTATTATTCTGTCCCTGTGGCTGTCGTGCCGAGTAAATGGATAACCCCTCTAGACCGCCTGGTAGCCTTTCCTACTAGAGTAGCAGGTAAGAATTTTCTGGAAGATGCAGTGGAAGAG	aagcttcgacaccgagctcgTCCTCCCTTCTGTGTGGTCGGTTGTGTGATTGGCAGGCTGCTTTGCTCACCAGAGGTGTCTTTACAGGCTGCCCTGATGATCTCACTCATTTGGAAGTATTATTCTGTCCCTGTGGCTGTCGTGCCGAGTAAATGGATAACCCCTCTAGACCGCCTGGTAGCCTTTCCTACTAGAGTAGCAGGTAAGAATTTTCTGGAAGATGCAGTGGAAGAGtgcaggagacgctgcgtctcagtagAAAGAGACGTAGCTgctttaaggccggtcctagcaatcga	AGCTACGTCTCTTT
ENSG00000182093.16;GET1;chr21-39408605-39408677-39406561-39406731-39410843-39410937	AAAGAGACGTGCAT	CTCCAGGTCCCAAACACCAGGTGAGCCAGGGCCTTGGCCTGTCTTGCCCATGGCTGATGAAGTGTTGTACTCTCTATCAAACCCTGCAG	TCTGGGCCAGCTGAGGACTCTCCTTGGAACCCAAAGAAGCAGTTTGTTTCCACCTACTCCCAAGAGCTGAAG	GTAAGCTTTGGTGATCTTAGAATAGGAAAATCTGGGCAGCCCGTTCTCTTGGCC	CTCCAGGTCCCAAACACCAGGTGAGCCAGGGCCTTGGCCTGTCTTGCCCATGGCTGATGAAGTGTTGTACTCTCTATCAAACCCTGCAGTCTGGGCCAGCTGAGGACTCTCCTTGGAACCCAAAGAAGCAGTTTGTTTCCACCTACTCCCAAGAGCTGAAGGTAAGCTTTGGTGATCTTAGAATAGGAAAATCTGGGCAGCCCGTTCTCTTGGCC	aagcttcgacaccgagctcgCTCCAGGTCCCAAACACCAGGTGAGCCAGGGCCTTGGCCTGTCTTGCCCATGGCTGATGAAGTGTTGTACTCTCTATCAAACCCTGCAGTCTGGGCCAGCTGAGGACTCTCCTTGGAACCCAAAGAAGCAGTTTGTTTCCACCTACTCCCAAGAGCTGAAGGTAAGCTTTGGTGATCTTAGAATAGGAAAATCTGGGCAGCCCGTTCTCTTGGCCtgcaggagacgctgcgtctcagtagAAAGAGACGTGCATgctttaaggccggtcctagcaatcga	ATGCACGTCTCTTT
ENSG00000205581.11;HMGN1;chr21-39347915-39347952-39345145-39345274-39348291-39348339	AAAGAGACGTTTCT	ATTAAATATTAAGTCTACAAAGGAAATTTATTCTTTGCGTTGCGTACATTGTGGCTGGTGCTTGGCTTTTAATTCGTGCTTGTACTTCCTTTTTTGACAATAAAAG	AGTCAAGATAGCACCGAGGCCAGGAGAAAGGGAACGT	GTAAGTTTTTATATATACAGTTTCCAAGCCAACTTCGGGAAGCCTTAACCTTTTTACGGGGTGGGGGTGGG	ATTAAATATTAAGTCTACAAAGGAAATTTATTCTTTGCGTTGCGTACATTGTGGCTGGTGCTTGGCTTTTAATTCGTGCTTGTACTTCCTTTTTTGACAATAAAAGAGTCAAGATAGCACCGAGGCCAGGAGAAAGGGAACGTGTAAGTTTTTATATATACAGTTTCCAAGCCAACTTCGGGAAGCCTTAACCTTTTTACGGGGTGGGGGTGGG	aagcttcgacaccgagctcgATTAAATATTAAGTCTACAAAGGAAATTTATTCTTTGCGTTGCGTACATTGTGGCTGGTGCTTGGCTTTTAATTCGTGCTTGTACTTCCTTTTTTGACAATAAAAGAGTCAAGATAGCACCGAGGCCAGGAGAAAGGGAACGTGTAAGTTTTTATATATACAGTTTCCAAGCCAACTTCGGGAAGCCTTAACCTTTTTACGGGGTGGGGGTGGGtgcaggagacgctgcgtctcagtagAAAGAGACGTTTCTgctttaaggccggtcctagcaatcga	AGAAACGTCTCTTT
ENSG00000205581.11;HMGN1;chr21-39348421-39348451-39345145-39348339-39348544-39348577	AAAGAGACTAGACC	GGGGGTGGTGGGTTTCCCGTGAGCCGCTGGCCTGCCTTCTCTTCTCGCTGACTCTCCTTTTTCTTTCTCCAAG	CCCAAGAGGAGATCGGCGCGGTTGTCAGCT	GTAAGTAAAGCGAGCCCCGTAACCGTTCGTTTTCCGCGGGTCGTCCCGGGTGAGGACGCTCAGTGCTGCTTTTGC	GGGGGTGGTGGGTTTCCCGTGAGCCGCTGGCCTGCCTTCTCTTCTCGCTGACTCTCCTTTTTCTTTCTCCAAGCCCAAGAGGAGATCGGCGCGGTTGTCAGCTGTAAGTAAAGCGAGCCCCGTAACCGTTCGTTTTCCGCGGGTCGTCCCGGGTGAGGACGCTCAGTGCTGCTTTTGC	aagcttcgacaccgagctcgGGGGGTGGTGGGTTTCCCGTGAGCCGCTGGCCTGCCTTCTCTTCTCGCTGACTCTCCTTTTTCTTTCTCCAAGCCCAAGAGGAGATCGGCGCGGTTGTCAGCTGTAAGTAAAGCGAGCCCCGTAACCGTTCGTTTTCCGCGGGTCGTCCCGGGTGAGGACGCTCAGTGCTGCTTTTGCtgcaggagacgctgcgtctcagtagAAAGAGACTAGACCgctttaaggccggtcctagcaatcga	GGTCTAGTCTCTTT
ENSG00000157538.14;VPS26C;chr21-37233361-37233442-37232376-37232451-37238459-37238609	AAAGAGACTCAGGT	ACTGACTTGTCTCTTTGAATATAATTCCAAGATGAAAGCAAATCCCACTAAAATGAACTTTTTTCCTCCAACTCTCCCCTTTAG	TATACACTGCGCTGTGACATGAAGCGGTCTCTGTTGGCCAAGGACTTGACAAAGACCTGTGAATTTATCGTTCACTCCGCT	GTAAGCTTCACTCGGGGACTCTGGTGCTTAATGATAGGAATCTCCCATG	ACTGACTTGTCTCTTTGAATATAATTCCAAGATGAAAGCAAATCCCACTAAAATGAACTTTTTTCCTCCAACTCTCCCCTTTAGTATACACTGCGCTGTGACATGAAGCGGTCTCTGTTGGCCAAGGACTTGACAAAGACCTGTGAATTTATCGTTCACTCCGCTGTAAGCTTCACTCGGGGACTCTGGTGCTTAATGATAGGAATCTCCCATG	aagcttcgacaccgagctcgACTGACTTGTCTCTTTGAATATAATTCCAAGATGAAAGCAAATCCCACTAAAATGAACTTTTTTCCTCCAACTCTCCCCTTTAGTATACACTGCGCTGTGACATGAAGCGGTCTCTGTTGGCCAAGGACTTGACAAAGACCTGTGAATTTATCGTTCACTCCGCTGTAAGCTTCACTCGGGGACTCTGGTGCTTAATGATAGGAATCTCCCATGtgcaggagacgctgcgtctcagtagAAAGAGACTCAGGTgctttaaggccggtcctagcaatcga	ACCTGAGTCTCTTT
ENSG00000230366.9;DSCR9;chr21-37214095-37214153-37208653-37208756-37216404-37216493	AAAGAGACTCGATG	CTTCCTCCCTCCCTCTCTCCGTTTCCCTTCCCTTCCCTTCCCTCCCCTCCCCTCCCCTCCCCTCCCCTCCCCTCCCTTCCCTTCCCTTTCCAACAG	GGTCTCGGGCCGGGTGCAGTGGCTCACTCCTCTAATCTCAGCACTTTGGGAAGCCGAG	GTGAGTGGATCACGAGGTCAGGAGTTCAAGACCAGCCTGGCCAAGATGGTGAAACCCCATC	CTTCCTCCCTCCCTCTCTCCGTTTCCCTTCCCTTCCCTTCCCTCCCCTCCCCTCCCCTCCCCTCCCCTCCCCTCCCTTCCCTTCCCTTTCCAACAGGGTCTCGGGCCGGGTGCAGTGGCTCACTCCTCTAATCTCAGCACTTTGGGAAGCCGAGGTGAGTGGATCACGAGGTCAGGAGTTCAAGACCAGCCTGGCCAAGATGGTGAAACCCCATC	aagcttcgacaccgagctcgCTTCCTCCCTCCCTCTCTCCGTTTCCCTTCCCTTCCCTTCCCTCCCCTCCCCTCCCCTCCCCTCCCCTCCCCTCCCTTCCCTTCCCTTTCCAACAGGGTCTCGGGCCGGGTGCAGTGGCTCACTCCTCTAATCTCAGCACTTTGGGAAGCCGAGGTGAGTGGATCACGAGGTCAGGAGTTCAAGACCAGCCTGGCCAAGATGGTGAAACCCCATCtgcaggagacgctgcgtctcagtagAAAGAGACTCGATGgctttaaggccggtcctagcaatcga	CATCGAGTCTCTTT
ENSG00000100284.22;TOM1;chr22-35333403-35333497-35332980-35333014-35334327-35334448	AAAGAGACTCTGGA	GCAAGCCACAGTGCTTGGGGCAGAAAGGAACGAAGCTGCAGACAGCGGGGATGATCAGGGCATCTCCCTTCCCACCAG	GCCCCAAGTGAGGCCGAGCCGGCAGCTGACCTGATCGACATGGGCCCTGACCCAGCAGCCACCGGCAACCTCTCATCCCAGCTGGCAGGAATGA	GTAAGTGTGGTTTGGAGGGCTCCAGCTGAGGGTACATTATGGT	GCAAGCCACAGTGCTTGGGGCAGAAAGGAACGAAGCTGCAGACAGCGGGGATGATCAGGGCATCTCCCTTCCCACCAGGCCCCAAGTGAGGCCGAGCCGGCAGCTGACCTGATCGACATGGGCCCTGACCCAGCAGCCACCGGCAACCTCTCATCCCAGCTGGCAGGAATGAGTAAGTGTGGTTTGGAGGGCTCCAGCTGAGGGTACATTATGGT	aagcttcgacaccgagctcgGCAAGCCACAGTGCTTGGGGCAGAAAGGAACGAAGCTGCAGACAGCGGGGATGATCAGGGCATCTCCCTTCCCACCAGGCCCCAAGTGAGGCCGAGCCGGCAGCTGACCTGATCGACATGGGCCCTGACCCAGCAGCCACCGGCAACCTCTCATCCCAGCTGGCAGGAATGAGTAAGTGTGGTTTGGAGGGCTCCAGCTGAGGGTACATTATGGTtgcaggagacgctgcgtctcagtagAAAGAGACTCTGGAgctttaaggccggtcctagcaatcga	TCCAGAGTCTCTTT
ENSG00000159256.13;MORC3;chr21-36333645-36333718-36320188-36320303-36336873-36337006	AAAGAGACTGCACA	TGTTGTTTAACACAGGGATAAAAATACTGGTTTTTATTTTCAAAAGTAAGACCTGAATTAATTTACATGGACCTTTTGTTTGTTTCAG	CTTTGCCCGAAGTTTTTACATACAAATTCTACTAGTCACACCTGGCCATTCAGTGCAGTTGCTGAATTAATAG	GTATGTAGTTTGACATTTCATATACCATTTGTTGCTTACAATTGTAGTGTTTT	TGTTGTTTAACACAGGGATAAAAATACTGGTTTTTATTTTCAAAAGTAAGACCTGAATTAATTTACATGGACCTTTTGTTTGTTTCAGCTTTGCCCGAAGTTTTTACATACAAATTCTACTAGTCACACCTGGCCATTCAGTGCAGTTGCTGAATTAATAGGTATGTAGTTTGACATTTCATATACCATTTGTTGCTTACAATTGTAGTGTTTT	aagcttcgacaccgagctcgTGTTGTTTAACACAGGGATAAAAATACTGGTTTTTATTTTCAAAAGTAAGACCTGAATTAATTTACATGGACCTTTTGTTTGTTTCAGCTTTGCCCGAAGTTTTTACATACAAATTCTACTAGTCACACCTGGCCATTCAGTGCAGTTGCTGAATTAATAGGTATGTAGTTTGACATTTCATATACCATTTGTTGCTTACAATTGTAGTGTTTTtgcaggagacgctgcgtctcagtagAAAGAGACTGCACAgctttaaggccggtcctagcaatcga	TGTGCAGTCTCTTT
ENSG00000159256.13;MORC3;chr21-36349310-36349408-36344911-36345031-36356619-36356724	AAAGAGACTGGCAT	CTATAATTCTTTAAGGGTAATTATTTTGAGCATCATGTCTTATGCTTAAAATGCTGATTTCATTTTATTTTTTCAG	GCAAACAACATGGGTGTTGGAGTGGTTGGAATTATAGAGTGTAATTTCCTTAAGCCAACTCATAATAAACAAGATTTCGACTATACTAATGAGTACAG	GTATGTTACCTATTTAAATTATTGACTGAGGTTCCTAGGAA	CTATAATTCTTTAAGGGTAATTATTTTGAGCATCATGTCTTATGCTTAAAATGCTGATTTCATTTTATTTTTTCAGGCAAACAACATGGGTGTTGGAGTGGTTGGAATTATAGAGTGTAATTTCCTTAAGCCAACTCATAATAAACAAGATTTCGACTATACTAATGAGTACAGGTATGTTACCTATTTAAATTATTGACTGAGGTTCCTAGGAA	aagcttcgacaccgagctcgCTATAATTCTTTAAGGGTAATTATTTTGAGCATCATGTCTTATGCTTAAAATGCTGATTTCATTTTATTTTTTCAGGCAAACAACATGGGTGTTGGAGTGGTTGGAATTATAGAGTGTAATTTCCTTAAGCCAACTCATAATAAACAAGATTTCGACTATACTAATGAGTACAGGTATGTTACCTATTTAAATTATTGACTGAGGTTCCTAGGAAtgcaggagacgctgcgtctcagtagAAAGAGACTGGCATgctttaaggccggtcctagcaatcga	ATGCCAGTCTCTTT
ENSG00000159256.13;MORC3;chr21-36377409-36377507-36375142-36375308-36380230-36380318	AAAGAGACTGTTCT	ATGGGATTAGTAAGAGAAACTTGCTTGCTAAATTGATTCTTTGGAAGCACTTAGATACTTTTTGCTCTTTATGAAG	ATATTGAAGTATTGCCAAGATATGAGACTTCGAAAATGTGGCTCACAGTTGCAGACAGAACAACTGTTGTTTAACAGAACAACGTGGGCTTTCATGAT	GTATGTACCTTTCTCTTTCTTTTGTTGCATGTGGGGGACAG	ATGGGATTAGTAAGAGAAACTTGCTTGCTAAATTGATTCTTTGGAAGCACTTAGATACTTTTTGCTCTTTATGAAGATATTGAAGTATTGCCAAGATATGAGACTTCGAAAATGTGGCTCACAGTTGCAGACAGAACAACTGTTGTTTAACAGAACAACGTGGGCTTTCATGATGTATGTACCTTTCTCTTTCTTTTGTTGCATGTGGGGGACAG	aagcttcgacaccgagctcgATGGGATTAGTAAGAGAAACTTGCTTGCTAAATTGATTCTTTGGAAGCACTTAGATACTTTTTGCTCTTTATGAAGATATTGAAGTATTGCCAAGATATGAGACTTCGAAAATGTGGCTCACAGTTGCAGACAGAACAACTGTTGTTTAACAGAACAACGTGGGCTTTCATGATGTATGTACCTTTCTCTTTCTTTTGTTGCATGTGGGGGACAGtgcaggagacgctgcgtctcagtagAAAGAGACTGTTCTgctttaaggccggtcctagcaatcga	AGAACAGTCTCTTT
ENSG00000243927.6;MRPS6;chr21-34102834-34102908-34073223-34073268-34125340-34125480	AAAGAGACTTCGTT	TGGGAACAGTGGTTTTGCTCTATACCACTGAAAAGCACTATAACATAATTGTTGTCCATGATACTGAAGCTTTTCCCCTCACTTCTAG	GTTGTTTACATTCAGAGCTCTATCAATAAGAGGAATACATATTACAGTGAATTCGACAACCGCACAAGTTGGCA	GTAGGTATCCCCAACCTAATTTATCTTGGTAAATTCACCCTGTTTCCTAGTGC	TGGGAACAGTGGTTTTGCTCTATACCACTGAAAAGCACTATAACATAATTGTTGTCCATGATACTGAAGCTTTTCCCCTCACTTCTAGGTTGTTTACATTCAGAGCTCTATCAATAAGAGGAATACATATTACAGTGAATTCGACAACCGCACAAGTTGGCAGTAGGTATCCCCAACCTAATTTATCTTGGTAAATTCACCCTGTTTCCTAGTGC	aagcttcgacaccgagctcgTGGGAACAGTGGTTTTGCTCTATACCACTGAAAAGCACTATAACATAATTGTTGTCCATGATACTGAAGCTTTTCCCCTCACTTCTAGGTTGTTTACATTCAGAGCTCTATCAATAAGAGGAATACATATTACAGTGAATTCGACAACCGCACAAGTTGGCAGTAGGTATCCCCAACCTAATTTATCTTGGTAAATTCACCCTGTTTCCTAGTGCtgcaggagacgctgcgtctcagtagAAAGAGACTTCGTTgctttaaggccggtcctagcaatcga	AACGAAGTCTCTTT
ENSG00000243927.6;MRPS6;chr21-34103496-34103519-34102834-34102908-34125340-34125480	AAAGAGACTTTACC	ACCAGGTAGTTCTGTATTTGTGTTGTAGCCTAAATGTTGTTTCTTTTATATCCATTAAAAACTTAAAGTTACTTATGTTCTGTGATCTTAATTTTGTTGTGTTTCCATTGTAG	GTTGATAGGTATATCGAGAACAG	GTACGTGACAACAGTTTATATTCCATGATAGAAAGCTAAAGTCCATAGAAAGCACAAAATCGTGTTCACACATTAGTG	ACCAGGTAGTTCTGTATTTGTGTTGTAGCCTAAATGTTGTTTCTTTTATATCCATTAAAAACTTAAAGTTACTTATGTTCTGTGATCTTAATTTTGTTGTGTTTCCATTGTAGGTTGATAGGTATATCGAGAACAGGTACGTGACAACAGTTTATATTCCATGATAGAAAGCTAAAGTCCATAGAAAGCACAAAATCGTGTTCACACATTAGTG	aagcttcgacaccgagctcgACCAGGTAGTTCTGTATTTGTGTTGTAGCCTAAATGTTGTTTCTTTTATATCCATTAAAAACTTAAAGTTACTTATGTTCTGTGATCTTAATTTTGTTGTGTTTCCATTGTAGGTTGATAGGTATATCGAGAACAGGTACGTGACAACAGTTTATATTCCATGATAGAAAGCTAAAGTCCATAGAAAGCACAAAATCGTGTTCACACATTAGTGtgcaggagacgctgcgtctcagtagAAAGAGACTTTACCgctttaaggccggtcctagcaatcga	GGTAAAGTCTCTTT
ENSG00000205726.15;ITSN1;chr21-33750253-33750322-33735043-33735204-33751809-33751906	AAAGATCTAACCAC	TGCCACCGCTTACAGCTGTTGCTCCAGTGCCAATGGGATCCATTCCAGTTGTTGGAATGTCTCCAACCCTAGTATCTTCTGTTCCCACAG	CAGCTGTGCCCCCCCTGGCTAACGGGGCTCCCCCTGTTATACAACCTCTGCCTGCATTTGCTCATCCTG	GTATGTGACTTGCTGAAACCATAGGCTGAGTTTTTACTACTTGTATTTTGCTGTT	TGCCACCGCTTACAGCTGTTGCTCCAGTGCCAATGGGATCCATTCCAGTTGTTGGAATGTCTCCAACCCTAGTATCTTCTGTTCCCACAGCAGCTGTGCCCCCCCTGGCTAACGGGGCTCCCCCTGTTATACAACCTCTGCCTGCATTTGCTCATCCTGGTATGTGACTTGCTGAAACCATAGGCTGAGTTTTTACTACTTGTATTTTGCTGTT	aagcttcgacaccgagctcgTGCCACCGCTTACAGCTGTTGCTCCAGTGCCAATGGGATCCATTCCAGTTGTTGGAATGTCTCCAACCCTAGTATCTTCTGTTCCCACAGCAGCTGTGCCCCCCCTGGCTAACGGGGCTCCCCCTGTTATACAACCTCTGCCTGCATTTGCTCATCCTGGTATGTGACTTGCTGAAACCATAGGCTGAGTTTTTACTACTTGTATTTTGCTGTTtgcaggagacgctgcgtctcagtagAAAGATCTAACCACgctttaaggccggtcctagcaatcga	GTGGTTAGATCTTT
ENSG00000205726.15;ITSN1;chr21-33826817-33826863-33819240-33819323-33829623-33829686	AAAGATCTAAGGTA	GGGGCTTTGGGGCTCAAGCGGGTTTGTATCATCATTAATCGTTTTTAAAGTTGCATGATCAAAACTTCAGCATGCAAATGAGACCTTTTGCTCTGTTTTAAG	GGCTCTGGAACTGCTGGGAAAACAGGGAGTTTAGGAAAAAAACCTG	GTAAGTTACAAACCCTGATGCTTACTTTTCAATGTTTTGAATGTAATTGATAGTTGCTCCCCATCTT	GGGGCTTTGGGGCTCAAGCGGGTTTGTATCATCATTAATCGTTTTTAAAGTTGCATGATCAAAACTTCAGCATGCAAATGAGACCTTTTGCTCTGTTTTAAGGGCTCTGGAACTGCTGGGAAAACAGGGAGTTTAGGAAAAAAACCTGGTAAGTTACAAACCCTGATGCTTACTTTTCAATGTTTTGAATGTAATTGATAGTTGCTCCCCATCTT	aagcttcgacaccgagctcgGGGGCTTTGGGGCTCAAGCGGGTTTGTATCATCATTAATCGTTTTTAAAGTTGCATGATCAAAACTTCAGCATGCAAATGAGACCTTTTGCTCTGTTTTAAGGGCTCTGGAACTGCTGGGAAAACAGGGAGTTTAGGAAAAAAACCTGGTAAGTTACAAACCCTGATGCTTACTTTTCAATGTTTTGAATGTAATTGATAGTTGCTCCCCATCTTtgcaggagacgctgcgtctcagtagAAAGATCTAAGGTAgctttaaggccggtcctagcaatcga	TACCTTAGATCTTT
ENSG00000205758.12;CRYZL1;chr21-33613537-33613606-33603155-33603537-33621995-33622068	AAAGATCTACCATG	TTCACTGAACAAAATTTGTAATAATACTGGCCTCTCATTAGGAATGAATTTTTGACTTACATCCCTTTAATTTCTTGTTTTGATTTTTAG	GAATTTTGCCCCTGGACTCTGAAGACCCTGGACTTTGTGAAGTTGTTAGAGTACATGAGCATTACTTGG	GTATGTAGCAATTCAGTACTTTGGAGCTCACATAAGTCTTACTTCACTGACATAT	TTCACTGAACAAAATTTGTAATAATACTGGCCTCTCATTAGGAATGAATTTTTGACTTACATCCCTTTAATTTCTTGTTTTGATTTTTAGGAATTTTGCCCCTGGACTCTGAAGACCCTGGACTTTGTGAAGTTGTTAGAGTACATGAGCATTACTTGGGTATGTAGCAATTCAGTACTTTGGAGCTCACATAAGTCTTACTTCACTGACATAT	aagcttcgacaccgagctcgTTCACTGAACAAAATTTGTAATAATACTGGCCTCTCATTAGGAATGAATTTTTGACTTACATCCCTTTAATTTCTTGTTTTGATTTTTAGGAATTTTGCCCCTGGACTCTGAAGACCCTGGACTTTGTGAAGTTGTTAGAGTACATGAGCATTACTTGGGTATGTAGCAATTCAGTACTTTGGAGCTCACATAAGTCTTACTTCACTGACATATtgcaggagacgctgcgtctcagtagAAAGATCTACCATGgctttaaggccggtcctagcaatcga	CATGGTAGATCTTT
ENSG00000205758.12;CRYZL1;chr21-33624682-33624760-33621995-33622068-33631485-33631527	AAAGATCTACGTAC	TACATGTAAAAATTTTCACAGCATAAAGACATATTCTCATAGGAATGTGTAAAATAACATATTGTTTTGTTATCATTTGGTTCTAG	GAAGATCTTCCTGTTACAGAGGATAACTTTGTGAAACTTCAAGTTAAAGCTTGTGCTCTGAGCCAGATAAATACAAAG	GTATTGGTTCTTTTATTATGGCACAAAGTAAAATGAGAGTTTCTTAGTGTA	TACATGTAAAAATTTTCACAGCATAAAGACATATTCTCATAGGAATGTGTAAAATAACATATTGTTTTGTTATCATTTGGTTCTAGGAAGATCTTCCTGTTACAGAGGATAACTTTGTGAAACTTCAAGTTAAAGCTTGTGCTCTGAGCCAGATAAATACAAAGGTATTGGTTCTTTTATTATGGCACAAAGTAAAATGAGAGTTTCTTAGTGTA	aagcttcgacaccgagctcgTACATGTAAAAATTTTCACAGCATAAAGACATATTCTCATAGGAATGTGTAAAATAACATATTGTTTTGTTATCATTTGGTTCTAGGAAGATCTTCCTGTTACAGAGGATAACTTTGTGAAACTTCAAGTTAAAGCTTGTGCTCTGAGCCAGATAAATACAAAGGTATTGGTTCTTTTATTATGGCACAAAGTAAAATGAGAGTTTCTTAGTGTAtgcaggagacgctgcgtctcagtagAAAGATCTACGTACgctttaaggccggtcctagcaatcga	GTACGTAGATCTTT
ENSG00000205758.12;CRYZL1;chr21-33631485-33631527-33624682-33624760-33641680-33641730	AAAGATCTAGAGAT	TGTTTTTCCATTTTTGCTTACATTTAGTCTGGAAGACTTGTTATTTTATTTCATTTATATATATTTATTTTTAGGTGACTATGAAAGGCTTATATTTCCAACAG	AGTTCCACAGATGAAGAAATAACATTTGTATTTCAAGAAAAG	GTAAGAAAAAATGTTTAATCATTAAAGTAGTTAGTGTATTTTTATCTGCAATAAACCCACTTTTAAATG	TGTTTTTCCATTTTTGCTTACATTTAGTCTGGAAGACTTGTTATTTTATTTCATTTATATATATTTATTTTTAGGTGACTATGAAAGGCTTATATTTCCAACAGAGTTCCACAGATGAAGAAATAACATTTGTATTTCAAGAAAAGGTAAGAAAAAATGTTTAATCATTAAAGTAGTTAGTGTATTTTTATCTGCAATAAACCCACTTTTAAATG	aagcttcgacaccgagctcgTGTTTTTCCATTTTTGCTTACATTTAGTCTGGAAGACTTGTTATTTTATTTCATTTATATATATTTATTTTTAGGTGACTATGAAAGGCTTATATTTCCAACAGAGTTCCACAGATGAAGAAATAACATTTGTATTTCAAGAAAAGGTAAGAAAAAATGTTTAATCATTAAAGTAGTTAGTGTATTTTTATCTGCAATAAACCCACTTTTAAATGtgcaggagacgctgcgtctcagtagAAAGATCTAGAGATgctttaaggccggtcctagcaatcga	ATCTCTAGATCTTT
ENSG00000205758.12;CRYZL1;chr21-33631485-33631557-33624682-33624760-33641680-33641720	AAAGATCTAGGAGC	ATCCTTTGCCAGCACTGTTTTTCCATTTTTGCTTACATTTAGTCTGGAAGACTTGTTATTTTATTTCATTTATATATATTTATTTTTAG	GTGACTATGAAAGGCTTATATTTCCAACAGAGTTCCACAGATGAAGAAATAACATTTGTATTTCAAGAAAAG	GTAAGAAAAAATGTTTAATCATTAAAGTAGTTAGTGTATTTTTATCTGCAATAA	ATCCTTTGCCAGCACTGTTTTTCCATTTTTGCTTACATTTAGTCTGGAAGACTTGTTATTTTATTTCATTTATATATATTTATTTTTAGGTGACTATGAAAGGCTTATATTTCCAACAGAGTTCCACAGATGAAGAAATAACATTTGTATTTCAAGAAAAGGTAAGAAAAAATGTTTAATCATTAAAGTAGTTAGTGTATTTTTATCTGCAATAA	aagcttcgacaccgagctcgATCCTTTGCCAGCACTGTTTTTCCATTTTTGCTTACATTTAGTCTGGAAGACTTGTTATTTTATTTCATTTATATATATTTATTTTTAGGTGACTATGAAAGGCTTATATTTCCAACAGAGTTCCACAGATGAAGAAATAACATTTGTATTTCAAGAAAAGGTAAGAAAAAATGTTTAATCATTAAAGTAGTTAGTGTATTTTTATCTGCAATAAtgcaggagacgctgcgtctcagtagAAAGATCTAGGAGCgctttaaggccggtcctagcaatcga	GCTCCTAGATCTTT
ENSG00000159147.18;DONSON;chr21-33579349-33579417-33577535-33578444-33581301-33581500	AAAGATCTATACCG	AGTTTGGAGATTACAGGTCCTATCATGCCTCATTCTCTGCATTCACTGACCATGCTGCTCAAATCTTCACAGAGTGGATCTTTCTCTGCAG	TACTGTATCCACACGAGCCAACTGCTGTATTTAACATCTGCCTGCAAATGGACAAAGTACTTGATATG	GTAAGTAGACACCTATGAGCAGACTGTTTTAGTTGTAGTTTCCTCAAACTAGCTGG	AGTTTGGAGATTACAGGTCCTATCATGCCTCATTCTCTGCATTCACTGACCATGCTGCTCAAATCTTCACAGAGTGGATCTTTCTCTGCAGTACTGTATCCACACGAGCCAACTGCTGTATTTAACATCTGCCTGCAAATGGACAAAGTACTTGATATGGTAAGTAGACACCTATGAGCAGACTGTTTTAGTTGTAGTTTCCTCAAACTAGCTGG	aagcttcgacaccgagctcgAGTTTGGAGATTACAGGTCCTATCATGCCTCATTCTCTGCATTCACTGACCATGCTGCTCAAATCTTCACAGAGTGGATCTTTCTCTGCAGTACTGTATCCACACGAGCCAACTGCTGTATTTAACATCTGCCTGCAAATGGACAAAGTACTTGATATGGTAAGTAGACACCTATGAGCAGACTGTTTTAGTTGTAGTTTCCTCAAACTAGCTGGtgcaggagacgctgcgtctcagtagAAAGATCTATACCGgctttaaggccggtcctagcaatcga	CGGTATAGATCTTT
ENSG00000159147.18;DONSON;chr21-33587521-33587602-33585977-33586181-33588320-33588646	AAAGATCTATTCCT	ATGTATGCCAGGTGAGGCTCTGTACATATTTAACGCAAACTTCAGCATCCTTTAAATTTTAAAGGAGAATATATTTAACCTCAG	TTTTTAGATTCTAATCAAGAAAATGATTTGCTATGGGAAGAGAAGTTTCCTGAAAGAACAACTGTTACTGAATTACCTCAG	GTAATACTTTTTAAATATCATTAGAATGTGTATTTGTATAAACTTTTTT	ATGTATGCCAGGTGAGGCTCTGTACATATTTAACGCAAACTTCAGCATCCTTTAAATTTTAAAGGAGAATATATTTAACCTCAGTTTTTAGATTCTAATCAAGAAAATGATTTGCTATGGGAAGAGAAGTTTCCTGAAAGAACAACTGTTACTGAATTACCTCAGGTAATACTTTTTAAATATCATTAGAATGTGTATTTGTATAAACTTTTTT	aagcttcgacaccgagctcgATGTATGCCAGGTGAGGCTCTGTACATATTTAACGCAAACTTCAGCATCCTTTAAATTTTAAAGGAGAATATATTTAACCTCAGTTTTTAGATTCTAATCAAGAAAATGATTTGCTATGGGAAGAGAAGTTTCCTGAAAGAACAACTGTTACTGAATTACCTCAGGTAATACTTTTTAAATATCATTAGAATGTGTATTTGTATAAACTTTTTTtgcaggagacgctgcgtctcagtagAAAGATCTATTCCTgctttaaggccggtcctagcaatcga	AGGAATAGATCTTT
ENSG00000159140.21;SON;chr21-33572550-33572630-33568970-33569087-33573307-33573455	AAAGATCTCACTCC	GGTTCAGTGGGTTGGATACAAGAGAGATGACTGTTCACAGAATAACCTGTGAACTTTCACCCCTCTGTATGGAAACTTGTTTCAG	GGCCAAATCCTTGTAGCTGTCTTCTTGCCCCGGTCAGTGCCAGCCGTACTATTCACAACACTGCTGCTACCGAGGCCTAG	GTATGTAAACATTTAAGGAGTTTTTTAAAAGTCTTTTAACATCAAGCTAG	GGTTCAGTGGGTTGGATACAAGAGAGATGACTGTTCACAGAATAACCTGTGAACTTTCACCCCTCTGTATGGAAACTTGTTTCAGGGCCAAATCCTTGTAGCTGTCTTCTTGCCCCGGTCAGTGCCAGCCGTACTATTCACAACACTGCTGCTACCGAGGCCTAGGTATGTAAACATTTAAGGAGTTTTTTAAAAGTCTTTTAACATCAAGCTAG	aagcttcgacaccgagctcgGGTTCAGTGGGTTGGATACAAGAGAGATGACTGTTCACAGAATAACCTGTGAACTTTCACCCCTCTGTATGGAAACTTGTTTCAGGGCCAAATCCTTGTAGCTGTCTTCTTGCCCCGGTCAGTGCCAGCCGTACTATTCACAACACTGCTGCTACCGAGGCCTAGGTATGTAAACATTTAAGGAGTTTTTTAAAAGTCTTTTAACATCAAGCTAGtgcaggagacgctgcgtctcagtagAAAGATCTCACTCCgctttaaggccggtcctagcaatcga	GGAGTGAGATCTTT
ENSG00000142188.17;TMEM50B;chr21-33436882-33436992-33432484-33432802-33439213-33439297	AAAGATCTCATGGT	AAAAGGGAATACTGGTCTCTGGAAAGTCCAGACAGAACTCTAGCAGCTCCGATGGCTTGATCTCTTCCAG	GGAGCCAGTGGGCTAGGCCCATGCTTTGGTTCAAAGCGTTTGGAGAACATCTTCTTGCTCCTTTTCCGGAAACGAGATAATGGACACAGAGTCCCAGACGTCATCCTTTG	GTGAGCTGTCCTTGTCCAAGGCCTCTAAGATGGGC	AAAAGGGAATACTGGTCTCTGGAAAGTCCAGACAGAACTCTAGCAGCTCCGATGGCTTGATCTCTTCCAGGGAGCCAGTGGGCTAGGCCCATGCTTTGGTTCAAAGCGTTTGGAGAACATCTTCTTGCTCCTTTTCCGGAAACGAGATAATGGACACAGAGTCCCAGACGTCATCCTTTGGTGAGCTGTCCTTGTCCAAGGCCTCTAAGATGGGC	aagcttcgacaccgagctcgAAAAGGGAATACTGGTCTCTGGAAAGTCCAGACAGAACTCTAGCAGCTCCGATGGCTTGATCTCTTCCAGGGAGCCAGTGGGCTAGGCCCATGCTTTGGTTCAAAGCGTTTGGAGAACATCTTCTTGCTCCTTTTCCGGAAACGAGATAATGGACACAGAGTCCCAGACGTCATCCTTTGGTGAGCTGTCCTTGTCCAAGGCCTCTAAGATGGGCtgcaggagacgctgcgtctcagtagAAAGATCTCATGGTgctttaaggccggtcctagcaatcga	ACCATGAGATCTTT
ENSG00000159082.18;SYNJ1;chr21-32676331-32676355-32673339-32673531-32678644-32678801	AAAGATCTCCCGTT	ATCAAATTGACTTAAGTGAGGTCTTCTCAAAATGTTTTGTCACTATACTCAACATTTTAATTGTAACTTGTTTTTACTAATGATTCTTTGTTTTCTTCTTGTTGCATCCATAG	TTTCTGAGCAGACATTACAGTCAG	GTACAGTATAGAAAATCAATCTATAAATAAAAGCAATTTTTTCTTATTTTTTCTGAAGTCGATATTGTAAACAAATAA	ATCAAATTGACTTAAGTGAGGTCTTCTCAAAATGTTTTGTCACTATACTCAACATTTTAATTGTAACTTGTTTTTACTAATGATTCTTTGTTTTCTTCTTGTTGCATCCATAGTTTCTGAGCAGACATTACAGTCAGGTACAGTATAGAAAATCAATCTATAAATAAAAGCAATTTTTTCTTATTTTTTCTGAAGTCGATATTGTAAACAAATAA	aagcttcgacaccgagctcgATCAAATTGACTTAAGTGAGGTCTTCTCAAAATGTTTTGTCACTATACTCAACATTTTAATTGTAACTTGTTTTTACTAATGATTCTTTGTTTTCTTCTTGTTGCATCCATAGTTTCTGAGCAGACATTACAGTCAGGTACAGTATAGAAAATCAATCTATAAATAAAAGCAATTTTTTCTTATTTTTTCTGAAGTCGATATTGTAAACAAATAAtgcaggagacgctgcgtctcagtagAAAGATCTCCCGTTgctttaaggccggtcctagcaatcga	AACGGGAGATCTTT
ENSG00000242220.9;TCP10L;chr21-32572491-32572595-32532337-32533883-32573283-32573368	AAAGATCTCCTCGT	AGGGATCTAGGCTGTGCGCTCCTCATGAGAATCTAATGCCTGATGATCTCTCACTGTCTCTCTTCACCCCTAG	ATCAGACCCTCTAGTTGCAGGAAAAAAAGCTCAGGGCGGTCGAGTGCAGTGGCTCACGCCTGTAATCCCAGCACTTTGGGAGGCCAAGGTGGGCAGATCACAAG	GTGAGGAGTTCGAGACCAACCTGGTAAACATAGGGAAA	AGGGATCTAGGCTGTGCGCTCCTCATGAGAATCTAATGCCTGATGATCTCTCACTGTCTCTCTTCACCCCTAGATCAGACCCTCTAGTTGCAGGAAAAAAAGCTCAGGGCGGTCGAGTGCAGTGGCTCACGCCTGTAATCCCAGCACTTTGGGAGGCCAAGGTGGGCAGATCACAAGGTGAGGAGTTCGAGACCAACCTGGTAAACATAGGGAAA	aagcttcgacaccgagctcgAGGGATCTAGGCTGTGCGCTCCTCATGAGAATCTAATGCCTGATGATCTCTCACTGTCTCTCTTCACCCCTAGATCAGACCCTCTAGTTGCAGGAAAAAAAGCTCAGGGCGGTCGAGTGCAGTGGCTCACGCCTGTAATCCCAGCACTTTGGGAGGCCAAGGTGGGCAGATCACAAGGTGAGGAGTTCGAGACCAACCTGGTAAACATAGGGAAAtgcaggagacgctgcgtctcagtagAAAGATCTCCTCGTgctttaaggccggtcctagcaatcga	ACGAGGAGATCTTT
ENSG00000171189.17;GRIK1;chr21-29596525-29596570-29591111-29591225-29598829-29598937	AAAGATCTCGCAAT	CTGTAACACTCTAAGCACTCACACACCATGATTCCTTCTGGGTTTCACGCTCCATTTTAATTAAGTGCTGTTTTTATTTTATTTTTCTCTCTGAAAACCAAG	GCTGCTGGCGAAGTGTCTAAACACTTGTATAAAGTGTGGAAGAAG	GTTTGTACTCTGACAACAACTGCAGGAAACCTGGGGGTGGGATGGGGAATGTCATTGGAAAGGCCTG	CTGTAACACTCTAAGCACTCACACACCATGATTCCTTCTGGGTTTCACGCTCCATTTTAATTAAGTGCTGTTTTTATTTTATTTTTCTCTCTGAAAACCAAGGCTGCTGGCGAAGTGTCTAAACACTTGTATAAAGTGTGGAAGAAGGTTTGTACTCTGACAACAACTGCAGGAAACCTGGGGGTGGGATGGGGAATGTCATTGGAAAGGCCTG	aagcttcgacaccgagctcgCTGTAACACTCTAAGCACTCACACACCATGATTCCTTCTGGGTTTCACGCTCCATTTTAATTAAGTGCTGTTTTTATTTTATTTTTCTCTCTGAAAACCAAGGCTGCTGGCGAAGTGTCTAAACACTTGTATAAAGTGTGGAAGAAGGTTTGTACTCTGACAACAACTGCAGGAAACCTGGGGGTGGGATGGGGAATGTCATTGGAAAGGCCTGtgcaggagacgctgcgtctcagtagAAAGATCTCGCAATgctttaaggccggtcctagcaatcga	ATTGCGAGATCTTT
ENSG00000241769.7;LINC00893;chrX-149536173-149536255-149533629-149534374-149538114-149538172	AAAGATCTCGTTGA	GAGTCACTTGCCTTGTTGATATGGAGTTGTAGGAGCTCTTTCTGAATTCTGCCTCTAACCCCATGTTGGCTTTTTGTATTTCAG	AGACCTCGTCTGCTCAGGGGCTTGTTCTTACATCTTTTGCAGGGCTGTTTTGAAGTCAGTATTCACTTAAGCACTCCAAATT	GTAAGTAACCCCAGAGGTCATGGAGTGTCCCACTGCCCCTCCATCTGGA	GAGTCACTTGCCTTGTTGATATGGAGTTGTAGGAGCTCTTTCTGAATTCTGCCTCTAACCCCATGTTGGCTTTTTGTATTTCAGAGACCTCGTCTGCTCAGGGGCTTGTTCTTACATCTTTTGCAGGGCTGTTTTGAAGTCAGTATTCACTTAAGCACTCCAAATTGTAAGTAACCCCAGAGGTCATGGAGTGTCCCACTGCCCCTCCATCTGGA	aagcttcgacaccgagctcgGAGTCACTTGCCTTGTTGATATGGAGTTGTAGGAGCTCTTTCTGAATTCTGCCTCTAACCCCATGTTGGCTTTTTGTATTTCAGAGACCTCGTCTGCTCAGGGGCTTGTTCTTACATCTTTTGCAGGGCTGTTTTGAAGTCAGTATTCACTTAAGCACTCCAAATTGTAAGTAACCCCAGAGGTCATGGAGTGTCCCACTGCCCCTCCATCTGGAtgcaggagacgctgcgtctcagtagAAAGATCTCGTTGAgctttaaggccggtcctagcaatcga	TCAACGAGATCTTT
ENSG00000130741.11;EIF2S3;chrX-24055614-24055678-24054945-24055037-24057420-24057548	AAAGATCTCTCCCA	AGATGGTGGCAAGATGTAGATAGCAAACGTAAAGTCAAAGGAAAAGTTCTCATTTGTTTTACGTGCAGTGTTTTAAAATATATTTCATTGCAG	GATGTTACCAAGTTGACGCCACTTTCACACGAAGTTATCAGCAGACAAGCCACAATTAACATAG	GTAAGAGTAACTTAAGAGACCTAACCTTGGTCTCCAACAATTAATTTTAACCTCACTT	AGATGGTGGCAAGATGTAGATAGCAAACGTAAAGTCAAAGGAAAAGTTCTCATTTGTTTTACGTGCAGTGTTTTAAAATATATTTCATTGCAGGATGTTACCAAGTTGACGCCACTTTCACACGAAGTTATCAGCAGACAAGCCACAATTAACATAGGTAAGAGTAACTTAAGAGACCTAACCTTGGTCTCCAACAATTAATTTTAACCTCACTT	aagcttcgacaccgagctcgAGATGGTGGCAAGATGTAGATAGCAAACGTAAAGTCAAAGGAAAAGTTCTCATTTGTTTTACGTGCAGTGTTTTAAAATATATTTCATTGCAGGATGTTACCAAGTTGACGCCACTTTCACACGAAGTTATCAGCAGACAAGCCACAATTAACATAGGTAAGAGTAACTTAAGAGACCTAACCTTGGTCTCCAACAATTAATTTTAACCTCACTTtgcaggagacgctgcgtctcagtagAAAGATCTCTCCCAgctttaaggccggtcctagcaatcga	TGGGAGAGATCTTT
ENSG00000203896.10;LIME1;chr20-63737972-63738060-63737820-63737902-63738182-63738234	AAAGATCTCTGTAG	GGGACCAGGGTGGGGTCCGCAGGGCACCGACCAGCCTTCCTCGCCCCCAG	TCCCTACTGAGGCGGACCCACCTCTGCTCCCTCAGCAAGTCGGACACCAGACTGCACGAGCTGCACCGGGGCCCGCGCAGCAGCAGGG	GTGAGCAGAGGGCGGGGCGGGGGCGGCCGGGCGGGGCTTACTGTGC	GGGACCAGGGTGGGGTCCGCAGGGCACCGACCAGCCTTCCTCGCCCCCAGTCCCTACTGAGGCGGACCCACCTCTGCTCCCTCAGCAAGTCGGACACCAGACTGCACGAGCTGCACCGGGGCCCGCGCAGCAGCAGGGGTGAGCAGAGGGCGGGGCGGGGGCGGCCGGGCGGGGCTTACTGTGC	aagcttcgacaccgagctcgGGGACCAGGGTGGGGTCCGCAGGGCACCGACCAGCCTTCCTCGCCCCCAGTCCCTACTGAGGCGGACCCACCTCTGCTCCCTCAGCAAGTCGGACACCAGACTGCACGAGCTGCACCGGGGCCCGCGCAGCAGCAGGGGTGAGCAGAGGGCGGGGCGGGGGCGGCCGGGCGGGGCTTACTGTGCtgcaggagacgctgcgtctcagtagAAAGATCTCTGTAGgctttaaggccggtcctagcaatcga	CTACAGAGATCTTT
ENSG00000203896.10;LIME1;chr20-63738007-63738060-63737820-63737902-63738182-63738344	AAAGATCTCTTTAC	CCAGGCTGTCCCGGGGACCAGGGTGGGGTCCGCAGGGCACCGACCAGCCTTCCTCGCCCCCAGTCCCTACTGAGGCGGACCCACCTCTGCTCCCTCAG	CAAGTCGGACACCAGACTGCACGAGCTGCACCGGGGCCCGCGCAGCAGCAGGG	GTGAGCAGAGGGCGGGGCGGGGGCGGCCGGGCGGGGCTTACTGTGCAGCGCGTGCCAACCCCT	CCAGGCTGTCCCGGGGACCAGGGTGGGGTCCGCAGGGCACCGACCAGCCTTCCTCGCCCCCAGTCCCTACTGAGGCGGACCCACCTCTGCTCCCTCAGCAAGTCGGACACCAGACTGCACGAGCTGCACCGGGGCCCGCGCAGCAGCAGGGGTGAGCAGAGGGCGGGGCGGGGGCGGCCGGGCGGGGCTTACTGTGCAGCGCGTGCCAACCCCT	aagcttcgacaccgagctcgCCAGGCTGTCCCGGGGACCAGGGTGGGGTCCGCAGGGCACCGACCAGCCTTCCTCGCCCCCAGTCCCTACTGAGGCGGACCCACCTCTGCTCCCTCAGCAAGTCGGACACCAGACTGCACGAGCTGCACCGGGGCCCGCGCAGCAGCAGGGGTGAGCAGAGGGCGGGGCGGGGGCGGCCGGGCGGGGCTTACTGTGCAGCGCGTGCCAACCCCTtgcaggagacgctgcgtctcagtagAAAGATCTCTTTACgctttaaggccggtcctagcaatcga	GTAAAGAGATCTTT
ENSG00000101246.20;ARFRP1;chr20-63701829-63701898-63699511-63700702-63702135-63706053	AAAGATCTGACGTT	GGCTGTCACAGTGTCCACGCCTGTGGGCCCCTGGGCAGTCAGAGGCAGGATGCTGGGTGTGAGGCGCTGCCTCTCCTGCCCTCCCCAGAG	AAGGTGGTGACCAGCGAGGCGCTGTGCGGTGTCCCCGTCTTGGTGCTGGCCAACAAGCAGGATGTGGAG	GTGAGCCCCACCCCTGCCTCCCGCAGCAGCTTCCCGAGTCCCCAGCCTCCCCCAC	GGCTGTCACAGTGTCCACGCCTGTGGGCCCCTGGGCAGTCAGAGGCAGGATGCTGGGTGTGAGGCGCTGCCTCTCCTGCCCTCCCCAGAGAAGGTGGTGACCAGCGAGGCGCTGTGCGGTGTCCCCGTCTTGGTGCTGGCCAACAAGCAGGATGTGGAGGTGAGCCCCACCCCTGCCTCCCGCAGCAGCTTCCCGAGTCCCCAGCCTCCCCCAC	aagcttcgacaccgagctcgGGCTGTCACAGTGTCCACGCCTGTGGGCCCCTGGGCAGTCAGAGGCAGGATGCTGGGTGTGAGGCGCTGCCTCTCCTGCCCTCCCCAGAGAAGGTGGTGACCAGCGAGGCGCTGTGCGGTGTCCCCGTCTTGGTGCTGGCCAACAAGCAGGATGTGGAGGTGAGCCCCACCCCTGCCTCCCGCAGCAGCTTCCCGAGTCCCCAGCCTCCCCCACtgcaggagacgctgcgtctcagtagAAAGATCTGACGTTgctttaaggccggtcctagcaatcga	AACGTCAGATCTTT
ENSG00000101246.20;ARFRP1;chr20-63706998-63707092-63706650-63706738-63707866-63707996	AAAGATCTGATGAA	TGACCACCGTGGAGAAGCCCGGGGGAGGGGAGGTGCTTTCTGGCTGCACACTGACCTATGTTGGGGTGCCCAGGGCAG	GATGTACACGCTGCTGTCGGGCTTGTACAAGTACATGTTTCAGAAGGACGAGTACTGCATCCTGATCCTGGGCCTGGACAATGCTGGGAAGACG	GTGAGTGCCCACGCCCTTGCGCGCACCTTTCCCACGGCCTGGC	TGACCACCGTGGAGAAGCCCGGGGGAGGGGAGGTGCTTTCTGGCTGCACACTGACCTATGTTGGGGTGCCCAGGGCAGGATGTACACGCTGCTGTCGGGCTTGTACAAGTACATGTTTCAGAAGGACGAGTACTGCATCCTGATCCTGGGCCTGGACAATGCTGGGAAGACGGTGAGTGCCCACGCCCTTGCGCGCACCTTTCCCACGGCCTGGC	aagcttcgacaccgagctcgTGACCACCGTGGAGAAGCCCGGGGGAGGGGAGGTGCTTTCTGGCTGCACACTGACCTATGTTGGGGTGCCCAGGGCAGGATGTACACGCTGCTGTCGGGCTTGTACAAGTACATGTTTCAGAAGGACGAGTACTGCATCCTGATCCTGGGCCTGGACAATGCTGGGAAGACGGTGAGTGCCCACGCCCTTGCGCGCACCTTTCCCACGGCCTGGCtgcaggagacgctgcgtctcagtagAAAGATCTGATGAAgctttaaggccggtcctagcaatcga	TTCATCAGATCTTT
ENSG00000101246.20;ARFRP1;chr20-63706998-63707097-63706650-63706738-63707866-63707916	AAAGATCTGCGTAT	ACTGACCACCGTGGAGAAGCCCGGGGGAGGGGAGGTGCTTTCTGGCTGCACACTGACCTATGTTGGGGTGCCCAG	GGCAGGATGTACACGCTGCTGTCGGGCTTGTACAAGTACATGTTTCAGAAGGACGAGTACTGCATCCTGATCCTGGGCCTGGACAATGCTGGGAAGACG	GTGAGTGCCCACGCCCTTGCGCGCACCTTTCCCACGGCCT	ACTGACCACCGTGGAGAAGCCCGGGGGAGGGGAGGTGCTTTCTGGCTGCACACTGACCTATGTTGGGGTGCCCAGGGCAGGATGTACACGCTGCTGTCGGGCTTGTACAAGTACATGTTTCAGAAGGACGAGTACTGCATCCTGATCCTGGGCCTGGACAATGCTGGGAAGACGGTGAGTGCCCACGCCCTTGCGCGCACCTTTCCCACGGCCT	aagcttcgacaccgagctcgACTGACCACCGTGGAGAAGCCCGGGGGAGGGGAGGTGCTTTCTGGCTGCACACTGACCTATGTTGGGGTGCCCAGGGCAGGATGTACACGCTGCTGTCGGGCTTGTACAAGTACATGTTTCAGAAGGACGAGTACTGCATCCTGATCCTGGGCCTGGACAATGCTGGGAAGACGGTGAGTGCCCACGCCCTTGCGCGCACCTTTCCCACGGCCTtgcaggagacgctgcgtctcagtagAAAGATCTGCGTATgctttaaggccggtcctagcaatcga	ATACGCAGATCTTT
ENSG00000075043.20;KCNQ2;chr20-63431339-63431369-63428366-63428435-63433808-63433903	AAAGATCTGGACGA	TGTTGTTTCCCCTACTTTCCTCAACTATTTGTTTCATTTTCTTTTTCTTATCCCGTTCTTTTTGAAATTTTCCGTTCTTTTCCCTTTGTGTGTGTGGAAACACTTGAAAG	TTCGCAAACTCAAACCTACGGGGCCTCCAG	GTAGGAAATGCATGGACAGAAGCCCTGTGTGTGTGTGTGGTTCTAGTTCTGTGTCTGGAACTGTGACCGGGCAAG	TGTTGTTTCCCCTACTTTCCTCAACTATTTGTTTCATTTTCTTTTTCTTATCCCGTTCTTTTTGAAATTTTCCGTTCTTTTCCCTTTGTGTGTGTGGAAACACTTGAAAGTTCGCAAACTCAAACCTACGGGGCCTCCAGGTAGGAAATGCATGGACAGAAGCCCTGTGTGTGTGTGTGGTTCTAGTTCTGTGTCTGGAACTGTGACCGGGCAAG	aagcttcgacaccgagctcgTGTTGTTTCCCCTACTTTCCTCAACTATTTGTTTCATTTTCTTTTTCTTATCCCGTTCTTTTTGAAATTTTCCGTTCTTTTCCCTTTGTGTGTGTGGAAACACTTGAAAGTTCGCAAACTCAAACCTACGGGGCCTCCAGGTAGGAAATGCATGGACAGAAGCCCTGTGTGTGTGTGTGGTTCTAGTTCTGTGTCTGGAACTGTGACCGGGCAAGtgcaggagacgctgcgtctcagtagAAAGATCTGGACGAgctttaaggccggtcctagcaatcga	TCGTCCAGATCTTT
ENSG00000101198.15;NKAIN4;chr20-63242538-63242623-63240783-63241506-63244023-63244084	AAAGATCTGGGTGA	TTGTCTGGTTGGGCTTGTTTTCCACTCTGACATCTTTTCCATTGTGTAGGTTTTGTTTTATTTGGGTCTTGATTTCTTTCAG	TTGATTTCATTGGTGGATTTGATCCATTTCCTCTCTACCATGTCAATGAAAAGCCATCCAGTCTCTTGTCCAAGCAGGTGTACTT	GTAAGTATGGCTGGCAGAACCTGCTCTGCGGCCAGCCTGGCCAATCT	TTGTCTGGTTGGGCTTGTTTTCCACTCTGACATCTTTTCCATTGTGTAGGTTTTGTTTTATTTGGGTCTTGATTTCTTTCAGTTGATTTCATTGGTGGATTTGATCCATTTCCTCTCTACCATGTCAATGAAAAGCCATCCAGTCTCTTGTCCAAGCAGGTGTACTTGTAAGTATGGCTGGCAGAACCTGCTCTGCGGCCAGCCTGGCCAATCT	aagcttcgacaccgagctcgTTGTCTGGTTGGGCTTGTTTTCCACTCTGACATCTTTTCCATTGTGTAGGTTTTGTTTTATTTGGGTCTTGATTTCTTTCAGTTGATTTCATTGGTGGATTTGATCCATTTCCTCTCTACCATGTCAATGAAAAGCCATCCAGTCTCTTGTCCAAGCAGGTGTACTTGTAAGTATGGCTGGCAGAACCTGCTCTGCGGCCAGCCTGGCCAATCTtgcaggagacgctgcgtctcagtagAAAGATCTGGGTGAgctttaaggccggtcctagcaatcga	TCACCCAGATCTTT
ENSG00000101191.17;DIDO1;chr20-62891986-62892076-62887213-62891155-62892808-62892962	AAAGATCTGTAAGA	GTGTGCCTTCACATGGCTGCATTCGTCTTTCTGTGACTACTACAGTTCAAAGTGATTTACGCAAAGTACTTTCTGTTTAG	GATTTGCCTGACACAATTCACATTGGTGGGAGGATCGCACCGAAGACAGTTTGGGATTATGTTGGCAAACTCAAGTCTTCTGTGTCTAAG	GTACCTGCTTATAGTATAAATTCTGCAACCATGGAAAATTGTGTT	GTGTGCCTTCACATGGCTGCATTCGTCTTTCTGTGACTACTACAGTTCAAAGTGATTTACGCAAAGTACTTTCTGTTTAGGATTTGCCTGACACAATTCACATTGGTGGGAGGATCGCACCGAAGACAGTTTGGGATTATGTTGGCAAACTCAAGTCTTCTGTGTCTAAGGTACCTGCTTATAGTATAAATTCTGCAACCATGGAAAATTGTGTT	aagcttcgacaccgagctcgGTGTGCCTTCACATGGCTGCATTCGTCTTTCTGTGACTACTACAGTTCAAAGTGATTTACGCAAAGTACTTTCTGTTTAGGATTTGCCTGACACAATTCACATTGGTGGGAGGATCGCACCGAAGACAGTTTGGGATTATGTTGGCAAACTCAAGTCTTCTGTGTCTAAGGTACCTGCTTATAGTATAAATTCTGCAACCATGGAAAATTGTGTTtgcaggagacgctgcgtctcagtagAAAGATCTGTAAGAgctttaaggccggtcctagcaatcga	TCTTACAGATCTTT
ENSG00000159079.19;CFAP298;chr21-32602271-32602367-32592078-32592418-32603160-32603292	AAAGATCTGTCTAG	AAACATTTGTTGTAACTTCAGGATTGTCACTCTAAGAACACCTTAATCCACAATTTGCTCTGCTCTCCTCTTTGCAG	AGGGGACAGGGAGCTCCAGCCCGAGAGCCTATTATTAGCAGTGAGGAGCAGAAGCAGCTGATGCTGTACTATCACAGAAGACAAGAGGAGCTCAAG	GTAGCAGGGGACAGATGGGCTTTCTGCAGTGCTGGCGCCCAC	AAACATTTGTTGTAACTTCAGGATTGTCACTCTAAGAACACCTTAATCCACAATTTGCTCTGCTCTCCTCTTTGCAGAGGGGACAGGGAGCTCCAGCCCGAGAGCCTATTATTAGCAGTGAGGAGCAGAAGCAGCTGATGCTGTACTATCACAGAAGACAAGAGGAGCTCAAGGTAGCAGGGGACAGATGGGCTTTCTGCAGTGCTGGCGCCCAC	aagcttcgacaccgagctcgAAACATTTGTTGTAACTTCAGGATTGTCACTCTAAGAACACCTTAATCCACAATTTGCTCTGCTCTCCTCTTTGCAGAGGGGACAGGGAGCTCCAGCCCGAGAGCCTATTATTAGCAGTGAGGAGCAGAAGCAGCTGATGCTGTACTATCACAGAAGACAAGAGGAGCTCAAGGTAGCAGGGGACAGATGGGCTTTCTGCAGTGCTGGCGCCCACtgcaggagacgctgcgtctcagtagAAAGATCTGTCTAGgctttaaggccggtcctagcaatcga	CTAGACAGATCTTT
ENSG00000101187.16;SLCO4A1;chr20-62668154-62668184-62667740-62667910-62668476-62668541	AAAGATCTGTTGAC	CTTTCCTCTGGTTTTGGCCATGCCACTGCAGGGAAATGCACTTCAACTTGTCAGAGAAAGCCCCTCCTTCTGGTTTTCATATTCGTTGTAATTTTCTTTACATTCCTCAG	CAGCATTCCTGCACTAACGGCAACTCTACG	GTAAGCTGGGGTCGGGTGTGCGCTTGTCCAGAGCTTTCCTTGCAGCACCCTGAGGCGGAGCTCTGCAGATCCTGA	CTTTCCTCTGGTTTTGGCCATGCCACTGCAGGGAAATGCACTTCAACTTGTCAGAGAAAGCCCCTCCTTCTGGTTTTCATATTCGTTGTAATTTTCTTTACATTCCTCAGCAGCATTCCTGCACTAACGGCAACTCTACGGTAAGCTGGGGTCGGGTGTGCGCTTGTCCAGAGCTTTCCTTGCAGCACCCTGAGGCGGAGCTCTGCAGATCCTGA	aagcttcgacaccgagctcgCTTTCCTCTGGTTTTGGCCATGCCACTGCAGGGAAATGCACTTCAACTTGTCAGAGAAAGCCCCTCCTTCTGGTTTTCATATTCGTTGTAATTTTCTTTACATTCCTCAGCAGCATTCCTGCACTAACGGCAACTCTACGGTAAGCTGGGGTCGGGTGTGCGCTTGTCCAGAGCTTTCCTTGCAGCACCCTGAGGCGGAGCTCTGCAGATCCTGAtgcaggagacgctgcgtctcagtagAAAGATCTGTTGACgctttaaggccggtcctagcaatcga	GTCAACAGATCTTT
ENSG00000101187.16;SLCO4A1;chr20-62668157-62668184-62667869-62667910-62668476-62668541	AAAGATCTTACTCT	TTCCTCTGGTTTTGGCCATGCCACTGCAGGGAAATGCACTTCAACTTGTCAGAGAAAGCCCCTCCTTCTGGTTTTCATATTCGTTGTAATTTTCTTTACATTCCTCAGCAG	CATTCCTGCACTAACGGCAACTCTACG	GTAAGCTGGGGTCGGGTGTGCGCTTGTCCAGAGCTTTCCTTGCAGCACCCTGAGGCGGAGCTCTGCAGATCCTGAG	TTCCTCTGGTTTTGGCCATGCCACTGCAGGGAAATGCACTTCAACTTGTCAGAGAAAGCCCCTCCTTCTGGTTTTCATATTCGTTGTAATTTTCTTTACATTCCTCAGCAGCATTCCTGCACTAACGGCAACTCTACGGTAAGCTGGGGTCGGGTGTGCGCTTGTCCAGAGCTTTCCTTGCAGCACCCTGAGGCGGAGCTCTGCAGATCCTGAG	aagcttcgacaccgagctcgTTCCTCTGGTTTTGGCCATGCCACTGCAGGGAAATGCACTTCAACTTGTCAGAGAAAGCCCCTCCTTCTGGTTTTCATATTCGTTGTAATTTTCTTTACATTCCTCAGCAGCATTCCTGCACTAACGGCAACTCTACGGTAAGCTGGGGTCGGGTGTGCGCTTGTCCAGAGCTTTCCTTGCAGCACCCTGAGGCGGAGCTCTGCAGATCCTGAGtgcaggagacgctgcgtctcagtagAAAGATCTTACTCTgctttaaggccggtcctagcaatcga	AGAGTAAGATCTTT
ENSG00000171858.18;RPS21;chr20-62387842-62387914-62387610-62387674-62388308-62388364	AAAGATCTTCAAGC	TGGGGTGAAGGTACAGGCAGAGGCTGGCTTTGAGGATTGGTGTTTCCCAAACCTGGGGGAGTGGTTTGTGACCCTTCTTCTCTTTCTAG	GTTGACAAGGTCACAGGCAGGTTTAATGGCCAGTTTAAAACTTATGCTATCTGCGGGGCCATTCGTAGGATG	GTGAGTGTTTCCCTGGGCTTTGCTCATCACTTCGGGACATCGTGGACTTTACCG	TGGGGTGAAGGTACAGGCAGAGGCTGGCTTTGAGGATTGGTGTTTCCCAAACCTGGGGGAGTGGTTTGTGACCCTTCTTCTCTTTCTAGGTTGACAAGGTCACAGGCAGGTTTAATGGCCAGTTTAAAACTTATGCTATCTGCGGGGCCATTCGTAGGATGGTGAGTGTTTCCCTGGGCTTTGCTCATCACTTCGGGACATCGTGGACTTTACCG	aagcttcgacaccgagctcgTGGGGTGAAGGTACAGGCAGAGGCTGGCTTTGAGGATTGGTGTTTCCCAAACCTGGGGGAGTGGTTTGTGACCCTTCTTCTCTTTCTAGGTTGACAAGGTCACAGGCAGGTTTAATGGCCAGTTTAAAACTTATGCTATCTGCGGGGCCATTCGTAGGATGGTGAGTGTTTCCCTGGGCTTTGCTCATCACTTCGGGACATCGTGGACTTTACCGtgcaggagacgctgcgtctcagtagAAAGATCTTCAAGCgctttaaggccggtcctagcaatcga	GCTTGAAGATCTTT
ENSG00000130702.15;LAMA5;chr20-62326676-62326760-62325315-62325546-62326864-62326966	AAAGATCTTCCTCG	GGCAGGGTGGTTGGGTGGGCGTGGCGCAGTGGCACCGTGGTCCAGGCCCGTGCCAACCCTCACCTCCCCATGTGCCTTCCCAG	GGCAACCAGATGAGCATCACATTCCTGGAGCCGGCATACCCCACGCCTGGCCACGTTCACCGTGGGCAGCTGCAGCTGGTGGAG	GTGAGGGGAGCTGGCTTGGGCACCCAGGTCCCTCATGGACCTCAGCTC	GGCAGGGTGGTTGGGTGGGCGTGGCGCAGTGGCACCGTGGTCCAGGCCCGTGCCAACCCTCACCTCCCCATGTGCCTTCCCAGGGCAACCAGATGAGCATCACATTCCTGGAGCCGGCATACCCCACGCCTGGCCACGTTCACCGTGGGCAGCTGCAGCTGGTGGAGGTGAGGGGAGCTGGCTTGGGCACCCAGGTCCCTCATGGACCTCAGCTC	aagcttcgacaccgagctcgGGCAGGGTGGTTGGGTGGGCGTGGCGCAGTGGCACCGTGGTCCAGGCCCGTGCCAACCCTCACCTCCCCATGTGCCTTCCCAGGGCAACCAGATGAGCATCACATTCCTGGAGCCGGCATACCCCACGCCTGGCCACGTTCACCGTGGGCAGCTGCAGCTGGTGGAGGTGAGGGGAGCTGGCTTGGGCACCCAGGTCCCTCATGGACCTCAGCTCtgcaggagacgctgcgtctcagtagAAAGATCTTCCTCGgctttaaggccggtcctagcaatcga	CGAGGAAGATCTTT
ENSG00000228340.6;MIR646HG;chr20-60091977-60092062-60087872-60088000-60098928-60099069	AAAGATCTTCTCAT	ATATCTTAGGGGAAGCAAAACTGTTCTCCTCCAAGCTCCAAGGGACCTATTGCAGGAGGTTCCTTGCTTTATTTCCTGGTAG	GATCTGGCCATTGAGTCACTGAGAGACCGTGGAGTCTTCATAGACCAAGACCATTCTCTTCATCAAAGTCTCCCTATTCCTGTTG	GTGAGCATGGGGCTTGGGACAACACATAGTGCATTCCAGTAGAAAGT	ATATCTTAGGGGAAGCAAAACTGTTCTCCTCCAAGCTCCAAGGGACCTATTGCAGGAGGTTCCTTGCTTTATTTCCTGGTAGGATCTGGCCATTGAGTCACTGAGAGACCGTGGAGTCTTCATAGACCAAGACCATTCTCTTCATCAAAGTCTCCCTATTCCTGTTGGTGAGCATGGGGCTTGGGACAACACATAGTGCATTCCAGTAGAAAGT	aagcttcgacaccgagctcgATATCTTAGGGGAAGCAAAACTGTTCTCCTCCAAGCTCCAAGGGACCTATTGCAGGAGGTTCCTTGCTTTATTTCCTGGTAGGATCTGGCCATTGAGTCACTGAGAGACCGTGGAGTCTTCATAGACCAAGACCATTCTCTTCATCAAAGTCTCCCTATTCCTGTTGGTGAGCATGGGGCTTGGGACAACACATAGTGCATTCCAGTAGAAAGTtgcaggagacgctgcgtctcagtagAAAGATCTTCTCATgctttaaggccggtcctagcaatcga	ATGAGAAGATCTTT
ENSG00000228340.6;MIR646HG;chr20-60117743-60117807-60088596-60088721-60121027-60121121	AAAGATCTTGAGCT	GTCAGACCACTGGGTTTTGTGGACCCTTTGCAGAGGTCGGGGGAGCAGCTGGGCTCTGTCCTTTTCTCACCTTTCGTCTTCTATCTCTTATAG	TTTGAGATTCCAAATACGATTTCTGTGGAGAAAACAAAAAAGGACTCTGTTTTTAATTCAAAAG	GTGAGGCATGGTTAATTAAAACATTGATGTGAACTGTTTTAAAAGAAAAAAATAATTG	GTCAGACCACTGGGTTTTGTGGACCCTTTGCAGAGGTCGGGGGAGCAGCTGGGCTCTGTCCTTTTCTCACCTTTCGTCTTCTATCTCTTATAGTTTGAGATTCCAAATACGATTTCTGTGGAGAAAACAAAAAAGGACTCTGTTTTTAATTCAAAAGGTGAGGCATGGTTAATTAAAACATTGATGTGAACTGTTTTAAAAGAAAAAAATAATTG	aagcttcgacaccgagctcgGTCAGACCACTGGGTTTTGTGGACCCTTTGCAGAGGTCGGGGGAGCAGCTGGGCTCTGTCCTTTTCTCACCTTTCGTCTTCTATCTCTTATAGTTTGAGATTCCAAATACGATTTCTGTGGAGAAAACAAAAAAGGACTCTGTTTTTAATTCAAAAGGTGAGGCATGGTTAATTAAAACATTGATGTGAACTGTTTTAAAAGAAAAAAATAATTGtgcaggagacgctgcgtctcagtagAAAGATCTTGAGCTgctttaaggccggtcctagcaatcga	AGCTCAAGATCTTT
ENSG00000228340.6;MIR646HG;chr20-60121027-60121121-60100170-60100219-60154406-60154501	AAAGATCTTGCTTT	CTTGGGGCAGCACTTAAAGAAAGAAAGAAAAAGAAAAAGAAAGAAAACCAAAACTCTCTTTTCCTCCTCAATTCATAG	GGAGAAGTGAAATTCTACCTCACTTTTTTAAAAGAAGAGCCTGGAATTGGCCTATCCGTCTTTTTCCCCGTTGGATCACAGAGCAGAAAGGAAG	GTGAGCAGAGATTCAGAACAGTAATAAAGGTCAAATCATCCTC	CTTGGGGCAGCACTTAAAGAAAGAAAGAAAAAGAAAAAGAAAGAAAACCAAAACTCTCTTTTCCTCCTCAATTCATAGGGAGAAGTGAAATTCTACCTCACTTTTTTAAAAGAAGAGCCTGGAATTGGCCTATCCGTCTTTTTCCCCGTTGGATCACAGAGCAGAAAGGAAGGTGAGCAGAGATTCAGAACAGTAATAAAGGTCAAATCATCCTC	aagcttcgacaccgagctcgCTTGGGGCAGCACTTAAAGAAAGAAAGAAAAAGAAAAAGAAAGAAAACCAAAACTCTCTTTTCCTCCTCAATTCATAGGGAGAAGTGAAATTCTACCTCACTTTTTTAAAAGAAGAGCCTGGAATTGGCCTATCCGTCTTTTTCCCCGTTGGATCACAGAGCAGAAAGGAAGGTGAGCAGAGATTCAGAACAGTAATAAAGGTCAAATCATCCTCtgcaggagacgctgcgtctcagtagAAAGATCTTGCTTTgctttaaggccggtcctagcaatcga	AAAGCAAGATCTTT
ENSG00000196074.13;SYCP2;chr20-59907363-59907424-59901661-59901810-59911749-59911845	AAAGATCTTGTCTT	AATTCATAGTTCCTGTAACTTGAAATTTGATGTTTAAAGAAACTGTAAATCAGAAATAAATTATTTATGGCCAAAACCTGCTTTTAAATTTAAG	GATCATCAATGGGAAGCAGTTACTGTGCCAGAGGAAAAAGTACAAATATACAGCATTGAAG	GTATTAAACTTGTTTTTTTCTAATAATTTTCTTAATTCTTACCATATGGAACAAATGTT	AATTCATAGTTCCTGTAACTTGAAATTTGATGTTTAAAGAAACTGTAAATCAGAAATAAATTATTTATGGCCAAAACCTGCTTTTAAATTTAAGGATCATCAATGGGAAGCAGTTACTGTGCCAGAGGAAAAAGTACAAATATACAGCATTGAAGGTATTAAACTTGTTTTTTTCTAATAATTTTCTTAATTCTTACCATATGGAACAAATGTT	aagcttcgacaccgagctcgAATTCATAGTTCCTGTAACTTGAAATTTGATGTTTAAAGAAACTGTAAATCAGAAATAAATTATTTATGGCCAAAACCTGCTTTTAAATTTAAGGATCATCAATGGGAAGCAGTTACTGTGCCAGAGGAAAAAGTACAAATATACAGCATTGAAGGTATTAAACTTGTTTTTTTCTAATAATTTTCTTAATTCTTACCATATGGAACAAATGTTtgcaggagacgctgcgtctcagtagAAAGATCTTGTCTTgctttaaggccggtcctagcaatcga	AAGACAAGATCTTT
ENSG00000196074.13;SYCP2;chr20-59913974-59914027-59912372-59912418-59914108-59914251	AAAGATCTTTCCCG	AGAAATTCGTGAATTTTTAAAAATTATTATGATTTTTAAAAGTATTTCTCTTTAAAATTAG	GATTGCAGGATATTTCTCAACCTTGTAAATGGCATGCTTGGAGACAAAAGAAG	GTAAACTTAATGCAAGATACAACCATTTACTGTCAAATAAATAGAGCTCAAGAGTGAGCACCC	AGAAATTCGTGAATTTTTAAAAATTATTATGATTTTTAAAAGTATTTCTCTTTAAAATTAGGATTGCAGGATATTTCTCAACCTTGTAAATGGCATGCTTGGAGACAAAAGAAGGTAAACTTAATGCAAGATACAACCATTTACTGTCAAATAAATAGAGCTCAAGAGTGAGCACCC	aagcttcgacaccgagctcgAGAAATTCGTGAATTTTTAAAAATTATTATGATTTTTAAAAGTATTTCTCTTTAAAATTAGGATTGCAGGATATTTCTCAACCTTGTAAATGGCATGCTTGGAGACAAAAGAAGGTAAACTTAATGCAAGATACAACCATTTACTGTCAAATAAATAGAGCTCAAGAGTGAGCACCCtgcaggagacgctgcgtctcagtagAAAGATCTTTCCCGgctttaaggccggtcctagcaatcga	CGGGAAAGATCTTT
ENSG00000124164.16;VAPB;chr20-58438944-58439025-58418210-58418363-58440906-58441083	AAAGATCTTTGGCA	TTTCTGAAATTGTCAGTTATAGGAAGAAAGTTATTCTTCCAGCAGGTTTATAATATCTTGATTATTAAATTTAAATTGTTTTAG	TGGAAGGAGGCAAAACCGGAAGACCTTATGGATTCAAAACTTAGATGTGTGTTTGAATTGCCAGCAGAGAATGATAAACCA	GTAAGTATATTTATAGTTAACAATAATTGAATGTTGTAAGCTGATACTT	TTTCTGAAATTGTCAGTTATAGGAAGAAAGTTATTCTTCCAGCAGGTTTATAATATCTTGATTATTAAATTTAAATTGTTTTAGTGGAAGGAGGCAAAACCGGAAGACCTTATGGATTCAAAACTTAGATGTGTGTTTGAATTGCCAGCAGAGAATGATAAACCAGTAAGTATATTTATAGTTAACAATAATTGAATGTTGTAAGCTGATACTT	aagcttcgacaccgagctcgTTTCTGAAATTGTCAGTTATAGGAAGAAAGTTATTCTTCCAGCAGGTTTATAATATCTTGATTATTAAATTTAAATTGTTTTAGTGGAAGGAGGCAAAACCGGAAGACCTTATGGATTCAAAACTTAGATGTGTGTTTGAATTGCCAGCAGAGAATGATAAACCAGTAAGTATATTTATAGTTAACAATAATTGAATGTTGTAAGCTGATACTTtgcaggagacgctgcgtctcagtagAAAGATCTTTGGCAgctttaaggccggtcctagcaatcga	TGCCAAAGATCTTT
ENSG00000124209.4;RAB22A;chr20-58353272-58353344-58311042-58311122-58353431-58353538	AAAGCAGAAAACGA	TTGTGCAGGGATAATGGGCTTATAAATCTAGTATAAAACATATTTAACCAGTTTTCCCAATTTTGTTTATTTTTCCCCCTCCTCTGCAG	TTTCGTGCCTTAGCACCAATGTACTATCGAGGGTCGGCTGCAGCTATAATCGTTTATGATATCACAAAAGAA	GTAAGACTATATAGTTTTCTTTAGATTGTTTTGAAAACTCTTTTGGTTGCTTAG	TTGTGCAGGGATAATGGGCTTATAAATCTAGTATAAAACATATTTAACCAGTTTTCCCAATTTTGTTTATTTTTCCCCCTCCTCTGCAGTTTCGTGCCTTAGCACCAATGTACTATCGAGGGTCGGCTGCAGCTATAATCGTTTATGATATCACAAAAGAAGTAAGACTATATAGTTTTCTTTAGATTGTTTTGAAAACTCTTTTGGTTGCTTAG	aagcttcgacaccgagctcgTTGTGCAGGGATAATGGGCTTATAAATCTAGTATAAAACATATTTAACCAGTTTTCCCAATTTTGTTTATTTTTCCCCCTCCTCTGCAGTTTCGTGCCTTAGCACCAATGTACTATCGAGGGTCGGCTGCAGCTATAATCGTTTATGATATCACAAAAGAAGTAAGACTATATAGTTTTCTTTAGATTGTTTTGAAAACTCTTTTGGTTGCTTAGtgcaggagacgctgcgtctcagtagAAAGCAGAAAACGAgctttaaggccggtcctagcaatcga	TCGTTTTCTGCTTT
ENSG00000132819.17;RBM38;chr20-57392396-57392492-57391452-57391795-57392653-57392777	AAAGCAGAAAGCAA	CTCGGCCCTCACTGGTGGGCAAGTCCAGGCGGCCCCCCAAGCTCCCTTCGGGGTTCATTTTTGCCCTATCCCCGCAG	GGGATTATTTTTGTCCTTGAAGGCCACATTTCCCAGGCCTTGAACTTTGACGGGAGGAGCTGGAATCCAGGAGGCATCTTTGTGGGAGAGCCCCAG	GTAGGGTTCAGAGGAGCTTTGGCTCAAGGACCCTGGGTCACA	CTCGGCCCTCACTGGTGGGCAAGTCCAGGCGGCCCCCCAAGCTCCCTTCGGGGTTCATTTTTGCCCTATCCCCGCAGGGGATTATTTTTGTCCTTGAAGGCCACATTTCCCAGGCCTTGAACTTTGACGGGAGGAGCTGGAATCCAGGAGGCATCTTTGTGGGAGAGCCCCAGGTAGGGTTCAGAGGAGCTTTGGCTCAAGGACCCTGGGTCACA	aagcttcgacaccgagctcgCTCGGCCCTCACTGGTGGGCAAGTCCAGGCGGCCCCCCAAGCTCCCTTCGGGGTTCATTTTTGCCCTATCCCCGCAGGGGATTATTTTTGTCCTTGAAGGCCACATTTCCCAGGCCTTGAACTTTGACGGGAGGAGCTGGAATCCAGGAGGCATCTTTGTGGGAGAGCCCCAGGTAGGGTTCAGAGGAGCTTTGGCTCAAGGACCCTGGGTCACAtgcaggagacgctgcgtctcagtagAAAGCAGAAAGCAAgctttaaggccggtcctagcaatcga	TTGCTTTCTGCTTT
ENSG00000101146.13;RAE1;chr20-57354031-57354128-57351222-57351358-57354711-57354816	AAAGCAGAACAGTC	CAGTTAATTATCTTACCATTGCCTCTCAGTGATATTAAGAGAAAACCCATCCTTAACATTTTTCATTACTTTTTAG	GTTCAAAATGAGCCTGTTTGGAACAACCTCAGGTTTTGGAACCAGTGGGACCAGCATGTTTGGCAGTGCAACTACAGACAATCACAATCCCATGAAG	GTACCACGAAAAGCTTCCTGGGGCTTGTAGGAAGAGTTTGG	CAGTTAATTATCTTACCATTGCCTCTCAGTGATATTAAGAGAAAACCCATCCTTAACATTTTTCATTACTTTTTAGGTTCAAAATGAGCCTGTTTGGAACAACCTCAGGTTTTGGAACCAGTGGGACCAGCATGTTTGGCAGTGCAACTACAGACAATCACAATCCCATGAAGGTACCACGAAAAGCTTCCTGGGGCTTGTAGGAAGAGTTTGG	aagcttcgacaccgagctcgCAGTTAATTATCTTACCATTGCCTCTCAGTGATATTAAGAGAAAACCCATCCTTAACATTTTTCATTACTTTTTAGGTTCAAAATGAGCCTGTTTGGAACAACCTCAGGTTTTGGAACCAGTGGGACCAGCATGTTTGGCAGTGCAACTACAGACAATCACAATCCCATGAAGGTACCACGAAAAGCTTCCTGGGGCTTGTAGGAAGAGTTTGGtgcaggagacgctgcgtctcagtagAAAGCAGAACAGTCgctttaaggccggtcctagcaatcga	GACTGTTCTGCTTT
ENSG00000101146.13;RAE1;chr20-57373474-57373581-57368704-57368812-57373662-57373738	AAAGCAGAACGCTA	ACTTACCTTCACGTTAGTCATGAAATCTTATATTATGCTGTGATTATGTCTCTTTTTTATTTTAACTGTAG	CATCGGTGTGTGGCTATTTTTAAAGACAAACAGAACAAGCCTACTGGTTTTGCCCTGGGAAGTATCGAGGGGAGAGTTGCTATTCACTATATCAACCCCCCGAACCC	GTAAGTGTGACTCTGTCAGCTTGCAGATTTCACTGG	ACTTACCTTCACGTTAGTCATGAAATCTTATATTATGCTGTGATTATGTCTCTTTTTTATTTTAACTGTAGCATCGGTGTGTGGCTATTTTTAAAGACAAACAGAACAAGCCTACTGGTTTTGCCCTGGGAAGTATCGAGGGGAGAGTTGCTATTCACTATATCAACCCCCCGAACCCGTAAGTGTGACTCTGTCAGCTTGCAGATTTCACTGG	aagcttcgacaccgagctcgACTTACCTTCACGTTAGTCATGAAATCTTATATTATGCTGTGATTATGTCTCTTTTTTATTTTAACTGTAGCATCGGTGTGTGGCTATTTTTAAAGACAAACAGAACAAGCCTACTGGTTTTGCCCTGGGAAGTATCGAGGGGAGAGTTGCTATTCACTATATCAACCCCCCGAACCCGTAAGTGTGACTCTGTCAGCTTGCAGATTTCACTGGtgcaggagacgctgcgtctcagtagAAAGCAGAACGCTAgctttaaggccggtcctagcaatcga	TAGCGTTCTGCTTT
ENSG00000054796.13;SPO11;chr20-57337738-57337771-57335797-57335907-57338275-57338375	AAAGCAGAAGAACA	TATTATTTCTGTTTTTGCTGAAATATTTCCTTAGGACCATTTCCTAGGACTGGCATAATTCCCAGTCCTTCAGTCTGTTTGTATATAATGTACATTTTTTTTTCACAG	TCAACACCAGTCTTTCAGCACCTGAAATCCAAG	GTAGGAAGATGTAACCCTTTTTTTTGGTGCTGTGACTCAGATATGAACCAGGGTTGCTGTGGCCACATGCAGA	TATTATTTCTGTTTTTGCTGAAATATTTCCTTAGGACCATTTCCTAGGACTGGCATAATTCCCAGTCCTTCAGTCTGTTTGTATATAATGTACATTTTTTTTTCACAGTCAACACCAGTCTTTCAGCACCTGAAATCCAAGGTAGGAAGATGTAACCCTTTTTTTTGGTGCTGTGACTCAGATATGAACCAGGGTTGCTGTGGCCACATGCAGA	aagcttcgacaccgagctcgTATTATTTCTGTTTTTGCTGAAATATTTCCTTAGGACCATTTCCTAGGACTGGCATAATTCCCAGTCCTTCAGTCTGTTTGTATATAATGTACATTTTTTTTTCACAGTCAACACCAGTCTTTCAGCACCTGAAATCCAAGGTAGGAAGATGTAACCCTTTTTTTTGGTGCTGTGACTCAGATATGAACCAGGGTTGCTGTGGCCACATGCAGAtgcaggagacgctgcgtctcagtagAAAGCAGAAGAACAgctttaaggccggtcctagcaatcga	TGTTCTTCTGCTTT
ENSG00000026559.14;KCNG1;chr20-51012358-51012416-51009564-51010364-51022869-51023107	AAAGCAGAAGCGGA	AACAAGAAATGTACTCATTTAACAAGCACCTCTTTGAGGCTTTACAGTGCTGAGCATAGGGATTCAGAGATGACTAAAGCACGTTTCTTCCCCCAG	GGAGCAGGCTGCCTAATGAAGGAGCCAGGCTTGCACACAGACAATTCTAGAACTGGTG	GTAAGTGCCGTGAAGACGGGTGCACCAGTTGTAAGGGGAGGGGTGCTCATTTTAGCTGGAA	AACAAGAAATGTACTCATTTAACAAGCACCTCTTTGAGGCTTTACAGTGCTGAGCATAGGGATTCAGAGATGACTAAAGCACGTTTCTTCCCCCAGGGAGCAGGCTGCCTAATGAAGGAGCCAGGCTTGCACACAGACAATTCTAGAACTGGTGGTAAGTGCCGTGAAGACGGGTGCACCAGTTGTAAGGGGAGGGGTGCTCATTTTAGCTGGAA	aagcttcgacaccgagctcgAACAAGAAATGTACTCATTTAACAAGCACCTCTTTGAGGCTTTACAGTGCTGAGCATAGGGATTCAGAGATGACTAAAGCACGTTTCTTCCCCCAGGGAGCAGGCTGCCTAATGAAGGAGCCAGGCTTGCACACAGACAATTCTAGAACTGGTGGTAAGTGCCGTGAAGACGGGTGCACCAGTTGTAAGGGGAGGGGTGCTCATTTTAGCTGGAAtgcaggagacgctgcgtctcagtagAAAGCAGAAGCGGAgctttaaggccggtcctagcaatcga	TCCGCTTCTGCTTT
ENSG00000000419.14;DPM1;chr20-50945736-50945762-50942030-50942126-50945846-50945861	AAAGCAGAAGTGCT	TTAGCTATTTATGGTAGTCTTAGCCTGTTTTACTGACTTACTGTTTATTCTTTTCAAATTTCAG	CCAAAATTTATTCCTGAATTTATTAG	GTAGGTACTATTTCTAATATTTGAAAGAAATATGACTGGAAACATTTATCTTACTGGTTTTGGGCTTATTTTCATTT	TTAGCTATTTATGGTAGTCTTAGCCTGTTTTACTGACTTACTGTTTATTCTTTTCAAATTTCAGCCAAAATTTATTCCTGAATTTATTAGGTAGGTACTATTTCTAATATTTGAAAGAAATATGACTGGAAACATTTATCTTACTGGTTTTGGGCTTATTTTCATTT	aagcttcgacaccgagctcgTTAGCTATTTATGGTAGTCTTAGCCTGTTTTACTGACTTACTGTTTATTCTTTTCAAATTTCAGCCAAAATTTATTCCTGAATTTATTAGGTAGGTACTATTTCTAATATTTGAAAGAAATATGACTGGAAACATTTATCTTACTGGTTTTGGGCTTATTTTCATTTtgcaggagacgctgcgtctcagtagAAAGCAGAAGTGCTgctttaaggccggtcctagcaatcga	AGCACTTCTGCTTT
ENSG00000101126.18;ADNP;chr20-50904765-50904849-50903888-50904001-50928650-50928825	AAAGCAGAATGCTG	ATCATTACTGTATTTAGTTTGGGGAGTATACAGAAACTTAAGGTTTTTTTGTTTTTGTTTTTGTTTTTGTTTTTGTTTTAAAG	AATACCGTAGCAGTAGGCAGGACAGTTCCAATTCAACAAAAACCTCTTTACCCTGGCACTCAAAACTGTAATGATGATGAACTG	GTAAGCATTTTTCTGTTTTCAGATGTTCAACATCAAAATGAGAAAAGC	ATCATTACTGTATTTAGTTTGGGGAGTATACAGAAACTTAAGGTTTTTTTGTTTTTGTTTTTGTTTTTGTTTTTGTTTTAAAGAATACCGTAGCAGTAGGCAGGACAGTTCCAATTCAACAAAAACCTCTTTACCCTGGCACTCAAAACTGTAATGATGATGAACTGGTAAGCATTTTTCTGTTTTCAGATGTTCAACATCAAAATGAGAAAAGC	aagcttcgacaccgagctcgATCATTACTGTATTTAGTTTGGGGAGTATACAGAAACTTAAGGTTTTTTTGTTTTTGTTTTTGTTTTTGTTTTTGTTTTAAAGAATACCGTAGCAGTAGGCAGGACAGTTCCAATTCAACAAAAACCTCTTTACCCTGGCACTCAAAACTGTAATGATGATGAACTGGTAAGCATTTTTCTGTTTTCAGATGTTCAACATCAAAATGAGAAAAGCtgcaggagacgctgcgtctcagtagAAAGCAGAATGCTGgctttaaggccggtcctagcaatcga	CAGCATTCTGCTTT
ENSG00000101126.18;ADNP;chr20-50918738-50918781-50903888-50904001-50928650-50928825	AAAGCAGACACAAC	AACTACACCAGCATGAGAGAAAACAAAACTTCCTTAAAGTGCTAAAATTAAATTTTTCATCATTCTGTTACCTTTCAAAAGCTTTCCATTTCATTTTTCCCAG	GACCTCTCCTCTTGTTCTTCTACTTTTGTAGCGGAAACTGAAG	GTAATTTGAAATTTTAACACATGGGAATTCTCTGAAGATCTTTTCTCTACTGCCACATGCTCAAGTTT	AACTACACCAGCATGAGAGAAAACAAAACTTCCTTAAAGTGCTAAAATTAAATTTTTCATCATTCTGTTACCTTTCAAAAGCTTTCCATTTCATTTTTCCCAGGACCTCTCCTCTTGTTCTTCTACTTTTGTAGCGGAAACTGAAGGTAATTTGAAATTTTAACACATGGGAATTCTCTGAAGATCTTTTCTCTACTGCCACATGCTCAAGTTT	aagcttcgacaccgagctcgAACTACACCAGCATGAGAGAAAACAAAACTTCCTTAAAGTGCTAAAATTAAATTTTTCATCATTCTGTTACCTTTCAAAAGCTTTCCATTTCATTTTTCCCAGGACCTCTCCTCTTGTTCTTCTACTTTTGTAGCGGAAACTGAAGGTAATTTGAAATTTTAACACATGGGAATTCTCTGAAGATCTTTTCTCTACTGCCACATGCTCAAGTTTtgcaggagacgctgcgtctcagtagAAAGCAGACACAACgctttaaggccggtcctagcaatcga	GTTGTGTCTGCTTT
ENSG00000124243.19;BCAS4;chr20-50875996-50876093-50841765-50841900-50876485-50876723	AAAGCAGACATACG	CCTCTGCCAGAACATATTGATCTGCCTGGCTTTTTCTTTTTTCTTCCCCGAGACATTGTCTCACTCTGTTTTCTAG	GTGGAGTGCAGTGGCACAATCCCAGCTCGCTGCAACCTCCGCCTCCCGGGTTCAAGTGATTCTCCTGCCTCCGCCTCCCAAGTAGCTGGGATTACAG	GTGCGCGCTACCATGCCCGGCTAATTTCTGTATTTTTAGTA	CCTCTGCCAGAACATATTGATCTGCCTGGCTTTTTCTTTTTTCTTCCCCGAGACATTGTCTCACTCTGTTTTCTAGGTGGAGTGCAGTGGCACAATCCCAGCTCGCTGCAACCTCCGCCTCCCGGGTTCAAGTGATTCTCCTGCCTCCGCCTCCCAAGTAGCTGGGATTACAGGTGCGCGCTACCATGCCCGGCTAATTTCTGTATTTTTAGTA	aagcttcgacaccgagctcgCCTCTGCCAGAACATATTGATCTGCCTGGCTTTTTCTTTTTTCTTCCCCGAGACATTGTCTCACTCTGTTTTCTAGGTGGAGTGCAGTGGCACAATCCCAGCTCGCTGCAACCTCCGCCTCCCGGGTTCAAGTGATTCTCCTGCCTCCGCCTCCCAAGTAGCTGGGATTACAGGTGCGCGCTACCATGCCCGGCTAATTTCTGTATTTTTAGTAtgcaggagacgctgcgtctcagtagAAAGCAGACATACGgctttaaggccggtcctagcaatcga	CGTATGTCTGCTTT
ENSG00000240849.11;PEDS1;chr20-50130855-50130947-50129545-50129690-50143501-50143621	AAAGCAGACCATAG	CGGGCAAGTGAGTAAATGAATGAGTGATTCTGATTGGGGGGGTGCAGGGATGTCCCTTCACTCACCCTCTTGTCCACAG	TTGCAGGGGCTCTCATTGCTGACTTCTTGTCTGGCCTGGTACACTGGGGTGCTGACACATGGGGCTCTGTGGAGCTGCCCATTGTGGGGAAG	GTGAGTATGTTGACCTAACCATGTCCTCAAGAAGGAGGTTGGGC	CGGGCAAGTGAGTAAATGAATGAGTGATTCTGATTGGGGGGGTGCAGGGATGTCCCTTCACTCACCCTCTTGTCCACAGTTGCAGGGGCTCTCATTGCTGACTTCTTGTCTGGCCTGGTACACTGGGGTGCTGACACATGGGGCTCTGTGGAGCTGCCCATTGTGGGGAAGGTGAGTATGTTGACCTAACCATGTCCTCAAGAAGGAGGTTGGGC	aagcttcgacaccgagctcgCGGGCAAGTGAGTAAATGAATGAGTGATTCTGATTGGGGGGGTGCAGGGATGTCCCTTCACTCACCCTCTTGTCCACAGTTGCAGGGGCTCTCATTGCTGACTTCTTGTCTGGCCTGGTACACTGGGGTGCTGACACATGGGGCTCTGTGGAGCTGCCCATTGTGGGGAAGGTGAGTATGTTGACCTAACCATGTCCTCAAGAAGGAGGTTGGGCtgcaggagacgctgcgtctcagtagAAAGCAGACCATAGgctttaaggccggtcctagcaatcga	CTATGGTCTGCTTT
ENSG00000240849.11;PEDS1;chr20-50130864-50130947-50129545-50129690-50143501-50143621	AAAGCAGACCTACC	TGAGCGGGCAAGTGAGTAAATGAATGAGTGATTCTGATTGGGGGGGTGCAGGGATGTCCCTTCACTCACCCTCTTGTCCACAG	TTGCAGGGGCTCTCATTGCTGACTTCTTGTCTGGCCTGGTACACTGGGGTGCTGACACATGGGGCTCTGTGGAGCTGCCCATT	GTGGGGAAGGTGAGTATGTTGACCTAACCATGTCCTCAAGAAGGAGGT	TGAGCGGGCAAGTGAGTAAATGAATGAGTGATTCTGATTGGGGGGGTGCAGGGATGTCCCTTCACTCACCCTCTTGTCCACAGTTGCAGGGGCTCTCATTGCTGACTTCTTGTCTGGCCTGGTACACTGGGGTGCTGACACATGGGGCTCTGTGGAGCTGCCCATTGTGGGGAAGGTGAGTATGTTGACCTAACCATGTCCTCAAGAAGGAGGT	aagcttcgacaccgagctcgTGAGCGGGCAAGTGAGTAAATGAATGAGTGATTCTGATTGGGGGGGTGCAGGGATGTCCCTTCACTCACCCTCTTGTCCACAGTTGCAGGGGCTCTCATTGCTGACTTCTTGTCTGGCCTGGTACACTGGGGTGCTGACACATGGGGCTCTGTGGAGCTGCCCATTGTGGGGAAGGTGAGTATGTTGACCTAACCATGTCCTCAAGAAGGAGGTtgcaggagacgctgcgtctcagtagAAAGCAGACCTACCgctttaaggccggtcctagcaatcga	GGTAGGTCTGCTTT
ENSG00000240849.11;PEDS1;chr20-50151211-50151315-50143501-50143621-50153516-50153734	AAAGCAGACGACTA	CCTCCCCAGGGATTGCTGTTTCCCCACTCCACCACGATCAATTGCATATTTGTCCATTTCTGGTTTCCCCAAG	TGCCCTTCACTCTCTGAAGAACAGCCATGCCTGAATCAGAGTCTGCAGACAGCCTGGTGCCCCAAATCTGCAATCAAGGCCCTTTATCTCCTCCAGACCTGGAG	GTAGGGGAGGAGACTTGCCAAACTGGTTTCTCCAACTT	CCTCCCCAGGGATTGCTGTTTCCCCACTCCACCACGATCAATTGCATATTTGTCCATTTCTGGTTTCCCCAAGTGCCCTTCACTCTCTGAAGAACAGCCATGCCTGAATCAGAGTCTGCAGACAGCCTGGTGCCCCAAATCTGCAATCAAGGCCCTTTATCTCCTCCAGACCTGGAGGTAGGGGAGGAGACTTGCCAAACTGGTTTCTCCAACTT	aagcttcgacaccgagctcgCCTCCCCAGGGATTGCTGTTTCCCCACTCCACCACGATCAATTGCATATTTGTCCATTTCTGGTTTCCCCAAGTGCCCTTCACTCTCTGAAGAACAGCCATGCCTGAATCAGAGTCTGCAGACAGCCTGGTGCCCCAAATCTGCAATCAAGGCCCTTTATCTCCTCCAGACCTGGAGGTAGGGGAGGAGACTTGCCAAACTGGTTTCTCCAACTTtgcaggagacgctgcgtctcagtagAAAGCAGACGACTAgctttaaggccggtcctagcaatcga	TAGTCGTCTGCTTT
ENSG00000124226.11;RNF114;chr20-49945381-49945488-49941560-49941711-49946135-49946178	AAAGCAGACGTCTC	TTGTTTGGGACTATATTTTGCCTGTTGCAAGGTCCTCACTAACTTATGGGCTCTGATTCTTCCTATTTGAG	TTCTTCCTGTCCAAGATCCGGTCCCACGTGGCTACTTGTTCCAAATACCAGAATTACATCATGGAAGGTGTGAAGGCCACCATTAAGGATGCATCTCTTCAGCCAAG	GTAAATGACTCAGTCTCCCCTTAGGTGGAGGTCATC	TTGTTTGGGACTATATTTTGCCTGTTGCAAGGTCCTCACTAACTTATGGGCTCTGATTCTTCCTATTTGAGTTCTTCCTGTCCAAGATCCGGTCCCACGTGGCTACTTGTTCCAAATACCAGAATTACATCATGGAAGGTGTGAAGGCCACCATTAAGGATGCATCTCTTCAGCCAAGGTAAATGACTCAGTCTCCCCTTAGGTGGAGGTCATC	aagcttcgacaccgagctcgTTGTTTGGGACTATATTTTGCCTGTTGCAAGGTCCTCACTAACTTATGGGCTCTGATTCTTCCTATTTGAGTTCTTCCTGTCCAAGATCCGGTCCCACGTGGCTACTTGTTCCAAATACCAGAATTACATCATGGAAGGTGTGAAGGCCACCATTAAGGATGCATCTCTTCAGCCAAGGTAAATGACTCAGTCTCCCCTTAGGTGGAGGTCATCtgcaggagacgctgcgtctcagtagAAAGCAGACGTCTCgctttaaggccggtcctagcaatcga	GAGACGTCTGCTTT
ENSG00000124226.11;RNF114;chr20-49949247-49949355-49946135-49946250-49952075-49952152	AAAGCAGACTCAAG	AGACACAGGCCACAGAGGGCTGGTGCAAGCTTGGAAATTGGGTGCCTAAGACCTTGCTTTTGTGTTGAAAG	GTTTGTCCGATATGTGCCTCGATGCCCTGGGGAGACCCCAACTACCGCAGCGCCAACTTCAGAGAGCACATCCAGCGCCGGCACCGGTTTTCTTATGACACTTTTGTG	GTAAGTCTGGAGCCTGGGCTCTGATCCCTCCCCTGG	AGACACAGGCCACAGAGGGCTGGTGCAAGCTTGGAAATTGGGTGCCTAAGACCTTGCTTTTGTGTTGAAAGGTTTGTCCGATATGTGCCTCGATGCCCTGGGGAGACCCCAACTACCGCAGCGCCAACTTCAGAGAGCACATCCAGCGCCGGCACCGGTTTTCTTATGACACTTTTGTGGTAAGTCTGGAGCCTGGGCTCTGATCCCTCCCCTGG	aagcttcgacaccgagctcgAGACACAGGCCACAGAGGGCTGGTGCAAGCTTGGAAATTGGGTGCCTAAGACCTTGCTTTTGTGTTGAAAGGTTTGTCCGATATGTGCCTCGATGCCCTGGGGAGACCCCAACTACCGCAGCGCCAACTTCAGAGAGCACATCCAGCGCCGGCACCGGTTTTCTTATGACACTTTTGTGGTAAGTCTGGAGCCTGGGCTCTGATCCCTCCCCTGGtgcaggagacgctgcgtctcagtagAAAGCAGACTCAAGgctttaaggccggtcctagcaatcga	CTTGAGTCTGCTTT
ENSG00000283529.1;RP4-791K14.2;chr20-49331379-49331455-49318534-49318601-49331945-49332024	AAAGCAGACTGCAA	TGATAGTTATTGACTCTTTTTTCTTTGTTTTTTTTTTTTGTTTGTTTGTTTTTCTGTTTTTTTTTTGTTTTGTTTTTTTGAGTCTAG	GTCTTGCTGTATTGCCCAAGGCTGGAGGACAGTGATGCAATCATGGCTCCCTGCAGCCTTGATCTTCTGAGCTCAG	GTGATCCTCCCCTTTTAGCTTCCCAGGTAGCTGAGACTACAGGTGCACGCCA	TGATAGTTATTGACTCTTTTTTCTTTGTTTTTTTTTTTTGTTTGTTTGTTTTTCTGTTTTTTTTTTGTTTTGTTTTTTTGAGTCTAGGTCTTGCTGTATTGCCCAAGGCTGGAGGACAGTGATGCAATCATGGCTCCCTGCAGCCTTGATCTTCTGAGCTCAGGTGATCCTCCCCTTTTAGCTTCCCAGGTAGCTGAGACTACAGGTGCACGCCA	aagcttcgacaccgagctcgTGATAGTTATTGACTCTTTTTTCTTTGTTTTTTTTTTTTGTTTGTTTGTTTTTCTGTTTTTTTTTTGTTTTGTTTTTTTGAGTCTAGGTCTTGCTGTATTGCCCAAGGCTGGAGGACAGTGATGCAATCATGGCTCCCTGCAGCCTTGATCTTCTGAGCTCAGGTGATCCTCCCCTTTTAGCTTCCCAGGTAGCTGAGACTACAGGTGCACGCCAtgcaggagacgctgcgtctcagtagAAAGCAGACTGCAAgctttaaggccggtcctagcaatcga	TTGCAGTCTGCTTT
ENSG00000124207.17;CSE1L;chr20-49068714-49068822-49067189-49067280-49070204-49070297	AAAGCAGACTTGAG	GGCTGTTTCACTAAGATCAGCATGCTGGGTTTATGATGCACTAAAACCATGTTGCTAAATTCCTTTCCAAG	GCCACTATTGAACTCTGCAGTACCCATGCAAATGATGCCTCTGCCCTGAGGATTCTGTTTTCTTCCCTGATCCTGATCTCAAAATTGTTCTATAGTTTAAACTTTCAG	GTAAGTTCATTTGATTTCTTGCTTTTGGTTCTTACT	GGCTGTTTCACTAAGATCAGCATGCTGGGTTTATGATGCACTAAAACCATGTTGCTAAATTCCTTTCCAAGGCCACTATTGAACTCTGCAGTACCCATGCAAATGATGCCTCTGCCCTGAGGATTCTGTTTTCTTCCCTGATCCTGATCTCAAAATTGTTCTATAGTTTAAACTTTCAGGTAAGTTCATTTGATTTCTTGCTTTTGGTTCTTACT	aagcttcgacaccgagctcgGGCTGTTTCACTAAGATCAGCATGCTGGGTTTATGATGCACTAAAACCATGTTGCTAAATTCCTTTCCAAGGCCACTATTGAACTCTGCAGTACCCATGCAAATGATGCCTCTGCCCTGAGGATTCTGTTTTCTTCCCTGATCCTGATCTCAAAATTGTTCTATAGTTTAAACTTTCAGGTAAGTTCATTTGATTTCTTGCTTTTGGTTCTTACTtgcaggagacgctgcgtctcagtagAAAGCAGACTTGAGgctttaaggccggtcctagcaatcga	CTCAAGTCTGCTTT
ENSG00000124207.17;CSE1L;chr20-49070204-49070297-49067189-49067280-49072285-49072453	AAAGCAGAGACACT	CCACGTGGTAAGGGAACTTATAAAAGTGGTGTTCTTAATATTTTAATCAAAAGTTTCAAGTCAGTGTTTATTCTGTAG	GATCTCCCTGAATTTTTTGAAGATAATATGGAAACTTGGATGAATAATTTTCATACTCTCTTAACATTGGATAATAAGCTTTTACAAACTGAT	GTAAGTATTTAAAATGTTGCCTGAGTGGTCTTTTTCTTTCATT	CCACGTGGTAAGGGAACTTATAAAAGTGGTGTTCTTAATATTTTAATCAAAAGTTTCAAGTCAGTGTTTATTCTGTAGGATCTCCCTGAATTTTTTGAAGATAATATGGAAACTTGGATGAATAATTTTCATACTCTCTTAACATTGGATAATAAGCTTTTACAAACTGATGTAAGTATTTAAAATGTTGCCTGAGTGGTCTTTTTCTTTCATT	aagcttcgacaccgagctcgCCACGTGGTAAGGGAACTTATAAAAGTGGTGTTCTTAATATTTTAATCAAAAGTTTCAAGTCAGTGTTTATTCTGTAGGATCTCCCTGAATTTTTTGAAGATAATATGGAAACTTGGATGAATAATTTTCATACTCTCTTAACATTGGATAATAAGCTTTTACAAACTGATGTAAGTATTTAAAATGTTGCCTGAGTGGTCTTTTTCTTTCATTtgcaggagacgctgcgtctcagtagAAAGCAGAGACACTgctttaaggccggtcctagcaatcga	AGTGTCTCTGCTTT
ENSG00000124198.10;ARFGEF2;chr20-48974765-48974874-48973144-48973284-48976015-48976199	AAAGCAGAGAGGTG	AAAGCCTCGTAGATGTCTGTTCTCTTCATTTTTCTGTTAAGTCTCTTTCCTGTGTGACTTCGTCCCTTAG	GAGCTCAGCCTGAGGAAGAAAGGCCTGGAGTGCCTCGTGTCCATTCTCAAGTGCATGGTGGAGTGGAGCAAAGACCTGTATGTGAATCCCAACCACCAGACCAGCCTCG	GTGAGACAGCATTGCTGCCACACCCACCTCCATTC	AAAGCCTCGTAGATGTCTGTTCTCTTCATTTTTCTGTTAAGTCTCTTTCCTGTGTGACTTCGTCCCTTAGGAGCTCAGCCTGAGGAAGAAAGGCCTGGAGTGCCTCGTGTCCATTCTCAAGTGCATGGTGGAGTGGAGCAAAGACCTGTATGTGAATCCCAACCACCAGACCAGCCTCGGTGAGACAGCATTGCTGCCACACCCACCTCCATTC	aagcttcgacaccgagctcgAAAGCCTCGTAGATGTCTGTTCTCTTCATTTTTCTGTTAAGTCTCTTTCCTGTGTGACTTCGTCCCTTAGGAGCTCAGCCTGAGGAAGAAAGGCCTGGAGTGCCTCGTGTCCATTCTCAAGTGCATGGTGGAGTGGAGCAAAGACCTGTATGTGAATCCCAACCACCAGACCAGCCTCGGTGAGACAGCATTGCTGCCACACCCACCTCCATTCtgcaggagacgctgcgtctcagtagAAAGCAGAGAGGTGgctttaaggccggtcctagcaatcga	CACCTCTCTGCTTT
ENSG00000124198.10;ARFGEF2;chr20-49018883-49018998-49017495-49017550-49023050-49023181	AAAGCAGAGCGAAG	GGCACATCTCTGCCCAAATTATCATGAAGAAAAGTGAGCATTGTGTTTCCCTCTGGTTTACATTTAG	GATGTGGATCTGGACCGCCAGTCTTTAAGCAGCATAGATAAAAATCCCTCTGAGAGGGGACAGAGCCAGCTCTCTAACCCAACAGATGACAGCTGGAAGGGTAGACCATACGCAA	GTAAGGCCACTTTTTAATTTGTTTTAAATAAG	GGCACATCTCTGCCCAAATTATCATGAAGAAAAGTGAGCATTGTGTTTCCCTCTGGTTTACATTTAGGATGTGGATCTGGACCGCCAGTCTTTAAGCAGCATAGATAAAAATCCCTCTGAGAGGGGACAGAGCCAGCTCTCTAACCCAACAGATGACAGCTGGAAGGGTAGACCATACGCAAGTAAGGCCACTTTTTAATTTGTTTTAAATAAG	aagcttcgacaccgagctcgGGCACATCTCTGCCCAAATTATCATGAAGAAAAGTGAGCATTGTGTTTCCCTCTGGTTTACATTTAGGATGTGGATCTGGACCGCCAGTCTTTAAGCAGCATAGATAAAAATCCCTCTGAGAGGGGACAGAGCCAGCTCTCTAACCCAACAGATGACAGCTGGAAGGGTAGACCATACGCAAGTAAGGCCACTTTTTAATTTGTTTTAAATAAGtgcaggagacgctgcgtctcagtagAAAGCAGAGCGAAGgctttaaggccggtcctagcaatcga	CTTCGCTCTGCTTT
ENSG00000196562.14;SULF2;chr20-47659398-47659452-47656911-47658392-47659696-47659721	AAAGCAGAGGAAAT	GGTGTCACCTAGGAGACCTTCTTTGTATAGTTCTTTGGGGACTTTTTCTTTCTTGGTGATGGTTAACATTCATTCTCCTTTGACACTTGAAAACTTAG	GCAGTTTCAGCGTCGAAAGTGGCCAGAAATGAAGAGACCTTCTTCCAAATCACT	GTGAGTTGAGGAACCAGCTTACAAATAGAAATCTGGTTCTGACCGCTTCATTTTGCCAATGCT	GGTGTCACCTAGGAGACCTTCTTTGTATAGTTCTTTGGGGACTTTTTCTTTCTTGGTGATGGTTAACATTCATTCTCCTTTGACACTTGAAAACTTAGGCAGTTTCAGCGTCGAAAGTGGCCAGAAATGAAGAGACCTTCTTCCAAATCACTGTGAGTTGAGGAACCAGCTTACAAATAGAAATCTGGTTCTGACCGCTTCATTTTGCCAATGCT	aagcttcgacaccgagctcgGGTGTCACCTAGGAGACCTTCTTTGTATAGTTCTTTGGGGACTTTTTCTTTCTTGGTGATGGTTAACATTCATTCTCCTTTGACACTTGAAAACTTAGGCAGTTTCAGCGTCGAAAGTGGCCAGAAATGAAGAGACCTTCTTCCAAATCACTGTGAGTTGAGGAACCAGCTTACAAATAGAAATCTGGTTCTGACCGCTTCATTTTGCCAATGCTtgcaggagacgctgcgtctcagtagAAAGCAGAGGAAATgctttaaggccggtcctagcaatcga	ATTTCCTCTGCTTT
ENSG00000101017.14;CD40;chr20-46123125-46123219-46122609-46122756-46126639-46126701	AAAGCAGAGGGACA	CCTGGCCACTGGCTGCCTTGTGAGCCGGACAGGTGGTCCACTGTGATGGTTAATGTCCCCCTCCCCACCCACTCCCAG	CTACAGGGGTTTCTGATACCATCTGCGAGCCCTGCCCAGTCGGCTTCTTCTCCAATGTGTCATCTGCTTTCGAAAAATGTCACCCTTGGACAAG	GTATAAGCACTCATCCCTTGTGTTTCCTGCTCTAAGAGTGGCA	CCTGGCCACTGGCTGCCTTGTGAGCCGGACAGGTGGTCCACTGTGATGGTTAATGTCCCCCTCCCCACCCACTCCCAGCTACAGGGGTTTCTGATACCATCTGCGAGCCCTGCCCAGTCGGCTTCTTCTCCAATGTGTCATCTGCTTTCGAAAAATGTCACCCTTGGACAAGGTATAAGCACTCATCCCTTGTGTTTCCTGCTCTAAGAGTGGCA	aagcttcgacaccgagctcgCCTGGCCACTGGCTGCCTTGTGAGCCGGACAGGTGGTCCACTGTGATGGTTAATGTCCCCCTCCCCACCCACTCCCAGCTACAGGGGTTTCTGATACCATCTGCGAGCCCTGCCCAGTCGGCTTCTTCTCCAATGTGTCATCTGCTTTCGAAAAATGTCACCCTTGGACAAGGTATAAGCACTCATCCCTTGTGTTTCCTGCTCTAAGAGTGGCAtgcaggagacgctgcgtctcagtagAAAGCAGAGGGACAgctttaaggccggtcctagcaatcga	TGTCCCTCTGCTTT
ENSG00000101473.17;ACOT8;chr20-45853922-45853979-45848532-45848675-45855158-45855292	AAAGCAGAGGTTAC	AATAAATAAAAGGAAAATAAAAGCAAAACCTATGCTAAAAAACAAACAAAAAAAACCCTCACTGTTTTCTTTCCTTCCCTGTTACCCCCAGAGCAG	ATGCCCTCATGTGTTCTGCGTAGATCCCCAGCTGAGAAGAGTTTGTGGACCTTTACA	GTATGTGATTTGTATTAAGAAAACCATGGGGTTTCCCCCTTCATTTTGTAAATATGAAAGT	AATAAATAAAAGGAAAATAAAAGCAAAACCTATGCTAAAAAACAAACAAAAAAAACCCTCACTGTTTTCTTTCCTTCCCTGTTACCCCCAGAGCAGATGCCCTCATGTGTTCTGCGTAGATCCCCAGCTGAGAAGAGTTTGTGGACCTTTACAGTATGTGATTTGTATTAAGAAAACCATGGGGTTTCCCCCTTCATTTTGTAAATATGAAAGT	aagcttcgacaccgagctcgAATAAATAAAAGGAAAATAAAAGCAAAACCTATGCTAAAAAACAAACAAAAAAAACCCTCACTGTTTTCTTTCCTTCCCTGTTACCCCCAGAGCAGATGCCCTCATGTGTTCTGCGTAGATCCCCAGCTGAGAAGAGTTTGTGGACCTTTACAGTATGTGATTTGTATTAAGAAAACCATGGGGTTTCCCCCTTCATTTTGTAAATATGAAAGTtgcaggagacgctgcgtctcagtagAAAGCAGAGGTTACgctttaaggccggtcctagcaatcga	GTAACCTCTGCTTT
ENSG00000101473.17;ACOT8;chr20-45853922-45853984-45848449-45848675-45855158-45855292	AAAGCAGAGTCATG	AAAAATAAATAAAAGGAAAATAAAAGCAAAACCTATGCTAAAAAACAAACAAAAAAAACCCTCACTGTTTTCTTTCCTTCCCTGTTACCCCCAG	AGCAGATGCCCTCATGTGTTCTGCGTAGATCCCCAGCTGAGAAGAGTTTGTGGACCTTTACA	GTATGTGATTTGTATTAAGAAAACCATGGGGTTTCCCCCTTCATTTTGTAAATATGAAA	AAAAATAAATAAAAGGAAAATAAAAGCAAAACCTATGCTAAAAAACAAACAAAAAAAACCCTCACTGTTTTCTTTCCTTCCCTGTTACCCCCAGAGCAGATGCCCTCATGTGTTCTGCGTAGATCCCCAGCTGAGAAGAGTTTGTGGACCTTTACAGTATGTGATTTGTATTAAGAAAACCATGGGGTTTCCCCCTTCATTTTGTAAATATGAAA	aagcttcgacaccgagctcgAAAAATAAATAAAAGGAAAATAAAAGCAAAACCTATGCTAAAAAACAAACAAAAAAAACCCTCACTGTTTTCTTTCCTTCCCTGTTACCCCCAGAGCAGATGCCCTCATGTGTTCTGCGTAGATCCCCAGCTGAGAAGAGTTTGTGGACCTTTACAGTATGTGATTTGTATTAAGAAAACCATGGGGTTTCCCCCTTCATTTTGTAAATATGAAAtgcaggagacgctgcgtctcagtagAAAGCAGAGTCATGgctttaaggccggtcctagcaatcga	CATGACTCTGCTTT
ENSG00000101104.13;PABPC1L;chr20-44916755-44916871-44912659-44912853-44918905-44919045	AAAGCAGAGTTAGC	CTTTGCCATTCCTTTCTACCTGAACCCTCTGTCAGTACTCTTCCTGTCCTTCCTCCCTGTGGCCCAG	GTGGCGTGTGACGAGCATGGCTCCCGGGGTTTCGGCTTTGTCCATTTTGAGACCCATGAGGCCGCACAGCAGGCCATCAACACCATGAATGGGATGCTGCTGAATGACCGCAAAGT	GTGAGTGGCTGGGCCCGAGGGAGGGGCGGAGG	CTTTGCCATTCCTTTCTACCTGAACCCTCTGTCAGTACTCTTCCTGTCCTTCCTCCCTGTGGCCCAGGTGGCGTGTGACGAGCATGGCTCCCGGGGTTTCGGCTTTGTCCATTTTGAGACCCATGAGGCCGCACAGCAGGCCATCAACACCATGAATGGGATGCTGCTGAATGACCGCAAAGTGTGAGTGGCTGGGCCCGAGGGAGGGGCGGAGG	aagcttcgacaccgagctcgCTTTGCCATTCCTTTCTACCTGAACCCTCTGTCAGTACTCTTCCTGTCCTTCCTCCCTGTGGCCCAGGTGGCGTGTGACGAGCATGGCTCCCGGGGTTTCGGCTTTGTCCATTTTGAGACCCATGAGGCCGCACAGCAGGCCATCAACACCATGAATGGGATGCTGCTGAATGACCGCAAAGTGTGAGTGGCTGGGCCCGAGGGAGGGGCGGAGGtgcaggagacgctgcgtctcagtagAAAGCAGAGTTAGCgctttaaggccggtcctagcaatcga	GCTAACTCTGCTTT
ENSG00000101104.13;PABPC1L;chr20-44932341-44932432-44930459-44930726-44933056-44933185	AAAGCAGATAAGGA	ATGGTGTCCCTGAGGAGGTGTAGCTTCTCACCTACCCTGCCGCCAAGCCCCTCAGTCTGGGTCTTCTTTTCCCATGCAG	CCTCCAGCCCAGGCTGCATACTATGGCTGTGGCCCAGTGACACCCACCCAGCCTGCCCCCAGGTGGACATCCCAGCCACCTAGACCTTCCT	GTGAGTGACCCAGCCCCTTCCACTCTCAGACTGGCCTATTGGTG	ATGGTGTCCCTGAGGAGGTGTAGCTTCTCACCTACCCTGCCGCCAAGCCCCTCAGTCTGGGTCTTCTTTTCCCATGCAGCCTCCAGCCCAGGCTGCATACTATGGCTGTGGCCCAGTGACACCCACCCAGCCTGCCCCCAGGTGGACATCCCAGCCACCTAGACCTTCCTGTGAGTGACCCAGCCCCTTCCACTCTCAGACTGGCCTATTGGTG	aagcttcgacaccgagctcgATGGTGTCCCTGAGGAGGTGTAGCTTCTCACCTACCCTGCCGCCAAGCCCCTCAGTCTGGGTCTTCTTTTCCCATGCAGCCTCCAGCCCAGGCTGCATACTATGGCTGTGGCCCAGTGACACCCACCCAGCCTGCCCCCAGGTGGACATCCCAGCCACCTAGACCTTCCTGTGAGTGACCCAGCCCCTTCCACTCTCAGACTGGCCTATTGGTGtgcaggagacgctgcgtctcagtagAAAGCAGATAAGGAgctttaaggccggtcctagcaatcga	TCCTTATCTGCTTT
ENSG00000101104.13;PABPC1L;chr20-44934500-44934563-44933056-44933185-44935390-44935497	AAAGCAGATATCTC	TCACCACCATCCACTCTCCAGAACTCTGTTCAGCTTGTAGAGCCGAAATTCTGTACCCATCAAACCATAACTTCTCGTTCCTCCTCCCGCTAG	CCCTTGGCAACTGCCATTCTACTTTGTCTCTGTGAATTTGACTGTTCTTGCTTGGTACCTCAT	GTAAGTAGAATCATAGAGTATTTGTCTTTTTGTGGCTAGTTTTTTTACTTTACATGTC	TCACCACCATCCACTCTCCAGAACTCTGTTCAGCTTGTAGAGCCGAAATTCTGTACCCATCAAACCATAACTTCTCGTTCCTCCTCCCGCTAGCCCTTGGCAACTGCCATTCTACTTTGTCTCTGTGAATTTGACTGTTCTTGCTTGGTACCTCATGTAAGTAGAATCATAGAGTATTTGTCTTTTTGTGGCTAGTTTTTTTACTTTACATGTC	aagcttcgacaccgagctcgTCACCACCATCCACTCTCCAGAACTCTGTTCAGCTTGTAGAGCCGAAATTCTGTACCCATCAAACCATAACTTCTCGTTCCTCCTCCCGCTAGCCCTTGGCAACTGCCATTCTACTTTGTCTCTGTGAATTTGACTGTTCTTGCTTGGTACCTCATGTAAGTAGAATCATAGAGTATTTGTCTTTTTGTGGCTAGTTTTTTTACTTTACATGTCtgcaggagacgctgcgtctcagtagAAAGCAGATATCTCgctttaaggccggtcctagcaatcga	GAGATATCTGCTTT
ENSG00000244558.6;KCNK15-AS1;chr20-44737510-44737570-44716624-44716793-44738819-44738934	AAAGCAGATCCCGT	GCCTGTGTTCAAGGGACTCAGGCAAGTAGTTGAGATAATAATAATGTTAATGTTTGAAAAGATTGTAGCATAGTGGAATATTCTCCACCTTCCAG	GTCCTTCCTAGGGCTTGGTGCATGTGCATATCTCCTTCCGGAATCCTGGTCAATACTAAG	GTAAGATGAAAAAACTGCGGGTTTGGGATAAGCAGGAAAAAAGAAGCAAACTCTCTTAGT	GCCTGTGTTCAAGGGACTCAGGCAAGTAGTTGAGATAATAATAATGTTAATGTTTGAAAAGATTGTAGCATAGTGGAATATTCTCCACCTTCCAGGTCCTTCCTAGGGCTTGGTGCATGTGCATATCTCCTTCCGGAATCCTGGTCAATACTAAGGTAAGATGAAAAAACTGCGGGTTTGGGATAAGCAGGAAAAAAGAAGCAAACTCTCTTAGT	aagcttcgacaccgagctcgGCCTGTGTTCAAGGGACTCAGGCAAGTAGTTGAGATAATAATAATGTTAATGTTTGAAAAGATTGTAGCATAGTGGAATATTCTCCACCTTCCAGGTCCTTCCTAGGGCTTGGTGCATGTGCATATCTCCTTCCGGAATCCTGGTCAATACTAAGGTAAGATGAAAAAACTGCGGGTTTGGGATAAGCAGGAAAAAAGAAGCAAACTCTCTTAGTtgcaggagacgctgcgtctcagtagAAAGCAGATCCCGTgctttaaggccggtcctagcaatcga	ACGGGATCTGCTTT
ENSG00000174365.20;SNHG11;chr20-38448661-38448730-38446619-38447623-38450335-38450447	AAAGCAGATCGTTT	TACTGTGCTAAGCCCTTTCCTGTTGCCTGCCATCCCTGCTGCGAGCAGGGACAAGCTGGGTGCTCACTCATGGCATCTTATCTGTTGCAG	ATAGTCCACTGTGTGCAGAGGCATGGGAGTTGTCATGTTGGGAACATGCTAGACCTCAGTATCCTTGAG	GTAAGATCTCTGGTTCATTCTCTGGAATGTTGGTTCCTTGTATCTAGTACAGTTC	TACTGTGCTAAGCCCTTTCCTGTTGCCTGCCATCCCTGCTGCGAGCAGGGACAAGCTGGGTGCTCACTCATGGCATCTTATCTGTTGCAGATAGTCCACTGTGTGCAGAGGCATGGGAGTTGTCATGTTGGGAACATGCTAGACCTCAGTATCCTTGAGGTAAGATCTCTGGTTCATTCTCTGGAATGTTGGTTCCTTGTATCTAGTACAGTTC	aagcttcgacaccgagctcgTACTGTGCTAAGCCCTTTCCTGTTGCCTGCCATCCCTGCTGCGAGCAGGGACAAGCTGGGTGCTCACTCATGGCATCTTATCTGTTGCAGATAGTCCACTGTGTGCAGAGGCATGGGAGTTGTCATGTTGGGAACATGCTAGACCTCAGTATCCTTGAGGTAAGATCTCTGGTTCATTCTCTGGAATGTTGGTTCCTTGTATCTAGTACAGTTCtgcaggagacgctgcgtctcagtagAAAGCAGATCGTTTgctttaaggccggtcctagcaatcga	AAACGATCTGCTTT
ENSG00000269556.8;TMEM185A;chrX-149603986-149604070-149600302-149600479-149608626-149608834	AAAGCAGATGACAC	TGTCTTTTAGTGTGTTAACCAAATTACTGCAGTATTAAATGCAAATTATACTTTGTTTAACTGATTCTTCTCTTCATTTTTAG	TTAGAAATCCTGTGTTCTGTCAACATTCTCCAGTTTATATTCATTGCCTTAAGACTGGACAAGATCATCCACTGGCCCTGGCTT	GTATGTAACTTTTAAAATCCTTAAATAAAGTTCTTTTTTATTATAAAA	TGTCTTTTAGTGTGTTAACCAAATTACTGCAGTATTAAATGCAAATTATACTTTGTTTAACTGATTCTTCTCTTCATTTTTAGTTAGAAATCCTGTGTTCTGTCAACATTCTCCAGTTTATATTCATTGCCTTAAGACTGGACAAGATCATCCACTGGCCCTGGCTTGTATGTAACTTTTAAAATCCTTAAATAAAGTTCTTTTTTATTATAAAA	aagcttcgacaccgagctcgTGTCTTTTAGTGTGTTAACCAAATTACTGCAGTATTAAATGCAAATTATACTTTGTTTAACTGATTCTTCTCTTCATTTTTAGTTAGAAATCCTGTGTTCTGTCAACATTCTCCAGTTTATATTCATTGCCTTAAGACTGGACAAGATCATCCACTGGCCCTGGCTTGTATGTAACTTTTAAAATCCTTAAATAAAGTTCTTTTTTATTATAAAAtgcaggagacgctgcgtctcagtagAAAGCAGATGACACgctttaaggccggtcctagcaatcga	GTGTCATCTGCTTT
ENSG00000132821.12;VSTM2L;chr20-37933538-37933589-37931634-37931804-37943980-37945350	AAAGCAGATGCGTA	TCCGTATCCCTATAATGTGTCTCCCCACACTGCCACCCCACCCCCACCCTGTGCTAACACCTTGTCTCTGCTCTCTCCGCCCCTCCCCGATCCCAACAG	CTAAAAGCATCTCAGCAGGAAGACGCAGGGAAGGAGGCAACCAAAATAAGT	GTGAGTTTTGATAATGACTTCTCGAAAGGGCTCTAATGGAGGGCACAGCTGTGACTTAAAAAAA	TCCGTATCCCTATAATGTGTCTCCCCACACTGCCACCCCACCCCCACCCTGTGCTAACACCTTGTCTCTGCTCTCTCCGCCCCTCCCCGATCCCAACAGCTAAAAGCATCTCAGCAGGAAGACGCAGGGAAGGAGGCAACCAAAATAAGTGTGAGTTTTGATAATGACTTCTCGAAAGGGCTCTAATGGAGGGCACAGCTGTGACTTAAAAAAA	aagcttcgacaccgagctcgTCCGTATCCCTATAATGTGTCTCCCCACACTGCCACCCCACCCCCACCCTGTGCTAACACCTTGTCTCTGCTCTCTCCGCCCCTCCCCGATCCCAACAGCTAAAAGCATCTCAGCAGGAAGACGCAGGGAAGGAGGCAACCAAAATAAGTGTGAGTTTTGATAATGACTTCTCGAAAGGGCTCTAATGGAGGGCACAGCTGTGACTTAAAAAAAtgcaggagacgctgcgtctcagtagAAAGCAGATGCGTAgctttaaggccggtcctagcaatcga	TACGCATCTGCTTT
ENSG00000080839.12;RBL1;chr20-37018278-37018369-37007410-37007559-37020658-37020730	AAAGCAGATGTAGC	TTTTGCTCTTCTCACTTTGATTTTGTTTAACCTGTACCTCTGTGACTGAGCTGTCCTTTTCTTCCCCTCTGGCATGTAG	GTATATAGAAGTGTTCTGCTGAAAAGTATTCCAAGAGAAGTTGTGGCATATAATAAAAATATAAATGATGACTTTGAAATGATAGATTGTG	GTAAGTTATCCAATTTAACATATTATATGTAAAACACATTGGAT	TTTTGCTCTTCTCACTTTGATTTTGTTTAACCTGTACCTCTGTGACTGAGCTGTCCTTTTCTTCCCCTCTGGCATGTAGGTATATAGAAGTGTTCTGCTGAAAAGTATTCCAAGAGAAGTTGTGGCATATAATAAAAATATAAATGATGACTTTGAAATGATAGATTGTGGTAAGTTATCCAATTTAACATATTATATGTAAAACACATTGGAT	aagcttcgacaccgagctcgTTTTGCTCTTCTCACTTTGATTTTGTTTAACCTGTACCTCTGTGACTGAGCTGTCCTTTTCTTCCCCTCTGGCATGTAGGTATATAGAAGTGTTCTGCTGAAAAGTATTCCAAGAGAAGTTGTGGCATATAATAAAAATATAAATGATGACTTTGAAATGATAGATTGTGGTAAGTTATCCAATTTAACATATTATATGTAAAACACATTGGATtgcaggagacgctgcgtctcagtagAAAGCAGATGTAGCgctttaaggccggtcctagcaatcga	GCTACATCTGCTTT
ENSG00000101342.10;TLDC2;chr20-36880654-36880750-36879040-36879193-36887454-36887528	AAAGCAGATTCACT	ACTAAACCTGAAGAATGAGGGTTGCCAGAGGACCCCTAGCTCCCTTCCAGCTGCAGACTACAACTTCCACTTTCCAG	ATATTTGGAGCCTTCTCCTCCTCGGCTATCCGACTCAGCAAAGGCTTCTATGGTACTGGCGAGACATTCCTCTTCTCCTTCTCCCCACAGCTGAAG	GTGATGTTCCCAACCTTCCATGGGGGGAGTGGGGCGTGTGGC	ACTAAACCTGAAGAATGAGGGTTGCCAGAGGACCCCTAGCTCCCTTCCAGCTGCAGACTACAACTTCCACTTTCCAGATATTTGGAGCCTTCTCCTCCTCGGCTATCCGACTCAGCAAAGGCTTCTATGGTACTGGCGAGACATTCCTCTTCTCCTTCTCCCCACAGCTGAAGGTGATGTTCCCAACCTTCCATGGGGGGAGTGGGGCGTGTGGC	aagcttcgacaccgagctcgACTAAACCTGAAGAATGAGGGTTGCCAGAGGACCCCTAGCTCCCTTCCAGCTGCAGACTACAACTTCCACTTTCCAGATATTTGGAGCCTTCTCCTCCTCGGCTATCCGACTCAGCAAAGGCTTCTATGGTACTGGCGAGACATTCCTCTTCTCCTTCTCCCCACAGCTGAAGGTGATGTTCCCAACCTTCCATGGGGGGAGTGGGGCGTGTGGCtgcaggagacgctgcgtctcagtagAAAGCAGATTCACTgctttaaggccggtcctagcaatcga	AGTGAATCTGCTTT
ENSG00000101079.21;NDRG3;chr20-36660336-36660384-36656496-36656532-36665045-36665097	AAAGCAGATTGAGC	ACTGAGCTGTTGATCTTGCAAGATGATTCTCATACCGAGCTATTTCGTTTTTTTTCCTAGCAACTCATAAAATTATTTTCTTCTCTTTTTTTAAATTTTAG	GTCGAATGCAATTCCCGCCTGAACCCTATAAATACAACTTTGCTAAAG	GTAATGTGCCTTCTTCCCTCACTTCCAACCCTTATATGTGCTTCAGATTAATCATATTTTCTGGAA	ACTGAGCTGTTGATCTTGCAAGATGATTCTCATACCGAGCTATTTCGTTTTTTTTCCTAGCAACTCATAAAATTATTTTCTTCTCTTTTTTTAAATTTTAGGTCGAATGCAATTCCCGCCTGAACCCTATAAATACAACTTTGCTAAAGGTAATGTGCCTTCTTCCCTCACTTCCAACCCTTATATGTGCTTCAGATTAATCATATTTTCTGGAA	aagcttcgacaccgagctcgACTGAGCTGTTGATCTTGCAAGATGATTCTCATACCGAGCTATTTCGTTTTTTTTCCTAGCAACTCATAAAATTATTTTCTTCTCTTTTTTTAAATTTTAGGTCGAATGCAATTCCCGCCTGAACCCTATAAATACAACTTTGCTAAAGGTAATGTGCCTTCTTCCCTCACTTCCAACCCTTATATGTGCTTCAGATTAATCATATTTTCTGGAAtgcaggagacgctgcgtctcagtagAAAGCAGATTGAGCgctttaaggccggtcctagcaatcga	GCTCAATCTGCTTT
ENSG00000101079.21;NDRG3;chr20-36680815-36680902-36671340-36671397-36682517-36682578	AAAGCAGATTTGTC	AATTGATCAACCATGTTCCAACTGTTTAGAAGAACTGTGGGAGTGTAGCTTTCATACTATTGTCTTTGCCTCATCTTTCAG	CTCAACCATCCAGAGCTTGTGGAAGGCCTTGTGCTCATTAATGTTGACCCTTGCGCTAAAGGCTGGATTGACTGGGCAGCTTCCAAA	GTAAGTACCACATGAAGGTGTCCATCGGCTTATCTTGGCCCATCTC	AATTGATCAACCATGTTCCAACTGTTTAGAAGAACTGTGGGAGTGTAGCTTTCATACTATTGTCTTTGCCTCATCTTTCAGCTCAACCATCCAGAGCTTGTGGAAGGCCTTGTGCTCATTAATGTTGACCCTTGCGCTAAAGGCTGGATTGACTGGGCAGCTTCCAAAGTAAGTACCACATGAAGGTGTCCATCGGCTTATCTTGGCCCATCTC	aagcttcgacaccgagctcgAATTGATCAACCATGTTCCAACTGTTTAGAAGAACTGTGGGAGTGTAGCTTTCATACTATTGTCTTTGCCTCATCTTTCAGCTCAACCATCCAGAGCTTGTGGAAGGCCTTGTGCTCATTAATGTTGACCCTTGCGCTAAAGGCTGGATTGACTGGGCAGCTTCCAAAGTAAGTACCACATGAAGGTGTCCATCGGCTTATCTTGGCCCATCTCtgcaggagacgctgcgtctcagtagAAAGCAGATTTGTCgctttaaggccggtcctagcaatcga	GACAAATCTGCTTT
ENSG00000101079.21;NDRG3;chr20-36706971-36707007-36688678-36688784-36721678-36721783	AAAGCCTGAACTGC	CAACCAAGAGGCTGCACATGCACTGCTGTCACTGTGAACTGAATGTGCTGCACATGTGGGGAAACCATGTGGGGAAACTGACTGTGTTTTCTGTCTTCTGTTGACAG	AATGGTACAAGAAACTTCCAGGACTTTGACTGTCAG	GTAAGGACTGTACAAGCAAGAAGGAGGCTCTGTACAGGATCTCTGCAGTGTTTCCTTTCCTGTGGTGGTGGT	CAACCAAGAGGCTGCACATGCACTGCTGTCACTGTGAACTGAATGTGCTGCACATGTGGGGAAACCATGTGGGGAAACTGACTGTGTTTTCTGTCTTCTGTTGACAGAATGGTACAAGAAACTTCCAGGACTTTGACTGTCAGGTAAGGACTGTACAAGCAAGAAGGAGGCTCTGTACAGGATCTCTGCAGTGTTTCCTTTCCTGTGGTGGTGGT	aagcttcgacaccgagctcgCAACCAAGAGGCTGCACATGCACTGCTGTCACTGTGAACTGAATGTGCTGCACATGTGGGGAAACCATGTGGGGAAACTGACTGTGTTTTCTGTCTTCTGTTGACAGAATGGTACAAGAAACTTCCAGGACTTTGACTGTCAGGTAAGGACTGTACAAGCAAGAAGGAGGCTCTGTACAGGATCTCTGCAGTGTTTCCTTTCCTGTGGTGGTGGTtgcaggagacgctgcgtctcagtagAAAGCCTGAACTGCgctttaaggccggtcctagcaatcga	GCAGTTCAGGCTTT
ENSG00000118707.11;TGIF2;chr20-36590909-36591009-36578826-36578966-36591504-36591923	AAAGCCTGACACCA	AGGTGTGAGCCACTGTGCCCAGCCCATAGCTGTTTTAGATTAAGCAAATTGATCGGTCTTGTATATTCATTCCAG	ATATGTAACTGGTTCATCAATGCCCGGCGGCGGCTTCTCCCAGACATGCTTCGGAAGGATGGCAAAGACCCTAATCAGTTTACCATTTCCCGCCGCGGGG	GTAAGGCCTCAGATGTGGCCCTCCCCCGTGGCAGCAGCCC	AGGTGTGAGCCACTGTGCCCAGCCCATAGCTGTTTTAGATTAAGCAAATTGATCGGTCTTGTATATTCATTCCAGATATGTAACTGGTTCATCAATGCCCGGCGGCGGCTTCTCCCAGACATGCTTCGGAAGGATGGCAAAGACCCTAATCAGTTTACCATTTCCCGCCGCGGGGGTAAGGCCTCAGATGTGGCCCTCCCCCGTGGCAGCAGCCC	aagcttcgacaccgagctcgAGGTGTGAGCCACTGTGCCCAGCCCATAGCTGTTTTAGATTAAGCAAATTGATCGGTCTTGTATATTCATTCCAGATATGTAACTGGTTCATCAATGCCCGGCGGCGGCTTCTCCCAGACATGCTTCGGAAGGATGGCAAAGACCCTAATCAGTTTACCATTTCCCGCCGCGGGGGTAAGGCCTCAGATGTGGCCCTCCCCCGTGGCAGCAGCCCtgcaggagacgctgcgtctcagtagAAAGCCTGACACCAgctttaaggccggtcctagcaatcga	TGGTGTCAGGCTTT
ENSG00000080845.19;DLGAP4;chr20-36499241-36499321-36496704-36497066-36499587-36499676	AAAGCCTGACCTGA	ATAACGGCTGTGGCTTTGTGTGTGTGTGTGTGTTTTCTTTCTCTTTCGTCGTCCTTTTTTTTTTTTCTCTCTGATGCGTGTGAAG	GAGAGGACTAGAAGGAACGGTTCCCACCTCTCGGAGGACAACGGACCCAAAGCGATCGATGTGATGGCACCCTCCTCAGA	GTAGGGAAAGCCAGTCATCTCCACCCCATCCCACCTCCCGCCCACCTGCC	ATAACGGCTGTGGCTTTGTGTGTGTGTGTGTGTTTTCTTTCTCTTTCGTCGTCCTTTTTTTTTTTTCTCTCTGATGCGTGTGAAGGAGAGGACTAGAAGGAACGGTTCCCACCTCTCGGAGGACAACGGACCCAAAGCGATCGATGTGATGGCACCCTCCTCAGAGTAGGGAAAGCCAGTCATCTCCACCCCATCCCACCTCCCGCCCACCTGCC	aagcttcgacaccgagctcgATAACGGCTGTGGCTTTGTGTGTGTGTGTGTGTTTTCTTTCTCTTTCGTCGTCCTTTTTTTTTTTTCTCTCTGATGCGTGTGAAGGAGAGGACTAGAAGGAACGGTTCCCACCTCTCGGAGGACAACGGACCCAAAGCGATCGATGTGATGGCACCCTCCTCAGAGTAGGGAAAGCCAGTCATCTCCACCCCATCCCACCTCCCGCCCACCTGCCtgcaggagacgctgcgtctcagtagAAAGCCTGACCTGAgctttaaggccggtcctagcaatcga	TCAGGTCAGGCTTT
ENSG00000080845.19;DLGAP4;chr20-36499587-36499676-36496704-36497066-36500198-36500203	AAAGCCTGACTCTT	AATTTCAGCAGCAAGTGTGGTGTTTGTTTTTTATTTTTGTCTTTGTCTCCGTGCCGTTGCTGTCGTTGTCCTTCAATAAG	GTTGACTGCATTCAGCCAGTGCCAAAAGAGGAGCCCAGTCCCGCTACCAAATTCCAGTCCATCGGGGTTCAGGTAGAGGACGACTGGCG	GTAAGTCGGACAGAGGTGGCGGCTGCTTCTCCCCTCTCCTCTCCC	AATTTCAGCAGCAAGTGTGGTGTTTGTTTTTTATTTTTGTCTTTGTCTCCGTGCCGTTGCTGTCGTTGTCCTTCAATAAGGTTGACTGCATTCAGCCAGTGCCAAAAGAGGAGCCCAGTCCCGCTACCAAATTCCAGTCCATCGGGGTTCAGGTAGAGGACGACTGGCGGTAAGTCGGACAGAGGTGGCGGCTGCTTCTCCCCTCTCCTCTCCC	aagcttcgacaccgagctcgAATTTCAGCAGCAAGTGTGGTGTTTGTTTTTTATTTTTGTCTTTGTCTCCGTGCCGTTGCTGTCGTTGTCCTTCAATAAGGTTGACTGCATTCAGCCAGTGCCAAAAGAGGAGCCCAGTCCCGCTACCAAATTCCAGTCCATCGGGGTTCAGGTAGAGGACGACTGGCGGTAAGTCGGACAGAGGTGGCGGCTGCTTCTCCCCTCTCCTCTCCCtgcaggagacgctgcgtctcagtagAAAGCCTGACTCTTgctttaaggccggtcctagcaatcga	AAGAGTCAGGCTTT
ENSG00000088367.23;EPB41L1;chr20-36122678-36122747-36121721-36121816-36175550-36175715	AAAGCCTGAGCACT	GCAGGCCTGAGGAGGCAGTGCTGCCCTGTCCTTACCCCCATACCCCCAAATCCCAGCCTCACTTCTGCCGCCTTTTCTACCTTTCTCAAG	GGAGGCTTCCTGGGAAACTGGAAGGCAGAAGCCACGCAGACTTCTAGTCCTGGTTCCACTGCTTACTCG	GTATGTGGCCCTTGGCCAGCCCCTTTCCCTTCTTGGACCTCAGTTTCAGCACCTG	GCAGGCCTGAGGAGGCAGTGCTGCCCTGTCCTTACCCCCATACCCCCAAATCCCAGCCTCACTTCTGCCGCCTTTTCTACCTTTCTCAAGGGAGGCTTCCTGGGAAACTGGAAGGCAGAAGCCACGCAGACTTCTAGTCCTGGTTCCACTGCTTACTCGGTATGTGGCCCTTGGCCAGCCCCTTTCCCTTCTTGGACCTCAGTTTCAGCACCTG	aagcttcgacaccgagctcgGCAGGCCTGAGGAGGCAGTGCTGCCCTGTCCTTACCCCCATACCCCCAAATCCCAGCCTCACTTCTGCCGCCTTTTCTACCTTTCTCAAGGGAGGCTTCCTGGGAAACTGGAAGGCAGAAGCCACGCAGACTTCTAGTCCTGGTTCCACTGCTTACTCGGTATGTGGCCCTTGGCCAGCCCCTTTCCCTTCTTGGACCTCAGTTTCAGCACCTGtgcaggagacgctgcgtctcagtagAAAGCCTGAGCACTgctttaaggccggtcctagcaatcga	AGTGCTCAGGCTTT
ENSG00000088367.23;EPB41L1;chr20-36125422-36125527-36112425-36112480-36173763-36173954	AAAGCCTGAGTAGA	TCCCCTTATCAACCGTGTGACTTCTGCTAGGTTCATTTGCATTTCTGATTCTGTTTCTTCATCTGTAAACAG	GCTGCTGTTCGTACCTGCCTCATGGTTTTCTTGGGGAGGATCAATGAGGTAGAACCTGCAAAGGGCTTAGCAGAGAGCCTAGCACCTACTGAGCGCTCAGTAAAG	GTGAGCTATTATCTTCCATTCAACAGTGGGGGATTCA	TCCCCTTATCAACCGTGTGACTTCTGCTAGGTTCATTTGCATTTCTGATTCTGTTTCTTCATCTGTAAACAGGCTGCTGTTCGTACCTGCCTCATGGTTTTCTTGGGGAGGATCAATGAGGTAGAACCTGCAAAGGGCTTAGCAGAGAGCCTAGCACCTACTGAGCGCTCAGTAAAGGTGAGCTATTATCTTCCATTCAACAGTGGGGGATTCA	aagcttcgacaccgagctcgTCCCCTTATCAACCGTGTGACTTCTGCTAGGTTCATTTGCATTTCTGATTCTGTTTCTTCATCTGTAAACAGGCTGCTGTTCGTACCTGCCTCATGGTTTTCTTGGGGAGGATCAATGAGGTAGAACCTGCAAAGGGCTTAGCAGAGAGCCTAGCACCTACTGAGCGCTCAGTAAAGGTGAGCTATTATCTTCCATTCAACAGTGGGGGATTCAtgcaggagacgctgcgtctcagtagAAAGCCTGAGTAGAgctttaaggccggtcctagcaatcga	TCTACTCAGGCTTT
ENSG00000088367.23;EPB41L1;chr20-36177951-36178056-36175550-36175715-36178629-36178672	AAAGCCTGATCTCT	GAGCCCAGGGTATCTCCCAGCCTCGCCCCGGGGTGTGCTTCAGCCTCATAGCTGCTCTGCTTCCCTCCTTAG	AAACATGGCCGGGGCCAGGTGCTGTTTGACCTGGTCTGTGAACACCTCAACCTCCTAGAGAAGGACTACTTCGGCCTGACCTTCTGTGATGCTGACAGCCAGAAG	GTACCTGGGCTAGGGAGCAGGGTGGGACCTGCTCTTC	GAGCCCAGGGTATCTCCCAGCCTCGCCCCGGGGTGTGCTTCAGCCTCATAGCTGCTCTGCTTCCCTCCTTAGAAACATGGCCGGGGCCAGGTGCTGTTTGACCTGGTCTGTGAACACCTCAACCTCCTAGAGAAGGACTACTTCGGCCTGACCTTCTGTGATGCTGACAGCCAGAAGGTACCTGGGCTAGGGAGCAGGGTGGGACCTGCTCTTC	aagcttcgacaccgagctcgGAGCCCAGGGTATCTCCCAGCCTCGCCCCGGGGTGTGCTTCAGCCTCATAGCTGCTCTGCTTCCCTCCTTAGAAACATGGCCGGGGCCAGGTGCTGTTTGACCTGGTCTGTGAACACCTCAACCTCCTAGAGAAGGACTACTTCGGCCTGACCTTCTGTGATGCTGACAGCCAGAAGGTACCTGGGCTAGGGAGCAGGGTGGGACCTGCTCTTCtgcaggagacgctgcgtctcagtagAAAGCCTGATCTCTgctttaaggccggtcctagcaatcga	AGAGATCAGGCTTT
ENSG00000088367.23;EPB41L1;chr20-36178629-36178672-36175550-36175715-36182271-36182285	AAAGCCTGCAACCA	TACAAGGGGCTGCTGACCAGCCATTTCAGGATATTTCTCTCTCTCAGCCCAGTCAGGTCCTTTCCTGCGTCTTCCCTCTGAAGATCTCTATCTTTTCTTTTAG	AACTGGCTGGACCCCTCCAAGGAGATCAAGAAGCAGATCCGGA	GTGAGTGGCTTGTTGTGTTTGGGGAGGTGGGTGGGTGAGGGGATTCCAGGCCATGAGAGCCCCCCTTG	TACAAGGGGCTGCTGACCAGCCATTTCAGGATATTTCTCTCTCTCAGCCCAGTCAGGTCCTTTCCTGCGTCTTCCCTCTGAAGATCTCTATCTTTTCTTTTAGAACTGGCTGGACCCCTCCAAGGAGATCAAGAAGCAGATCCGGAGTGAGTGGCTTGTTGTGTTTGGGGAGGTGGGTGGGTGAGGGGATTCCAGGCCATGAGAGCCCCCCTTG	aagcttcgacaccgagctcgTACAAGGGGCTGCTGACCAGCCATTTCAGGATATTTCTCTCTCTCAGCCCAGTCAGGTCCTTTCCTGCGTCTTCCCTCTGAAGATCTCTATCTTTTCTTTTAGAACTGGCTGGACCCCTCCAAGGAGATCAAGAAGCAGATCCGGAGTGAGTGGCTTGTTGTGTTTGGGGAGGTGGGTGGGTGAGGGGATTCCAGGCCATGAGAGCCCCCCTTGtgcaggagacgctgcgtctcagtagAAAGCCTGCAACCAgctttaaggccggtcctagcaatcga	TGGTTGCAGGCTTT
ENSG00000088367.23;EPB41L1;chr20-36195328-36195364-36194211-36194360-36197858-36198041	AAAGCCTGCAGCTA	GTGTGCGTGCTCTGGGCTCCTTGCTGGACCAAGCCCATCGTGGTATCTCTAATCCATCTGCTCTACTGACCCTGCTGCTTTCTTTCCCTCCTACCACATCCCACTAG	CCGGAGCAGGAAACCACGCCGAGACACAAGCAGGAG	GTACTGCATGGGACCTGTCCCTCCCTACCCAGCCGTTCCCATCCCTAGCTCATTTGTCACCATCCCACAGTC	GTGTGCGTGCTCTGGGCTCCTTGCTGGACCAAGCCCATCGTGGTATCTCTAATCCATCTGCTCTACTGACCCTGCTGCTTTCTTTCCCTCCTACCACATCCCACTAGCCGGAGCAGGAAACCACGCCGAGACACAAGCAGGAGGTACTGCATGGGACCTGTCCCTCCCTACCCAGCCGTTCCCATCCCTAGCTCATTTGTCACCATCCCACAGTC	aagcttcgacaccgagctcgGTGTGCGTGCTCTGGGCTCCTTGCTGGACCAAGCCCATCGTGGTATCTCTAATCCATCTGCTCTACTGACCCTGCTGCTTTCTTTCCCTCCTACCACATCCCACTAGCCGGAGCAGGAAACCACGCCGAGACACAAGCAGGAGGTACTGCATGGGACCTGTCCCTCCCTACCCAGCCGTTCCCATCCCTAGCTCATTTGTCACCATCCCACAGTCtgcaggagacgctgcgtctcagtagAAAGCCTGCAGCTAgctttaaggccggtcctagcaatcga	TAGCTGCAGGCTTT
ENSG00000088367.23;EPB41L1;chr20-36214356-36214440-36212271-36212376-36218875-36218962	AAAGCCTGCCAATG	AACTGGGAGGCCGTGAGCCCAGGTGACAGATGCTGCAGGTATACCCAGCTCTCCCCAGCTCTAACGACTCCTCCTCTGGTCAG	CAGGTTGATGGGAGTGCCTCAGTGGGGAGGGAGTTCATAGCAACCACTCCCTCCATCACCACGGAGACCATATCGACCACCATG	GTAAGTTGAACCCAGGAGGCTTCCCTCTCTGACCAGCCCCCTGCCCCA	AACTGGGAGGCCGTGAGCCCAGGTGACAGATGCTGCAGGTATACCCAGCTCTCCCCAGCTCTAACGACTCCTCCTCTGGTCAGCAGGTTGATGGGAGTGCCTCAGTGGGGAGGGAGTTCATAGCAACCACTCCCTCCATCACCACGGAGACCATATCGACCACCATGGTAAGTTGAACCCAGGAGGCTTCCCTCTCTGACCAGCCCCCTGCCCCA	aagcttcgacaccgagctcgAACTGGGAGGCCGTGAGCCCAGGTGACAGATGCTGCAGGTATACCCAGCTCTCCCCAGCTCTAACGACTCCTCCTCTGGTCAGCAGGTTGATGGGAGTGCCTCAGTGGGGAGGGAGTTCATAGCAACCACTCCCTCCATCACCACGGAGACCATATCGACCACCATGGTAAGTTGAACCCAGGAGGCTTCCCTCTCTGACCAGCCCCCTGCCCCAtgcaggagacgctgcgtctcagtagAAAGCCTGCCAATGgctttaaggccggtcctagcaatcga	CATTGGCAGGCTTT
ENSG00000088367.23;EPB41L1;chr20-36214359-36214440-36212271-36212376-36218875-36218962	AAAGCCTGCCGCTT	CTGGGAGGCCGTGAGCCCAGGTGACAGATGCTGCAGGTATACCCAGCTCTCCCCAGCTCTAACGACTCCTCCTCTGGTCAGCAG	GTTGATGGGAGTGCCTCAGTGGGGAGGGAGTTCATAGCAACCACTCCCTCCATCACCACGGAGACCATATCGACCACCATG	GTAAGTTGAACCCAGGAGGCTTCCCTCTCTGACCAGCCCCCTGCCCCAC	CTGGGAGGCCGTGAGCCCAGGTGACAGATGCTGCAGGTATACCCAGCTCTCCCCAGCTCTAACGACTCCTCCTCTGGTCAGCAGGTTGATGGGAGTGCCTCAGTGGGGAGGGAGTTCATAGCAACCACTCCCTCCATCACCACGGAGACCATATCGACCACCATGGTAAGTTGAACCCAGGAGGCTTCCCTCTCTGACCAGCCCCCTGCCCCAC	aagcttcgacaccgagctcgCTGGGAGGCCGTGAGCCCAGGTGACAGATGCTGCAGGTATACCCAGCTCTCCCCAGCTCTAACGACTCCTCCTCTGGTCAGCAGGTTGATGGGAGTGCCTCAGTGGGGAGGGAGTTCATAGCAACCACTCCCTCCATCACCACGGAGACCATATCGACCACCATGGTAAGTTGAACCCAGGAGGCTTCCCTCTCTGACCAGCCCCCTGCCCCACtgcaggagacgctgcgtctcagtagAAAGCCTGCCGCTTgctttaaggccggtcctagcaatcga	AAGCGGCAGGCTTT
ENSG00000088367.23;EPB41L1;chr20-36218875-36218962-36212271-36212376-36219760-36219844	AAAGCCTGCCTTTA	AGCTACATGGCCACATGCTCCGCCCATCCTGGGGGCCCACCCGGCTGAGAGCTGGCCATCTGAGCACTATTGTTTCCCCAG	GAGAACAGTCTCAAGTCCGGGAAGGGGGCAGCTGCCATGATCCCAGGCCCACAGACGGTGGCCACGGAAATCCGTTCTCTTTCTCCG	GTAAGTGGGCAAGGCCAGCTCAGGCTAGGGGACTCCACACTGAGAA	AGCTACATGGCCACATGCTCCGCCCATCCTGGGGGCCCACCCGGCTGAGAGCTGGCCATCTGAGCACTATTGTTTCCCCAGGAGAACAGTCTCAAGTCCGGGAAGGGGGCAGCTGCCATGATCCCAGGCCCACAGACGGTGGCCACGGAAATCCGTTCTCTTTCTCCGGTAAGTGGGCAAGGCCAGCTCAGGCTAGGGGACTCCACACTGAGAA	aagcttcgacaccgagctcgAGCTACATGGCCACATGCTCCGCCCATCCTGGGGGCCCACCCGGCTGAGAGCTGGCCATCTGAGCACTATTGTTTCCCCAGGAGAACAGTCTCAAGTCCGGGAAGGGGGCAGCTGCCATGATCCCAGGCCCACAGACGGTGGCCACGGAAATCCGTTCTCTTTCTCCGGTAAGTGGGCAAGGCCAGCTCAGGCTAGGGGACTCCACACTGAGAAtgcaggagacgctgcgtctcagtagAAAGCCTGCCTTTAgctttaaggccggtcctagcaatcga	TAAAGGCAGGCTTT
ENSG00000088367.23;EPB41L1;chr20-36219760-36219844-36212271-36212376-36221863-36221934	AAAGCCTGCGGTAT	CCTTTACCCCACCCCGCCCTCACCCCTCCAGAGCCCACTGTCCTTACCTGACACCCTGGGTGGGGGGTGGTTATATTCTGCAG	ATCATCGGGAAAGATGTCCTCACCAGCACCTACGGCGCCACTGCGGAAACCCTCTCAACCTCCACCACCACCCATGTCACCAAA	GTGAGTAGCAGCAGGGCGCCCCATGCCCCCAGCCGAGCTGCAGGCGAG	CCTTTACCCCACCCCGCCCTCACCCCTCCAGAGCCCACTGTCCTTACCTGACACCCTGGGTGGGGGGTGGTTATATTCTGCAGATCATCGGGAAAGATGTCCTCACCAGCACCTACGGCGCCACTGCGGAAACCCTCTCAACCTCCACCACCACCCATGTCACCAAAGTGAGTAGCAGCAGGGCGCCCCATGCCCCCAGCCGAGCTGCAGGCGAG	aagcttcgacaccgagctcgCCTTTACCCCACCCCGCCCTCACCCCTCCAGAGCCCACTGTCCTTACCTGACACCCTGGGTGGGGGGTGGTTATATTCTGCAGATCATCGGGAAAGATGTCCTCACCAGCACCTACGGCGCCACTGCGGAAACCCTCTCAACCTCCACCACCACCCATGTCACCAAAGTGAGTAGCAGCAGGGCGCCCCATGCCCCCAGCCGAGCTGCAGGCGAGtgcaggagacgctgcgtctcagtagAAAGCCTGCGGTATgctttaaggccggtcctagcaatcga	ATACCGCAGGCTTT
ENSG00000131051.24;RBM39;chr20-35716739-35716805-35714184-35714389-35721739-35721839	AAAGCCTGCTAGCA	GAGACTGGTAGATTTTTAAAACCATGTCTCAGGGAAGAAAGTAGTTTTGTACTCTGCTTTTAAGTTATAGTAATTATGCTTTTCAATTATAG	ATTGAAAGTATCCAGCTGATGATGGACAGTGAAACTGGTCGATCCAAGGGATATGGATTTATTACA	GTAAGTAATTACCATAATTATATTACTTAGGGTTTTTTTTTTTTTAAACTACATTTG	GAGACTGGTAGATTTTTAAAACCATGTCTCAGGGAAGAAAGTAGTTTTGTACTCTGCTTTTAAGTTATAGTAATTATGCTTTTCAATTATAGATTGAAAGTATCCAGCTGATGATGGACAGTGAAACTGGTCGATCCAAGGGATATGGATTTATTACAGTAAGTAATTACCATAATTATATTACTTAGGGTTTTTTTTTTTTTAAACTACATTTG	aagcttcgacaccgagctcgGAGACTGGTAGATTTTTAAAACCATGTCTCAGGGAAGAAAGTAGTTTTGTACTCTGCTTTTAAGTTATAGTAATTATGCTTTTCAATTATAGATTGAAAGTATCCAGCTGATGATGGACAGTGAAACTGGTCGATCCAAGGGATATGGATTTATTACAGTAAGTAATTACCATAATTATATTACTTAGGGTTTTTTTTTTTTTAAACTACATTTGtgcaggagacgctgcgtctcagtagAAAGCCTGCTAGCAgctttaaggccggtcctagcaatcga	TGCTAGCAGGCTTT
ENSG00000131051.24;RBM39;chr20-35729311-35729362-35725037-35725155-35729461-35729527	AAAGCCTGCTGAAC	ATTGTTTAAATTGTTTTTCAAGGAACTAACATGCTGTACTTGTTTGGATAACTTCTGAAACTTTTTAACTTTGCAGCAG	ACGACGTTCCCGAAGCAAAAGTCCATTCAGAAAAGACAAGAGCCCTGTGAG	GTAGTTTACTTCTTTAAAGCCTTTAGCTCTTAAAAAGCTTTTGCAGCTTATGGTACTGTTAAAT	ATTGTTTAAATTGTTTTTCAAGGAACTAACATGCTGTACTTGTTTGGATAACTTCTGAAACTTTTTAACTTTGCAGCAGACGACGTTCCCGAAGCAAAAGTCCATTCAGAAAAGACAAGAGCCCTGTGAGGTAGTTTACTTCTTTAAAGCCTTTAGCTCTTAAAAAGCTTTTGCAGCTTATGGTACTGTTAAAT	aagcttcgacaccgagctcgATTGTTTAAATTGTTTTTCAAGGAACTAACATGCTGTACTTGTTTGGATAACTTCTGAAACTTTTTAACTTTGCAGCAGACGACGTTCCCGAAGCAAAAGTCCATTCAGAAAAGACAAGAGCCCTGTGAGGTAGTTTACTTCTTTAAAGCCTTTAGCTCTTAAAAAGCTTTTGCAGCTTATGGTACTGTTAAATtgcaggagacgctgcgtctcagtagAAAGCCTGCTGAACgctttaaggccggtcctagcaatcga	GTTCAGCAGGCTTT
ENSG00000131051.24;RBM39;chr20-35729311-35729365-35725037-35725155-35729461-35729527	AAAGCCTGCTTATC	ATTGTTTAAATTGTTTTTCAAGGAACTAACATGCTGTACTTGTTTGGATAACTTCTGAAACTTTTTAACTTTGCAG	CAGACGACGTTCCCGAAGCAAAAGTCCATTCAGAAAAGACAAGAGCCCTGTGAG	GTAGTTTACTTCTTTAAAGCCTTTAGCTCTTAAAAAGCTTTTGCAGCTTATGGTACTGTTAAA	ATTGTTTAAATTGTTTTTCAAGGAACTAACATGCTGTACTTGTTTGGATAACTTCTGAAACTTTTTAACTTTGCAGCAGACGACGTTCCCGAAGCAAAAGTCCATTCAGAAAAGACAAGAGCCCTGTGAGGTAGTTTACTTCTTTAAAGCCTTTAGCTCTTAAAAAGCTTTTGCAGCTTATGGTACTGTTAAA	aagcttcgacaccgagctcgATTGTTTAAATTGTTTTTCAAGGAACTAACATGCTGTACTTGTTTGGATAACTTCTGAAACTTTTTAACTTTGCAGCAGACGACGTTCCCGAAGCAAAAGTCCATTCAGAAAAGACAAGAGCCCTGTGAGGTAGTTTACTTCTTTAAAGCCTTTAGCTCTTAAAAAGCTTTTGCAGCTTATGGTACTGTTAAAtgcaggagacgctgcgtctcagtagAAAGCCTGCTTATCgctttaaggccggtcctagcaatcga	GATAAGCAGGCTTT
ENSG00000131051.24;RBM39;chr20-35734185-35734257-35731915-35732135-35736512-35736567	AAAGCCTGGAATAG	TATAAATAATGAGTGTAGCCTAATTTTCTGTCATGTGCTACCTAGCATATACATTTCTGACAGTCAGGTGGATTATCTTGAAATTTTAG	ACAAACTTTCTGCCTCCTTGGAAAGCTCTACATCTCCTTGTGATTGGAGTGTGGGTTTCAAGATTCCAGAAG	GTGGGTGTCTTCATTTTCTATTTTCAATGCACTCTAAAGATGACCTGCTTACAG	TATAAATAATGAGTGTAGCCTAATTTTCTGTCATGTGCTACCTAGCATATACATTTCTGACAGTCAGGTGGATTATCTTGAAATTTTAGACAAACTTTCTGCCTCCTTGGAAAGCTCTACATCTCCTTGTGATTGGAGTGTGGGTTTCAAGATTCCAGAAGGTGGGTGTCTTCATTTTCTATTTTCAATGCACTCTAAAGATGACCTGCTTACAG	aagcttcgacaccgagctcgTATAAATAATGAGTGTAGCCTAATTTTCTGTCATGTGCTACCTAGCATATACATTTCTGACAGTCAGGTGGATTATCTTGAAATTTTAGACAAACTTTCTGCCTCCTTGGAAAGCTCTACATCTCCTTGTGATTGGAGTGTGGGTTTCAAGATTCCAGAAGGTGGGTGTCTTCATTTTCTATTTTCAATGCACTCTAAAGATGACCTGCTTACAGtgcaggagacgctgcgtctcagtagAAAGCCTGGAATAGgctttaaggccggtcctagcaatcga	CTATTCCAGGCTTT
ENSG00000061656.11;SPAG4;chr20-35618086-35618130-35617519-35617840-35618449-35618475	AAAGCCTGGAGCTT	TCCCCAGGCTTAACCCCCTCAAGCCTCTTTCCACTGTCCCCCTATGCCGGGGAAACCCATTCTCTTCCTTTTCCTTCTGAGACCCCTCCCTCTCTTTCTCCAG	CATTCTGGCTGGGGCTTCTGTACCTGGTCTCTCCTTTGGAGAAT	GTGAGTTGGGGAGACTGTCTTGGGGTAGGGGGTTGGCAGGTTGTGAACCCGGAGATTGTGGGGGTCCC	TCCCCAGGCTTAACCCCCTCAAGCCTCTTTCCACTGTCCCCCTATGCCGGGGAAACCCATTCTCTTCCTTTTCCTTCTGAGACCCCTCCCTCTCTTTCTCCAGCATTCTGGCTGGGGCTTCTGTACCTGGTCTCTCCTTTGGAGAATGTGAGTTGGGGAGACTGTCTTGGGGTAGGGGGTTGGCAGGTTGTGAACCCGGAGATTGTGGGGGTCCC	aagcttcgacaccgagctcgTCCCCAGGCTTAACCCCCTCAAGCCTCTTTCCACTGTCCCCCTATGCCGGGGAAACCCATTCTCTTCCTTTTCCTTCTGAGACCCCTCCCTCTCTTTCTCCAGCATTCTGGCTGGGGCTTCTGTACCTGGTCTCTCCTTTGGAGAATGTGAGTTGGGGAGACTGTCTTGGGGTAGGGGGTTGGCAGGTTGTGAACCCGGAGATTGTGGGGGTCCCtgcaggagacgctgcgtctcagtagAAAGCCTGGAGCTTgctttaaggccggtcctagcaatcga	AAGCTCCAGGCTTT
ENSG00000088340.17;FER1L4;chr20-35567600-35567654-35565099-35565227-35576166-35576283	AAAGCCTGGCCAAT	TTTTCACTCTATTGATAGTGTCCTTTAAAGCAAAAGAGATTTTAATTTTGATGAAGTCTATTTTTATTTCTTTTATTGACTGTGCTTTTTGGTTATAG	CTAAGAAACCTTTGCAAAATCCAAGGTCATGAAGACTTTTGCCTGTTTTCTGCT	GTGAGTTTGAGTTTTGACTCTCATGTTTAAGTCTGTGATCCATTTGGGGTTAGTTTTTGTATC	TTTTCACTCTATTGATAGTGTCCTTTAAAGCAAAAGAGATTTTAATTTTGATGAAGTCTATTTTTATTTCTTTTATTGACTGTGCTTTTTGGTTATAGCTAAGAAACCTTTGCAAAATCCAAGGTCATGAAGACTTTTGCCTGTTTTCTGCTGTGAGTTTGAGTTTTGACTCTCATGTTTAAGTCTGTGATCCATTTGGGGTTAGTTTTTGTATC	aagcttcgacaccgagctcgTTTTCACTCTATTGATAGTGTCCTTTAAAGCAAAAGAGATTTTAATTTTGATGAAGTCTATTTTTATTTCTTTTATTGACTGTGCTTTTTGGTTATAGCTAAGAAACCTTTGCAAAATCCAAGGTCATGAAGACTTTTGCCTGTTTTCTGCTGTGAGTTTGAGTTTTGACTCTCATGTTTAAGTCTGTGATCCATTTGGGGTTAGTTTTTGTATCtgcaggagacgctgcgtctcagtagAAAGCCTGGCCAATgctttaaggccggtcctagcaatcga	ATTGGCCAGGCTTT
ENSG00000198089.16;SFI1;chr22-31580271-31580364-31578381-31578452-31583874-31583877	AAAGCCTGGCTGAT	TTTGCCTTCCTCTACTCTTAGTTTACAGACTCTACTGATCCCAGTCCTTGTAATCAGTTGTGTCCTTTCTTTGCACAG	TATTTTTGCTTTAGAGCCCTAAAAGACAATGTGACCCACGCTCATCTCCAGCAAATAAGAAGGAATCTTGCTCACCAGCAGCATGGTGTCACG	GTGAGGGTTGTCTTCTGTATCAAGGGACCTCTTCTGAAGGCCA	TTTGCCTTCCTCTACTCTTAGTTTACAGACTCTACTGATCCCAGTCCTTGTAATCAGTTGTGTCCTTTCTTTGCACAGTATTTTTGCTTTAGAGCCCTAAAAGACAATGTGACCCACGCTCATCTCCAGCAAATAAGAAGGAATCTTGCTCACCAGCAGCATGGTGTCACGGTGAGGGTTGTCTTCTGTATCAAGGGACCTCTTCTGAAGGCCA	aagcttcgacaccgagctcgTTTGCCTTCCTCTACTCTTAGTTTACAGACTCTACTGATCCCAGTCCTTGTAATCAGTTGTGTCCTTTCTTTGCACAGTATTTTTGCTTTAGAGCCCTAAAAGACAATGTGACCCACGCTCATCTCCAGCAAATAAGAAGGAATCTTGCTCACCAGCAGCATGGTGTCACGGTGAGGGTTGTCTTCTGTATCAAGGGACCTCTTCTGAAGGCCAtgcaggagacgctgcgtctcagtagAAAGCCTGGCTGATgctttaaggccggtcctagcaatcga	ATCAGCCAGGCTTT
ENSG00000198089.16;SFI1;chr22-31602211-31602293-31589446-31589577-31606327-31606430	AAAGCCTGGGATTC	ATCCAATTATTTGGAACTTCTAGTTCTGTTTGGGTTAATTTTTATGTTTGTTTTAAGTGCTTTACATTCTTCCTTGTTTTTTAG	GGAGACATTAGAGAAGCAAGTATTTTCTCTCTGGAGGCAGAAGATGTTTCAGCATCGAGAAAACCGCCTGGCAGAGAGAATG	GTAAATGGCTGTCCCTGAGGAGATGTGTGGAGGGGCAGGATCTGATTCA	ATCCAATTATTTGGAACTTCTAGTTCTGTTTGGGTTAATTTTTATGTTTGTTTTAAGTGCTTTACATTCTTCCTTGTTTTTTAGGGAGACATTAGAGAAGCAAGTATTTTCTCTCTGGAGGCAGAAGATGTTTCAGCATCGAGAAAACCGCCTGGCAGAGAGAATGGTAAATGGCTGTCCCTGAGGAGATGTGTGGAGGGGCAGGATCTGATTCA	aagcttcgacaccgagctcgATCCAATTATTTGGAACTTCTAGTTCTGTTTGGGTTAATTTTTATGTTTGTTTTAAGTGCTTTACATTCTTCCTTGTTTTTTAGGGAGACATTAGAGAAGCAAGTATTTTCTCTCTGGAGGCAGAAGATGTTTCAGCATCGAGAAAACCGCCTGGCAGAGAGAATGGTAAATGGCTGTCCCTGAGGAGATGTGTGGAGGGGCAGGATCTGATTCAtgcaggagacgctgcgtctcagtagAAAGCCTGGGATTCgctttaaggccggtcctagcaatcga	GAATCCCAGGCTTT
ENSG00000198089.16;SFI1;chr22-31603743-31603819-31602606-31602785-31604308-31604404	AAAGCCTGGGTCTA	TAGGGCTATGGACTATGAGGAGGAACCCATAGAGGGTGCCCTCACTGGGTGGGGGCTGCAGCACTGAGCTCTGCCATCTCCCCACAG	GAGGACGGGCAGGGTGCGGGCAGCAGAATTCCACATGGCCCAGCTCCTGCGTTGGGCCTGGAGCCAGTGGAGGGAG	GTAAGGCTTTGGTGCGAGGTGCCACCCGTGTATGACTTTTGGACAGGTGGGC	TAGGGCTATGGACTATGAGGAGGAACCCATAGAGGGTGCCCTCACTGGGTGGGGGCTGCAGCACTGAGCTCTGCCATCTCCCCACAGGAGGACGGGCAGGGTGCGGGCAGCAGAATTCCACATGGCCCAGCTCCTGCGTTGGGCCTGGAGCCAGTGGAGGGAGGTAAGGCTTTGGTGCGAGGTGCCACCCGTGTATGACTTTTGGACAGGTGGGC	aagcttcgacaccgagctcgTAGGGCTATGGACTATGAGGAGGAACCCATAGAGGGTGCCCTCACTGGGTGGGGGCTGCAGCACTGAGCTCTGCCATCTCCCCACAGGAGGACGGGCAGGGTGCGGGCAGCAGAATTCCACATGGCCCAGCTCCTGCGTTGGGCCTGGAGCCAGTGGAGGGAGGTAAGGCTTTGGTGCGAGGTGCCACCCGTGTATGACTTTTGGACAGGTGGGCtgcaggagacgctgcgtctcagtagAAAGCCTGGGTCTAgctttaaggccggtcctagcaatcga	TAGACCCAGGCTTT
ENSG00000198089.16;SFI1;chr22-31604308-31604404-31603743-31603819-31604868-31604945	AAAGCCTGGTATCG	TAAAATGGAGGCAAAGCAGGAAGCCACCCCCAACTCAGACCCCAGCCCACGGTAGCTGCTTTCTCCTCTGTCTGCAG	TGCCTGGCCCTGCGGGGAGCGGAGCGGCAGAAGCTGATGCGAGCAGACCTGCACCACCAGCACAGCGTGCTGCACAGGGCGCTGCAGGCATGGGTG	GTAGGAACTGCTGCTTCCCTCCTGATCTTGCTGTGGGGACAG	TAAAATGGAGGCAAAGCAGGAAGCCACCCCCAACTCAGACCCCAGCCCACGGTAGCTGCTTTCTCCTCTGTCTGCAGTGCCTGGCCCTGCGGGGAGCGGAGCGGCAGAAGCTGATGCGAGCAGACCTGCACCACCAGCACAGCGTGCTGCACAGGGCGCTGCAGGCATGGGTGGTAGGAACTGCTGCTTCCCTCCTGATCTTGCTGTGGGGACAG	aagcttcgacaccgagctcgTAAAATGGAGGCAAAGCAGGAAGCCACCCCCAACTCAGACCCCAGCCCACGGTAGCTGCTTTCTCCTCTGTCTGCAGTGCCTGGCCCTGCGGGGAGCGGAGCGGCAGAAGCTGATGCGAGCAGACCTGCACCACCAGCACAGCGTGCTGCACAGGGCGCTGCAGGCATGGGTGGTAGGAACTGCTGCTTCCCTCCTGATCTTGCTGTGGGGACAGtgcaggagacgctgcgtctcagtagAAAGCCTGGTATCGgctttaaggccggtcctagcaatcga	CGATACCAGGCTTT
ENSG00000198089.16;SFI1;chr22-31613141-31613216-31611765-31611840-31614788-31614860	AAAGCCTGGTGTAC	AAGAGGGACGAGCTGGGCAGGGCCCCGTGATCACCACGGCCTCCTTGAAGGGGCTATAGGGAAATGATCTGGTCTTTCTGGCCCTAG	CTGGCAGCCAGGAGGCAGGAGCAGCGGGCGACAGTGCGGGCCCTGTGGTTCTGGGCCTTCTCGCTGCAGGCAAAG	GTAATTGGGGCTCTGCATCCTACCATCCCTGCCTCTCCCTCAGGCCTTAGCC	AAGAGGGACGAGCTGGGCAGGGCCCCGTGATCACCACGGCCTCCTTGAAGGGGCTATAGGGAAATGATCTGGTCTTTCTGGCCCTAGCTGGCAGCCAGGAGGCAGGAGCAGCGGGCGACAGTGCGGGCCCTGTGGTTCTGGGCCTTCTCGCTGCAGGCAAAGGTAATTGGGGCTCTGCATCCTACCATCCCTGCCTCTCCCTCAGGCCTTAGCC	aagcttcgacaccgagctcgAAGAGGGACGAGCTGGGCAGGGCCCCGTGATCACCACGGCCTCCTTGAAGGGGCTATAGGGAAATGATCTGGTCTTTCTGGCCCTAGCTGGCAGCCAGGAGGCAGGAGCAGCGGGCGACAGTGCGGGCCCTGTGGTTCTGGGCCTTCTCGCTGCAGGCAAAGGTAATTGGGGCTCTGCATCCTACCATCCCTGCCTCTCCCTCAGGCCTTAGCCtgcaggagacgctgcgtctcagtagAAAGCCTGGTGTACgctttaaggccggtcctagcaatcga	GTACACCAGGCTTT
ENSG00000125991.20;ERGIC3;chr20-35542512-35542600-35542191-35542393-35542821-35542941	AAAGCCTGTAAAGG	TTCTAGGAGTAGGACCTTTAGGGGTGGGAGTGGGGAAGGAGAGGTTTGGGGCTAAGTCTTACTGAGGTAGCGCTGCCCCAG	GTGCATCCTGAGCTCTACGTGGACAAGTCGCGGGGAGATAAACTGAAGATCAACATCGATGTACTTTTTCCGCACATGCCTTGTGCCT	GTGAGTACCTCACCATGGGTGGGACTGGAGAGACCCAGGGTTCTCA	TTCTAGGAGTAGGACCTTTAGGGGTGGGAGTGGGGAAGGAGAGGTTTGGGGCTAAGTCTTACTGAGGTAGCGCTGCCCCAGGTGCATCCTGAGCTCTACGTGGACAAGTCGCGGGGAGATAAACTGAAGATCAACATCGATGTACTTTTTCCGCACATGCCTTGTGCCTGTGAGTACCTCACCATGGGTGGGACTGGAGAGACCCAGGGTTCTCA	aagcttcgacaccgagctcgTTCTAGGAGTAGGACCTTTAGGGGTGGGAGTGGGGAAGGAGAGGTTTGGGGCTAAGTCTTACTGAGGTAGCGCTGCCCCAGGTGCATCCTGAGCTCTACGTGGACAAGTCGCGGGGAGATAAACTGAAGATCAACATCGATGTACTTTTTCCGCACATGCCTTGTGCCTGTGAGTACCTCACCATGGGTGGGACTGGAGAGACCCAGGGTTCTCAtgcaggagacgctgcgtctcagtagAAAGCCTGTAAAGGgctttaaggccggtcctagcaatcga	CCTTTACAGGCTTT
ENSG00000125991.20;ERGIC3;chr20-35556032-35556129-35554856-35555075-35556206-35556262	AAAGCCTGTAGCCA	CGCAGACGGACCCAGGTGTCCCTGTCTGCTACTGTCATCAGAGCTTTGGATGAGCTCTGGATGGTGTTGTTTACAG	ATCAACATGACCCACTACATCCAGCACCTGTCATTTGGGGAGGACTATCCAGGCATTGTGAACCCCCTGGACCACACCAATGTCACTGCGCCCCAAG	GTACCAGCCCGGGAGGCAGCCCCCAGCCGCAGAAGGCCGGC	CGCAGACGGACCCAGGTGTCCCTGTCTGCTACTGTCATCAGAGCTTTGGATGAGCTCTGGATGGTGTTGTTTACAGATCAACATGACCCACTACATCCAGCACCTGTCATTTGGGGAGGACTATCCAGGCATTGTGAACCCCCTGGACCACACCAATGTCACTGCGCCCCAAGGTACCAGCCCGGGAGGCAGCCCCCAGCCGCAGAAGGCCGGC	aagcttcgacaccgagctcgCGCAGACGGACCCAGGTGTCCCTGTCTGCTACTGTCATCAGAGCTTTGGATGAGCTCTGGATGGTGTTGTTTACAGATCAACATGACCCACTACATCCAGCACCTGTCATTTGGGGAGGACTATCCAGGCATTGTGAACCCCCTGGACCACACCAATGTCACTGCGCCCCAAGGTACCAGCCCGGGAGGCAGCCCCCAGCCGCAGAAGGCCGGCtgcaggagacgctgcgtctcagtagAAAGCCTGTAGCCAgctttaaggccggtcctagcaatcga	TGGCTACAGGCTTT
ENSG00000230155.6;CEP250-AS1;chr20-35481132-35481251-35476373-35476675-35490855-35490917	AAAGCCTGTCATTC	CCCAAGTAGCTGGGACTACAGTGTGTACCACCATGCCTGGCTAATTTTTGTATTTTTTTTTGTAG	GGAATGGGGTTTCGCCGTGTTGTCCAGGCTGGTCTCAAACTCCTGGGCTCAAGCAATCTGCCCACCTCAGCCTCCCAAAGTGCTGAGATGACAGGCATGAGCCACTGTCCCTGGCCCAG	GTAAAATGTTCTAAGACCCTTGTATCGTTC	CCCAAGTAGCTGGGACTACAGTGTGTACCACCATGCCTGGCTAATTTTTGTATTTTTTTTTGTAGGGAATGGGGTTTCGCCGTGTTGTCCAGGCTGGTCTCAAACTCCTGGGCTCAAGCAATCTGCCCACCTCAGCCTCCCAAAGTGCTGAGATGACAGGCATGAGCCACTGTCCCTGGCCCAGGTAAAATGTTCTAAGACCCTTGTATCGTTC	aagcttcgacaccgagctcgCCCAAGTAGCTGGGACTACAGTGTGTACCACCATGCCTGGCTAATTTTTGTATTTTTTTTTGTAGGGAATGGGGTTTCGCCGTGTTGTCCAGGCTGGTCTCAAACTCCTGGGCTCAAGCAATCTGCCCACCTCAGCCTCCCAAAGTGCTGAGATGACAGGCATGAGCCACTGTCCCTGGCCCAGGTAAAATGTTCTAAGACCCTTGTATCGTTCtgcaggagacgctgcgtctcagtagAAAGCCTGTCATTCgctttaaggccggtcctagcaatcga	GAATGACAGGCTTT
ENSG00000126001.16;CEP250;chr20-35507737-35507851-35502389-35505005-35508034-35508190	AAAGCCTGTCGCCT	TGGAGGATGGGTTGGTCTGGATATGAGGTTGGCAAGGTGTGATTTTGCTCCATACCTCCGTACCCTAG	GATGAACTGGAGCTCACCAGACGGGCTCTGGAGAAGGAGCGGCTACACAGCCCAGGTGCAACCAGCACAGCAGAACTGGGGTCCAGAGGGGAGCAGGGTGTGCAGCTGGGAGAG	GTGAGCTGGGGGCTCTGGGGGAACAGGTGACCC	TGGAGGATGGGTTGGTCTGGATATGAGGTTGGCAAGGTGTGATTTTGCTCCATACCTCCGTACCCTAGGATGAACTGGAGCTCACCAGACGGGCTCTGGAGAAGGAGCGGCTACACAGCCCAGGTGCAACCAGCACAGCAGAACTGGGGTCCAGAGGGGAGCAGGGTGTGCAGCTGGGAGAGGTGAGCTGGGGGCTCTGGGGGAACAGGTGACCC	aagcttcgacaccgagctcgTGGAGGATGGGTTGGTCTGGATATGAGGTTGGCAAGGTGTGATTTTGCTCCATACCTCCGTACCCTAGGATGAACTGGAGCTCACCAGACGGGCTCTGGAGAAGGAGCGGCTACACAGCCCAGGTGCAACCAGCACAGCAGAACTGGGGTCCAGAGGGGAGCAGGGTGTGCAGCTGGGAGAGGTGAGCTGGGGGCTCTGGGGGAACAGGTGACCCtgcaggagacgctgcgtctcagtagAAAGCCTGTCGCCTgctttaaggccggtcctagcaatcga	AGGCGACAGGCTTT
ENSG00000126001.16;CEP250;chr20-35508942-35509044-35508034-35508190-35509997-35510054	AAAGCCTGTCTTCA	CCTCTGGAGAAAGGCAGCTCTGCTCCAACCACAGAGCCAAGCCGAGCCCTGATTTCTTATTTGCACCTTGGCAG	GTGGAGCGAGAACGGAGGAAGCTGAAGAGGGAGGCCATGCGTGCGGCCCAGGCAGGGTCCCTAGAGATCAGCAAGGCCACGGCTTCTTCACCCACACAGCAG	GTTTACTCATTTTCCTCAGCTGCAGCCTTAGAGAGCCCA	CCTCTGGAGAAAGGCAGCTCTGCTCCAACCACAGAGCCAAGCCGAGCCCTGATTTCTTATTTGCACCTTGGCAGGTGGAGCGAGAACGGAGGAAGCTGAAGAGGGAGGCCATGCGTGCGGCCCAGGCAGGGTCCCTAGAGATCAGCAAGGCCACGGCTTCTTCACCCACACAGCAGGTTTACTCATTTTCCTCAGCTGCAGCCTTAGAGAGCCCA	aagcttcgacaccgagctcgCCTCTGGAGAAAGGCAGCTCTGCTCCAACCACAGAGCCAAGCCGAGCCCTGATTTCTTATTTGCACCTTGGCAGGTGGAGCGAGAACGGAGGAAGCTGAAGAGGGAGGCCATGCGTGCGGCCCAGGCAGGGTCCCTAGAGATCAGCAAGGCCACGGCTTCTTCACCCACACAGCAGGTTTACTCATTTTCCTCAGCTGCAGCCTTAGAGAGCCCAtgcaggagacgctgcgtctcagtagAAAGCCTGTCTTCAgctttaaggccggtcctagcaatcga	TGAAGACAGGCTTT
ENSG00000126001.16;CEP250;chr20-35509997-35510054-35508034-35508190-35511362-35519280	AAAGCCTGTGCATG	GGCCCCTAAGATTGTGATGAGGTTCTGCAAGGAAACTTGCAGAAACCCCAGAGTGGGAAGGCCTATGCCAACAAGAGTGCTGTTTGTCTTCCTTAG	GATGGGAGAGGACAGAAGAACTCAGATGCCAAGTGTGTGGCTGAACTGCAGAAAGAG	GTATGTTCTGGATTTTCTAAGCCCATATTCCCTCCCTTGCACTCAGGCCCTTTGTGCACCT	GGCCCCTAAGATTGTGATGAGGTTCTGCAAGGAAACTTGCAGAAACCCCAGAGTGGGAAGGCCTATGCCAACAAGAGTGCTGTTTGTCTTCCTTAGGATGGGAGAGGACAGAAGAACTCAGATGCCAAGTGTGTGGCTGAACTGCAGAAAGAGGTATGTTCTGGATTTTCTAAGCCCATATTCCCTCCCTTGCACTCAGGCCCTTTGTGCACCT	aagcttcgacaccgagctcgGGCCCCTAAGATTGTGATGAGGTTCTGCAAGGAAACTTGCAGAAACCCCAGAGTGGGAAGGCCTATGCCAACAAGAGTGCTGTTTGTCTTCCTTAGGATGGGAGAGGACAGAAGAACTCAGATGCCAAGTGTGTGGCTGAACTGCAGAAAGAGGTATGTTCTGGATTTTCTAAGCCCATATTCCCTCCCTTGCACTCAGGCCCTTTGTGCACCTtgcaggagacgctgcgtctcagtagAAAGCCTGTGCATGgctttaaggccggtcctagcaatcga	CATGCACAGGCTTT
ENSG00000100991.12;TRPC4AP;chr20-35005694-35005803-35004457-35004570-35006434-35006575	AAAGCCTGTGGTAC	CTATCCCCCCGGGCCATGGCCATACCTGGCCAGCAGCCCACTGCCTGCTGTGAGCTTGGTTTCTGTATAG	TTCCAGGTATTCCTGAAGCAGATCAACAGCTCCCTGGTGGACTCCAACATGCTGGTGCGCTGTGTCACTCTGTCCCTGGACCGATTTGAAAACCAGGTGGATATGAAAG	GTACATGAAAGGCAGGCTGTCAAGGCAAGTCATGC	CTATCCCCCCGGGCCATGGCCATACCTGGCCAGCAGCCCACTGCCTGCTGTGAGCTTGGTTTCTGTATAGTTCCAGGTATTCCTGAAGCAGATCAACAGCTCCCTGGTGGACTCCAACATGCTGGTGCGCTGTGTCACTCTGTCCCTGGACCGATTTGAAAACCAGGTGGATATGAAAGGTACATGAAAGGCAGGCTGTCAAGGCAAGTCATGC	aagcttcgacaccgagctcgCTATCCCCCCGGGCCATGGCCATACCTGGCCAGCAGCCCACTGCCTGCTGTGAGCTTGGTTTCTGTATAGTTCCAGGTATTCCTGAAGCAGATCAACAGCTCCCTGGTGGACTCCAACATGCTGGTGCGCTGTGTCACTCTGTCCCTGGACCGATTTGAAAACCAGGTGGATATGAAAGGTACATGAAAGGCAGGCTGTCAAGGCAAGTCATGCtgcaggagacgctgcgtctcagtagAAAGCCTGTGGTACgctttaaggccggtcctagcaatcga	GTACCACAGGCTTT
ENSG00000101460.13;MAP1LC3A;chr20-34559207-34559263-34546853-34546916-34559346-34559453	AAAGCCTGTTACCT	CTGGAGCTGGGGCGTGGCCGGGGGCCGCCCCTCCGGGACAGGCGGGGCGGACCTGGGCCGGCCCGACCCGGCCTCACGGTCTGGCCGCTGTCCGCAG	CCGACCGCTGTAAGGAGGTACAGCAGATCCGCGACCAGCACCCCAGCAAAATCCCG	GTGAGTCCCGCACCCCCAGCCCTGCCCCGCCCCCGCCTCGCGCGTTCCCGACACGACCCCCT	CTGGAGCTGGGGCGTGGCCGGGGGCCGCCCCTCCGGGACAGGCGGGGCGGACCTGGGCCGGCCCGACCCGGCCTCACGGTCTGGCCGCTGTCCGCAGCCGACCGCTGTAAGGAGGTACAGCAGATCCGCGACCAGCACCCCAGCAAAATCCCGGTGAGTCCCGCACCCCCAGCCCTGCCCCGCCCCCGCCTCGCGCGTTCCCGACACGACCCCCT	aagcttcgacaccgagctcgCTGGAGCTGGGGCGTGGCCGGGGGCCGCCCCTCCGGGACAGGCGGGGCGGACCTGGGCCGGCCCGACCCGGCCTCACGGTCTGGCCGCTGTCCGCAGCCGACCGCTGTAAGGAGGTACAGCAGATCCGCGACCAGCACCCCAGCAAAATCCCGGTGAGTCCCGCACCCCCAGCCCTGCCCCGCCCCCGCCTCGCGCGTTCCCGACACGACCCCCTtgcaggagacgctgcgtctcagtagAAAGCCTGTTACCTgctttaaggccggtcctagcaatcga	AGGTAACAGGCTTT
ENSG00000078747.16;ITCH;chr20-34393769-34393881-34369393-34369470-34408650-34408792	AAAGCCTGTTCTCA	CTTCAGTAATAAATAGCCAGGTTAGCACTATTTATATATGTTTTTAATGGGAATTTTTGATGTTTACAG	TGTCTCCTTTGCCATGTTCAGGTTTTCCAACCTATTGGTGGTATGTCTGACAGTGGATCACAACTTGGTTCAATGGGTAGCCTCACCATGAAATCACAGCTTCAGATCACTG	GTAAGTTTTAGAAACATCGGCTGCTTTACTTTAT	CTTCAGTAATAAATAGCCAGGTTAGCACTATTTATATATGTTTTTAATGGGAATTTTTGATGTTTACAGTGTCTCCTTTGCCATGTTCAGGTTTTCCAACCTATTGGTGGTATGTCTGACAGTGGATCACAACTTGGTTCAATGGGTAGCCTCACCATGAAATCACAGCTTCAGATCACTGGTAAGTTTTAGAAACATCGGCTGCTTTACTTTAT	aagcttcgacaccgagctcgCTTCAGTAATAAATAGCCAGGTTAGCACTATTTATATATGTTTTTAATGGGAATTTTTGATGTTTACAGTGTCTCCTTTGCCATGTTCAGGTTTTCCAACCTATTGGTGGTATGTCTGACAGTGGATCACAACTTGGTTCAATGGGTAGCCTCACCATGAAATCACAGCTTCAGATCACTGGTAAGTTTTAGAAACATCGGCTGCTTTACTTTATtgcaggagacgctgcgtctcagtagAAAGCCTGTTCTCAgctttaaggccggtcctagcaatcga	TGAGAACAGGCTTT
ENSG00000078747.16;ITCH;chr20-34393790-34393881-34369393-34369470-34408650-34408792	AAAGCCTGTTTCGT	AATAGCCAGGTTAGCACTATTTATATATGTTTTTAATGGGAATTTTTGATGTTTACAGTGTCTCCTTTGCCATGTTCAG	GTTTTCCAACCTATTGGTGGTATGTCTGACAGTGGATCACAACTTGGTTCAATGGGTAGCCTCACCATGAAATCACAGCTTCAGATCACTG	GTAAGTTTTAGAAACATCGGCTGCTTTACTTTATTTTTCCCCGT	AATAGCCAGGTTAGCACTATTTATATATGTTTTTAATGGGAATTTTTGATGTTTACAGTGTCTCCTTTGCCATGTTCAGGTTTTCCAACCTATTGGTGGTATGTCTGACAGTGGATCACAACTTGGTTCAATGGGTAGCCTCACCATGAAATCACAGCTTCAGATCACTGGTAAGTTTTAGAAACATCGGCTGCTTTACTTTATTTTTCCCCGT	aagcttcgacaccgagctcgAATAGCCAGGTTAGCACTATTTATATATGTTTTTAATGGGAATTTTTGATGTTTACAGTGTCTCCTTTGCCATGTTCAGGTTTTCCAACCTATTGGTGGTATGTCTGACAGTGGATCACAACTTGGTTCAATGGGTAGCCTCACCATGAAATCACAGCTTCAGATCACTGGTAAGTTTTAGAAACATCGGCTGCTTTACTTTATTTTTCCCCGTtgcaggagacgctgcgtctcagtagAAAGCCTGTTTCGTgctttaaggccggtcctagcaatcga	ACGAAACAGGCTTT
ENSG00000078747.16;ITCH;chr20-34424479-34424525-34413741-34413879-34438473-34438501	AAAGGCCTAACCTG	AGATTTAATAAAAGGCTTTGCTTACATGGCATGTTTAGAAAAGAAAAAACATGAAAACTACTCTCTTGAAACTCATTTTCTGTTTAAACTTTGATGTTAAAG	GTGCTTCTCAGAATGATGATGGCTCCAGATCCAAGGATGAAACAAG	GTAAGCATTCACTGATTGCTTACCACAGAATGCGGAGAGATAGATTTCCTAAATATTCATTTTAGTG	AGATTTAATAAAAGGCTTTGCTTACATGGCATGTTTAGAAAAGAAAAAACATGAAAACTACTCTCTTGAAACTCATTTTCTGTTTAAACTTTGATGTTAAAGGTGCTTCTCAGAATGATGATGGCTCCAGATCCAAGGATGAAACAAGGTAAGCATTCACTGATTGCTTACCACAGAATGCGGAGAGATAGATTTCCTAAATATTCATTTTAGTG	aagcttcgacaccgagctcgAGATTTAATAAAAGGCTTTGCTTACATGGCATGTTTAGAAAAGAAAAAACATGAAAACTACTCTCTTGAAACTCATTTTCTGTTTAAACTTTGATGTTAAAGGTGCTTCTCAGAATGATGATGGCTCCAGATCCAAGGATGAAACAAGGTAAGCATTCACTGATTGCTTACCACAGAATGCGGAGAGATAGATTTCCTAAATATTCATTTTAGTGtgcaggagacgctgcgtctcagtagAAAGGCCTAACCTGgctttaaggccggtcctagcaatcga	CAGGTTAGGCCTTT
ENSG00000078747.16;ITCH;chr20-34457389-34457474-34449410-34449480-34462092-34462221	AAAGGCCTAAGTGA	CAAATAATTTTATTTTACCTTGAGCAAGAAGACTATGCCAATGCTAATGCTTTGCTTTCCCCTGCCCCTGCCCTTCCCAAAG	AGAAGAGAACAGACAGCAATGGCAGAGTATATTTCGTCAACCACAACACACGAATTACACAATGGGAAGACCCCAGAAGTCAAGG	GTAAGAATAGTTACTTGTGTATATTTAATCTCTTAAAGATTATACCT	CAAATAATTTTATTTTACCTTGAGCAAGAAGACTATGCCAATGCTAATGCTTTGCTTTCCCCTGCCCCTGCCCTTCCCAAAGAGAAGAGAACAGACAGCAATGGCAGAGTATATTTCGTCAACCACAACACACGAATTACACAATGGGAAGACCCCAGAAGTCAAGGGTAAGAATAGTTACTTGTGTATATTTAATCTCTTAAAGATTATACCT	aagcttcgacaccgagctcgCAAATAATTTTATTTTACCTTGAGCAAGAAGACTATGCCAATGCTAATGCTTTGCTTTCCCCTGCCCCTGCCCTTCCCAAAGAGAAGAGAACAGACAGCAATGGCAGAGTATATTTCGTCAACCACAACACACGAATTACACAATGGGAAGACCCCAGAAGTCAAGGGTAAGAATAGTTACTTGTGTATATTTAATCTCTTAAAGATTATACCTtgcaggagacgctgcgtctcagtagAAAGGCCTAAGTGAgctttaaggccggtcctagcaatcga	TCACTTAGGCCTTT
ENSG00000101391.21;CDK5RAP1;chr20-33374114-33374212-33370498-33370629-33385649-33385770	AAAGGCCTACCCTC	TAGTAAGAGCGGTATTGCTTTCTGTAAGGTTCTTTGGTGAGATTGTGATTACCTATAATGTGTTCTGTTTCATCAG	GTTCTGCAGCTGATTCATGAGAGAGATAACATCTGTAAACAGATCCACCTGCCAGCCCAGAGTGGAAGCAGCCGTGTGTTGGAGGCCATGCGGAGGGG	GTCAGGCTTGCTTGGAGAGGGGGCATCCCTCACTTTTCCAT	TAGTAAGAGCGGTATTGCTTTCTGTAAGGTTCTTTGGTGAGATTGTGATTACCTATAATGTGTTCTGTTTCATCAGGTTCTGCAGCTGATTCATGAGAGAGATAACATCTGTAAACAGATCCACCTGCCAGCCCAGAGTGGAAGCAGCCGTGTGTTGGAGGCCATGCGGAGGGGGTCAGGCTTGCTTGGAGAGGGGGCATCCCTCACTTTTCCAT	aagcttcgacaccgagctcgTAGTAAGAGCGGTATTGCTTTCTGTAAGGTTCTTTGGTGAGATTGTGATTACCTATAATGTGTTCTGTTTCATCAGGTTCTGCAGCTGATTCATGAGAGAGATAACATCTGTAAACAGATCCACCTGCCAGCCCAGAGTGGAAGCAGCCGTGTGTTGGAGGCCATGCGGAGGGGGTCAGGCTTGCTTGGAGAGGGGGCATCCCTCACTTTTCCATtgcaggagacgctgcgtctcagtagAAAGGCCTACCCTCgctttaaggccggtcctagcaatcga	GAGGGTAGGCCTTT
ENSG00000101391.21;CDK5RAP1;chr20-33394031-33394066-33374114-33374212-33401427-33401479	AAAGGCCTACGTTG	AAAAAAAAAGGAAAAAAAAATAATAAAGAGCTGTAGGGCAGGAATTGTACAAGGCTAATATCCAAGATATTATGTAATTTTCCTTGTTTTCCTTTCTTTCCATTCAG	GCAGATGTGATTCTCCTTGTCACATGCTCTATCAG	GTGCGAATTTGTTCTTTTCCTAGGAGTGAATGTATTTTATGTAATAATGCCAGAGCTAACAGTGCCTGGCCT	AAAAAAAAAGGAAAAAAAAATAATAAAGAGCTGTAGGGCAGGAATTGTACAAGGCTAATATCCAAGATATTATGTAATTTTCCTTGTTTTCCTTTCTTTCCATTCAGGCAGATGTGATTCTCCTTGTCACATGCTCTATCAGGTGCGAATTTGTTCTTTTCCTAGGAGTGAATGTATTTTATGTAATAATGCCAGAGCTAACAGTGCCTGGCCT	aagcttcgacaccgagctcgAAAAAAAAAGGAAAAAAAAATAATAAAGAGCTGTAGGGCAGGAATTGTACAAGGCTAATATCCAAGATATTATGTAATTTTCCTTGTTTTCCTTTCTTTCCATTCAGGCAGATGTGATTCTCCTTGTCACATGCTCTATCAGGTGCGAATTTGTTCTTTTCCTAGGAGTGAATGTATTTTATGTAATAATGCCAGAGCTAACAGTGCCTGGCCTtgcaggagacgctgcgtctcagtagAAAGGCCTACGTTGgctttaaggccggtcctagcaatcga	CAACGTAGGCCTTT
ENSG00000101337.16;TM9SF4;chr20-32133012-32133126-32109713-32109755-32141496-32141665	AAAGGCCTAGAGTA	TTGATCTGCCTCAGAGGATCTTCTTCACTTCTTCTCCCCAATCCAACCCTGGCCTCTCTTCTGAGCAG	GATTGGTTGCCGTGGTCTTTACTGCTTTTCTCCCTGATGTGTGAAACAAGCGCCTTCTATGTGCCTGGGGTCGCGCCTATCAACTTCCACCAGAACGATCCCGTAGAAATCAAG	GTAAGTGTGTTCCTGGATTTTTGGAGCCTCTGT	TTGATCTGCCTCAGAGGATCTTCTTCACTTCTTCTCCCCAATCCAACCCTGGCCTCTCTTCTGAGCAGGATTGGTTGCCGTGGTCTTTACTGCTTTTCTCCCTGATGTGTGAAACAAGCGCCTTCTATGTGCCTGGGGTCGCGCCTATCAACTTCCACCAGAACGATCCCGTAGAAATCAAGGTAAGTGTGTTCCTGGATTTTTGGAGCCTCTGT	aagcttcgacaccgagctcgTTGATCTGCCTCAGAGGATCTTCTTCACTTCTTCTCCCCAATCCAACCCTGGCCTCTCTTCTGAGCAGGATTGGTTGCCGTGGTCTTTACTGCTTTTCTCCCTGATGTGTGAAACAAGCGCCTTCTATGTGCCTGGGGTCGCGCCTATCAACTTCCACCAGAACGATCCCGTAGAAATCAAGGTAAGTGTGTTCCTGGATTTTTGGAGCCTCTGTtgcaggagacgctgcgtctcagtagAAAGGCCTAGAGTAgctttaaggccggtcctagcaatcga	TACTCTAGGCCTTT
ENSG00000101337.16;TM9SF4;chr20-32136073-32136173-32133012-32133126-32141496-32141665	AAAGGCCTAGGGTG	TACCAAGTGTACTAAAGATGTGTGGGTACCAGGGAGGATTATTGGTCATCTTGGTTTCTGCTGGATTCCCATCAG	GCTGTGAAGCTCACCAGCTCTCGAACCCAGCTACCTTATGAATACTATTCACTGCCCTTCTGCCAGCCCAGCAAGATAACCTACAAGGCAGAGAATCTGG	GTAAGTTCTTCTCCCACACTGCTGTCAACTTGTCCCCAGG	TACCAAGTGTACTAAAGATGTGTGGGTACCAGGGAGGATTATTGGTCATCTTGGTTTCTGCTGGATTCCCATCAGGCTGTGAAGCTCACCAGCTCTCGAACCCAGCTACCTTATGAATACTATTCACTGCCCTTCTGCCAGCCCAGCAAGATAACCTACAAGGCAGAGAATCTGGGTAAGTTCTTCTCCCACACTGCTGTCAACTTGTCCCCAGG	aagcttcgacaccgagctcgTACCAAGTGTACTAAAGATGTGTGGGTACCAGGGAGGATTATTGGTCATCTTGGTTTCTGCTGGATTCCCATCAGGCTGTGAAGCTCACCAGCTCTCGAACCCAGCTACCTTATGAATACTATTCACTGCCCTTCTGCCAGCCCAGCAAGATAACCTACAAGGCAGAGAATCTGGGTAAGTTCTTCTCCCACACTGCTGTCAACTTGTCCCCAGGtgcaggagacgctgcgtctcagtagAAAGGCCTAGGGTGgctttaaggccggtcctagcaatcga	CACCCTAGGCCTTT
ENSG00000101337.16;TM9SF4;chr20-32155102-32155186-32150799-32150875-32157793-32157969	AAAGGCCTATCAGC	GAGCTTCTGGTCTGGGGGCCCCACCGGGACAGGTAGGGGAGGTCCCTGGATGCTGCTCCTCAACCCGGCCCCTCTTGCTCCAG	ACGGCAACTCTGTACCCTGGTGTGGTTTTTGGCATCTGCTTCGTATTGAATTGCTTCATTTGGGGAAAGCACTCATCAGGAGCG	GTAAGTGCCTCCCCTACCCTTCCAGCCCCTCCCCAGCAAGCGAGGACC	GAGCTTCTGGTCTGGGGGCCCCACCGGGACAGGTAGGGGAGGTCCCTGGATGCTGCTCCTCAACCCGGCCCCTCTTGCTCCAGACGGCAACTCTGTACCCTGGTGTGGTTTTTGGCATCTGCTTCGTATTGAATTGCTTCATTTGGGGAAAGCACTCATCAGGAGCGGTAAGTGCCTCCCCTACCCTTCCAGCCCCTCCCCAGCAAGCGAGGACC	aagcttcgacaccgagctcgGAGCTTCTGGTCTGGGGGCCCCACCGGGACAGGTAGGGGAGGTCCCTGGATGCTGCTCCTCAACCCGGCCCCTCTTGCTCCAGACGGCAACTCTGTACCCTGGTGTGGTTTTTGGCATCTGCTTCGTATTGAATTGCTTCATTTGGGGAAAGCACTCATCAGGAGCGGTAAGTGCCTCCCCTACCCTTCCAGCCCCTCCCCAGCAAGCGAGGACCtgcaggagacgctgcgtctcagtagAAAGGCCTATCAGCgctttaaggccggtcctagcaatcga	GCTGATAGGCCTTT
ENSG00000101331.17;CCM2L;chr20-32025855-32025919-32022659-32022795-32028994-32029124	AAAGGCCTATTCTC	TTCAGGCTGAGACTGAGGGTGGGGCCTCAGGGAGCAGGGGATGCTGATCCCTGCTTTGCTGCCTCTGACAGTCCCTCTGTCTGCTGGTCCCAG	GTGAGAGCTGCCACACAGATGGGACGTATGCCTATGATGCCGACTTCAGCTGCTGCAGCTCCTT	GTGAGTACAGCCCCTGTCAGGGACTCCACCCTGCTCCCCTACCCCTGCACAAACAGGG	TTCAGGCTGAGACTGAGGGTGGGGCCTCAGGGAGCAGGGGATGCTGATCCCTGCTTTGCTGCCTCTGACAGTCCCTCTGTCTGCTGGTCCCAGGTGAGAGCTGCCACACAGATGGGACGTATGCCTATGATGCCGACTTCAGCTGCTGCAGCTCCTTGTGAGTACAGCCCCTGTCAGGGACTCCACCCTGCTCCCCTACCCCTGCACAAACAGGG	aagcttcgacaccgagctcgTTCAGGCTGAGACTGAGGGTGGGGCCTCAGGGAGCAGGGGATGCTGATCCCTGCTTTGCTGCCTCTGACAGTCCCTCTGTCTGCTGGTCCCAGGTGAGAGCTGCCACACAGATGGGACGTATGCCTATGATGCCGACTTCAGCTGCTGCAGCTCCTTGTGAGTACAGCCCCTGTCAGGGACTCCACCCTGCTCCCCTACCCCTGCACAAACAGGGtgcaggagacgctgcgtctcagtagAAAGGCCTATTCTCgctttaaggccggtcctagcaatcga	GAGAATAGGCCTTT
ENSG00000131044.17;TTLL9;chr20-31871121-31871195-31870710-31870953-31887195-31887239	AAAGGCCTCACTTT	CACCCTCCTGTTCACTCATTCACTCGTCCATCTTCCCATCCATTCATCCATCCTCTCACTCCTTCCTTCCATCCATTTCGGCCCCTAG	GAGGGATGGTGCCATCCAGGGAAGCTCTGCTGGGACCAGGCACAACTGCCATTAGGTGCCCCAAGAAATTACAG	GTGAATGTTGGGAGAGGGGTTTGAGGGAGGGTTCCAGTCTGAAGGAGACTACA	CACCCTCCTGTTCACTCATTCACTCGTCCATCTTCCCATCCATTCATCCATCCTCTCACTCCTTCCTTCCATCCATTTCGGCCCCTAGGAGGGATGGTGCCATCCAGGGAAGCTCTGCTGGGACCAGGCACAACTGCCATTAGGTGCCCCAAGAAATTACAGGTGAATGTTGGGAGAGGGGTTTGAGGGAGGGTTCCAGTCTGAAGGAGACTACA	aagcttcgacaccgagctcgCACCCTCCTGTTCACTCATTCACTCGTCCATCTTCCCATCCATTCATCCATCCTCTCACTCCTTCCTTCCATCCATTTCGGCCCCTAGGAGGGATGGTGCCATCCAGGGAAGCTCTGCTGGGACCAGGCACAACTGCCATTAGGTGCCCCAAGAAATTACAGGTGAATGTTGGGAGAGGGGTTTGAGGGAGGGTTCCAGTCTGAAGGAGACTACAtgcaggagacgctgcgtctcagtagAAAGGCCTCACTTTgctttaaggccggtcctagcaatcga	AAAGTGAGGCCTTT
ENSG00000131044.17;TTLL9;chr20-31884020-31884102-31871121-31871195-31887195-31887239	AAAGGCCTCATTGG	CACCAGTGCAATAAAGCAAGAAAAAGAAATAAAAAGCATAAATATTGAAAAGAAAGAAGTAAGTAAGTCTGCCTTTATTCACAG	ATGACATCATTGTATCCAGAGAAAACTCAAAGGATTTACAAACTACCAGAACTAATCATTCAGCAAGGGCATCAAATACAAG	GTCAATATACAAAATCAGTTATACTTCTATATATGTATCAGTTTCCAAT	CACCAGTGCAATAAAGCAAGAAAAAGAAATAAAAAGCATAAATATTGAAAAGAAAGAAGTAAGTAAGTCTGCCTTTATTCACAGATGACATCATTGTATCCAGAGAAAACTCAAAGGATTTACAAACTACCAGAACTAATCATTCAGCAAGGGCATCAAATACAAGGTCAATATACAAAATCAGTTATACTTCTATATATGTATCAGTTTCCAAT	aagcttcgacaccgagctcgCACCAGTGCAATAAAGCAAGAAAAAGAAATAAAAAGCATAAATATTGAAAAGAAAGAAGTAAGTAAGTCTGCCTTTATTCACAGATGACATCATTGTATCCAGAGAAAACTCAAAGGATTTACAAACTACCAGAACTAATCATTCAGCAAGGGCATCAAATACAAGGTCAATATACAAAATCAGTTATACTTCTATATATGTATCAGTTTCCAATtgcaggagacgctgcgtctcagtagAAAGGCCTCATTGGgctttaaggccggtcctagcaatcga	CCAATGAGGCCTTT
ENSG00000131044.17;TTLL9;chr20-31919863-31919932-31909736-31909922-31922962-31923053	AAAGGCCTCCCTCA	CAGATATGCTGGGGAGAGCCCCCAGCCACGGGGGCCAACAAGGAACCACGCAGAGCTAAGAGCTGGCTTTCTGCCCCCATCCCACCCCAG	GTAGCCCGGTCTCAAGGGAAAGGCATCTTCCTCTTCCGTAGGCTGAAGGACATCGTGGACTGGAGGAAG	GTGAGCCTGCCTCTTCCCCCTTCCTCCCTGAACCCTCCTCTGACCTTGCCAGCAG	CAGATATGCTGGGGAGAGCCCCCAGCCACGGGGGCCAACAAGGAACCACGCAGAGCTAAGAGCTGGCTTTCTGCCCCCATCCCACCCCAGGTAGCCCGGTCTCAAGGGAAAGGCATCTTCCTCTTCCGTAGGCTGAAGGACATCGTGGACTGGAGGAAGGTGAGCCTGCCTCTTCCCCCTTCCTCCCTGAACCCTCCTCTGACCTTGCCAGCAG	aagcttcgacaccgagctcgCAGATATGCTGGGGAGAGCCCCCAGCCACGGGGGCCAACAAGGAACCACGCAGAGCTAAGAGCTGGCTTTCTGCCCCCATCCCACCCCAGGTAGCCCGGTCTCAAGGGAAAGGCATCTTCCTCTTCCGTAGGCTGAAGGACATCGTGGACTGGAGGAAGGTGAGCCTGCCTCTTCCCCCTTCCTCCCTGAACCCTCCTCTGACCTTGCCAGCAGtgcaggagacgctgcgtctcagtagAAAGGCCTCCCTCAgctttaaggccggtcctagcaatcga	TGAGGGAGGCCTTT
ENSG00000131044.17;TTLL9;chr20-31925872-31925960-31925008-31925049-31933799-31933858	AAAGGCCTCCTGTC	AGGTGCAAGAGCTAGGCGGTGTGAGAGTGCCTGTATATATTCCCTTTCCCTTCTCTCTCTCTCTTCCCACCTCTGCCTTAG	TACATCCCGCTGCGGGCCTGGCTCTACCGGGATGGCTTTGCCCGATTCTCCAACACCCGCTTCACACTGAACAGCATTGATGACCAGT	GTATCCTGGGATCCTGGCTAACCACCCCCGACACACCTACCCCTTC	AGGTGCAAGAGCTAGGCGGTGTGAGAGTGCCTGTATATATTCCCTTTCCCTTCTCTCTCTCTCTTCCCACCTCTGCCTTAGTACATCCCGCTGCGGGCCTGGCTCTACCGGGATGGCTTTGCCCGATTCTCCAACACCCGCTTCACACTGAACAGCATTGATGACCAGTGTATCCTGGGATCCTGGCTAACCACCCCCGACACACCTACCCCTTC	aagcttcgacaccgagctcgAGGTGCAAGAGCTAGGCGGTGTGAGAGTGCCTGTATATATTCCCTTTCCCTTCTCTCTCTCTCTTCCCACCTCTGCCTTAGTACATCCCGCTGCGGGCCTGGCTCTACCGGGATGGCTTTGCCCGATTCTCCAACACCCGCTTCACACTGAACAGCATTGATGACCAGTGTATCCTGGGATCCTGGCTAACCACCCCCGACACACCTACCCCTTCtgcaggagacgctgcgtctcagtagAAAGGCCTCCTGTCgctttaaggccggtcctagcaatcga	GACAGGAGGCCTTT
ENSG00000149599.16;DUSP15;chr20-31869563-31869597-31867070-31867153-31870316-31870501	AAAGGCCTCGCCTT	GTCCATACCCTTCATGGGACAGAGAGGGGCTGTGGGCCCCCCAGCTGCCCTGGGGGTGGAAGGGGGTGCAGCCCCTGCCCCACTGACCCTTGCCTGTCCTTCCTCTAG	GTACTTCCTGGACTCTACCTCGGAAACTTCATTG	GTGAGCACTGCCCACTCTGTCCCGAGGCCATGGCACTCTGCCTGTCTCAGGCCTGTGTCCACCATTCATGCCC	GTCCATACCCTTCATGGGACAGAGAGGGGCTGTGGGCCCCCCAGCTGCCCTGGGGGTGGAAGGGGGTGCAGCCCCTGCCCCACTGACCCTTGCCTGTCCTTCCTCTAGGTACTTCCTGGACTCTACCTCGGAAACTTCATTGGTGAGCACTGCCCACTCTGTCCCGAGGCCATGGCACTCTGCCTGTCTCAGGCCTGTGTCCACCATTCATGCCC	aagcttcgacaccgagctcgGTCCATACCCTTCATGGGACAGAGAGGGGCTGTGGGCCCCCCAGCTGCCCTGGGGGTGGAAGGGGGTGCAGCCCCTGCCCCACTGACCCTTGCCTGTCCTTCCTCTAGGTACTTCCTGGACTCTACCTCGGAAACTTCATTGGTGAGCACTGCCCACTCTGTCCCGAGGCCATGGCACTCTGCCTGTCTCAGGCCTGTGTCCACCATTCATGCCCtgcaggagacgctgcgtctcagtagAAAGGCCTCGCCTTgctttaaggccggtcctagcaatcga	AAGGCGAGGCCTTT
ENSG00000125804.14;FAM182A;chr20-26073769-26073869-26068916-26069204-26081163-26081390	AAAGGCCTCTACCC	ATGTTGCCTGGCACATAGTAACTACTGTATTATACTGGGTTCATAAATAGCACTCCCCCTTTTCCCTTCCCACAG	AGTGCAGTGAATAGAAGACACTTCTCTGCACCCCAAAAGCTCCATGCTGATTGTGAGAAGGAAATGCTGGATGGAGGGGTTCCTGGAACTACTGTGAGGG	GTGAGCTTTCTCCAGATGTCTAGAAATGAGGCAGGGACCC	ATGTTGCCTGGCACATAGTAACTACTGTATTATACTGGGTTCATAAATAGCACTCCCCCTTTTCCCTTCCCACAGAGTGCAGTGAATAGAAGACACTTCTCTGCACCCCAAAAGCTCCATGCTGATTGTGAGAAGGAAATGCTGGATGGAGGGGTTCCTGGAACTACTGTGAGGGGTGAGCTTTCTCCAGATGTCTAGAAATGAGGCAGGGACCC	aagcttcgacaccgagctcgATGTTGCCTGGCACATAGTAACTACTGTATTATACTGGGTTCATAAATAGCACTCCCCCTTTTCCCTTCCCACAGAGTGCAGTGAATAGAAGACACTTCTCTGCACCCCAAAAGCTCCATGCTGATTGTGAGAAGGAAATGCTGGATGGAGGGGTTCCTGGAACTACTGTGAGGGGTGAGCTTTCTCCAGATGTCTAGAAATGAGGCAGGGACCCtgcaggagacgctgcgtctcagtagAAAGGCCTCTACCCgctttaaggccggtcctagcaatcga	GGGTAGAGGCCTTT
ENSG00000101003.10;GINS1;chr20-25413789-25413854-25407672-25407895-25417103-25417202	AAAGGCCTCTCGCT	ATAAATGAAAGATACAGTTCAGTATTGATAGCATATTGCCACAGAATTGGTGGGGAAATCAGTGGATTTCAATATCGGTTTATATGTTCTAG	GAGGATGGACTCAGACAAGTTCTGGAGGAGATGAAAGCTTTGTATGAACAAAACCAGTCTGATGT	GTAAGTTTCATAAGATGATATTCTAAAACAATTCAATAATTAAGATGTTGAAATTGG	ATAAATGAAAGATACAGTTCAGTATTGATAGCATATTGCCACAGAATTGGTGGGGAAATCAGTGGATTTCAATATCGGTTTATATGTTCTAGGAGGATGGACTCAGACAAGTTCTGGAGGAGATGAAAGCTTTGTATGAACAAAACCAGTCTGATGTGTAAGTTTCATAAGATGATATTCTAAAACAATTCAATAATTAAGATGTTGAAATTGG	aagcttcgacaccgagctcgATAAATGAAAGATACAGTTCAGTATTGATAGCATATTGCCACAGAATTGGTGGGGAAATCAGTGGATTTCAATATCGGTTTATATGTTCTAGGAGGATGGACTCAGACAAGTTCTGGAGGAGATGAAAGCTTTGTATGAACAAAACCAGTCTGATGTGTAAGTTTCATAAGATGATATTCTAAAACAATTCAATAATTAAGATGTTGAAATTGGtgcaggagacgctgcgtctcagtagAAAGGCCTCTCGCTgctttaaggccggtcctagcaatcga	AGCGAGAGGCCTTT
ENSG00000101003.10;GINS1;chr20-25425210-25425327-25407672-25407895-25441701-25441776	AAAGGCCTCTGTGA	TGGATGATATTCAGTGTGTGCAAGTTTTCTTAGAATTTTGTCAAATGATCATCTCTATGTTTGCAG	ATGGAGTGGTTTAATAATTATAAAAGATCTCTTGCTACTTATATGAGGTCACTGGGAGGAGATGAAGGTTTGGACATTACACAGGATATGAAACCACCAAAAAGCCTATATATTGAA	GTATGTATATCTTTTTAAAATGCATTTTTCT	TGGATGATATTCAGTGTGTGCAAGTTTTCTTAGAATTTTGTCAAATGATCATCTCTATGTTTGCAGATGGAGTGGTTTAATAATTATAAAAGATCTCTTGCTACTTATATGAGGTCACTGGGAGGAGATGAAGGTTTGGACATTACACAGGATATGAAACCACCAAAAAGCCTATATATTGAAGTATGTATATCTTTTTAAAATGCATTTTTCT	aagcttcgacaccgagctcgTGGATGATATTCAGTGTGTGCAAGTTTTCTTAGAATTTTGTCAAATGATCATCTCTATGTTTGCAGATGGAGTGGTTTAATAATTATAAAAGATCTCTTGCTACTTATATGAGGTCACTGGGAGGAGATGAAGGTTTGGACATTACACAGGATATGAAACCACCAAAAAGCCTATATATTGAAGTATGTATATCTTTTTAAAATGCATTTTTCTtgcaggagacgctgcgtctcagtagAAAGGCCTCTGTGAgctttaaggccggtcctagcaatcga	TCACAGAGGCCTTT
ENSG00000223546.7;LINC00630;chrX-102816991-102817082-102770351-102770420-102826968-102827136	AAAGGCCTGAAAGT	ACTTTGTACTAGACAACTTGGCTGTTGATGTAGATAATTCGTTGGACCCCCAAGACGAATGAGTTCTCTTTCCTTTTAG	GAACTCAGAGTGGTTTTCCAGATGGGAATCACATTGCTCTCTGTCCCTGAGATCTTGCTGGAGACAGGGCTACTCAGTCCCTCTTTGCCAG	GTGAGTATAGATGCAGTGTGGTGACTTACTCAAGGGCACCTAGA	ACTTTGTACTAGACAACTTGGCTGTTGATGTAGATAATTCGTTGGACCCCCAAGACGAATGAGTTCTCTTTCCTTTTAGGAACTCAGAGTGGTTTTCCAGATGGGAATCACATTGCTCTCTGTCCCTGAGATCTTGCTGGAGACAGGGCTACTCAGTCCCTCTTTGCCAGGTGAGTATAGATGCAGTGTGGTGACTTACTCAAGGGCACCTAGA	aagcttcgacaccgagctcgACTTTGTACTAGACAACTTGGCTGTTGATGTAGATAATTCGTTGGACCCCCAAGACGAATGAGTTCTCTTTCCTTTTAGGAACTCAGAGTGGTTTTCCAGATGGGAATCACATTGCTCTCTGTCCCTGAGATCTTGCTGGAGACAGGGCTACTCAGTCCCTCTTTGCCAGGTGAGTATAGATGCAGTGTGGTGACTTACTCAAGGGCACCTAGAtgcaggagacgctgcgtctcagtagAAAGGCCTGAAAGTgctttaaggccggtcctagcaatcga	ACTTTCAGGCCTTT
ENSG00000125814.17;NAPB;chr20-23394921-23394999-23390208-23390264-23397071-23397188	AAAGGCCTGAGACG	GAGTTCTATCTTTCTTTTTTATGTTCCCAAACTGGCATTCAGATAGGTAAAATCGGTGTGTGACTGTTTCTTGTTTTTTCCCCTAG	GGAAGGTTTACAATTGCAGCCAAGCACCACATTACTATTGCAGAGATCTATGAGACTGAACTTGTAGACATTGAGAAG	GTAAGCAGTGGGCACACTTCCTCAGATGTGAAGCAGGCAGATAAGCTGACT	GAGTTCTATCTTTCTTTTTTATGTTCCCAAACTGGCATTCAGATAGGTAAAATCGGTGTGTGACTGTTTCTTGTTTTTTCCCCTAGGGAAGGTTTACAATTGCAGCCAAGCACCACATTACTATTGCAGAGATCTATGAGACTGAACTTGTAGACATTGAGAAGGTAAGCAGTGGGCACACTTCCTCAGATGTGAAGCAGGCAGATAAGCTGACT	aagcttcgacaccgagctcgGAGTTCTATCTTTCTTTTTTATGTTCCCAAACTGGCATTCAGATAGGTAAAATCGGTGTGTGACTGTTTCTTGTTTTTTCCCCTAGGGAAGGTTTACAATTGCAGCCAAGCACCACATTACTATTGCAGAGATCTATGAGACTGAACTTGTAGACATTGAGAAGGTAAGCAGTGGGCACACTTCCTCAGATGTGAAGCAGGCAGATAAGCTGACTtgcaggagacgctgcgtctcagtagAAAGGCCTGAGACGgctttaaggccggtcctagcaatcga	CGTCTCAGGCCTTT
ENSG00000125814.17;NAPB;chr20-23397071-23397188-23394921-23394999-23402992-23403072	AAAGGCCTGCAGAG	GCTTACAGCATGGGCTGCTCTGGGGGGGACTTGTTCCTCTGTGTTTAATTGTAGTGTCTTCTTCAG	CTGCAGGAAACGCATTTTGTCAGGCAGCCAAGCTCCACATGCAGCTTCAGAGCAAACATGACTCTGCTACCAGCTTTGTGGATGCTGGAAATGCTTACAAAAAGGCAGATCCCCAAG	GTAAGACAGCCAGGCATGTAGCATGCTATCT	GCTTACAGCATGGGCTGCTCTGGGGGGGACTTGTTCCTCTGTGTTTAATTGTAGTGTCTTCTTCAGCTGCAGGAAACGCATTTTGTCAGGCAGCCAAGCTCCACATGCAGCTTCAGAGCAAACATGACTCTGCTACCAGCTTTGTGGATGCTGGAAATGCTTACAAAAAGGCAGATCCCCAAGGTAAGACAGCCAGGCATGTAGCATGCTATCT	aagcttcgacaccgagctcgGCTTACAGCATGGGCTGCTCTGGGGGGGACTTGTTCCTCTGTGTTTAATTGTAGTGTCTTCTTCAGCTGCAGGAAACGCATTTTGTCAGGCAGCCAAGCTCCACATGCAGCTTCAGAGCAAACATGACTCTGCTACCAGCTTTGTGGATGCTGGAAATGCTTACAAAAAGGCAGATCCCCAAGGTAAGACAGCCAGGCATGTAGCATGCTATCTtgcaggagacgctgcgtctcagtagAAAGGCCTGCAGAGgctttaaggccggtcctagcaatcga	CTCTGCAGGCCTTT
ENSG00000233746.2;LINC00656;chr20-23128628-23128729-23125067-23126538-23128964-23129165	AAAGGCCTGCTAAC	GACAGGGACCACCAGCCTCACAGTGGTGGGTGGCAACACCTGGTCATTTTCTGTCATTCTCCTGTCATGATCAG	CTCACTGAGAGGCGATGGAGCACTGAGTGCCAGCATCTTCCAGCACCAGAGGAGCTGACTCTGAATAGACAGCTCGGCAGCGGCCTCAGCACAGAGCAGGG	GTAAGGGTGGGGCCCACCTGCACTTCCTGGCCGCCTGTT	GACAGGGACCACCAGCCTCACAGTGGTGGGTGGCAACACCTGGTCATTTTCTGTCATTCTCCTGTCATGATCAGCTCACTGAGAGGCGATGGAGCACTGAGTGCCAGCATCTTCCAGCACCAGAGGAGCTGACTCTGAATAGACAGCTCGGCAGCGGCCTCAGCACAGAGCAGGGGTAAGGGTGGGGCCCACCTGCACTTCCTGGCCGCCTGTT	aagcttcgacaccgagctcgGACAGGGACCACCAGCCTCACAGTGGTGGGTGGCAACACCTGGTCATTTTCTGTCATTCTCCTGTCATGATCAGCTCACTGAGAGGCGATGGAGCACTGAGTGCCAGCATCTTCCAGCACCAGAGGAGCTGACTCTGAATAGACAGCTCGGCAGCGGCCTCAGCACAGAGCAGGGGTAAGGGTGGGGCCCACCTGCACTTCCTGGCCGCCTGTTtgcaggagacgctgcgtctcagtagAAAGGCCTGCTAACgctttaaggccggtcctagcaatcga	GTTAGCAGGCCTTT
ENSG00000088930.8;XRN2;chr20-21328558-21328670-21326489-21326601-21330480-21330539	AAAGGCCTGGAGCA	TCAAAATAAGGTACAGATTTATTTGTGAATATTTTGATGAGTGTTATGGAATATGAAATACATTTTCAG	GCACCACGTGCTAAAATGAACCAGCAGCGTTCAAGGAGGTTCAGGGCATCAAAAGAAGGAATGGAAGCAGCAGTCGAGAAGCAGCGAGTCAGGGAAGAAATATTGGCAAAAG	GTAAAGAATATGCATCTTGAAGTTGGATTTTTTC	TCAAAATAAGGTACAGATTTATTTGTGAATATTTTGATGAGTGTTATGGAATATGAAATACATTTTCAGGCACCACGTGCTAAAATGAACCAGCAGCGTTCAAGGAGGTTCAGGGCATCAAAAGAAGGAATGGAAGCAGCAGTCGAGAAGCAGCGAGTCAGGGAAGAAATATTGGCAAAAGGTAAAGAATATGCATCTTGAAGTTGGATTTTTTC	aagcttcgacaccgagctcgTCAAAATAAGGTACAGATTTATTTGTGAATATTTTGATGAGTGTTATGGAATATGAAATACATTTTCAGGCACCACGTGCTAAAATGAACCAGCAGCGTTCAAGGAGGTTCAGGGCATCAAAAGAAGGAATGGAAGCAGCAGTCGAGAAGCAGCGAGTCAGGGAAGAAATATTGGCAAAAGGTAAAGAATATGCATCTTGAAGTTGGATTTTTTCtgcaggagacgctgcgtctcagtagAAAGGCCTGGAGCAgctttaaggccggtcctagcaatcga	TGCTCCAGGCCTTT
ENSG00000088930.8;XRN2;chr20-21334077-21334185-21333936-21333994-21339043-21339088	AAAGGCCTGGTACT	TTGAATGATTTCAAAACAGAAGTATTTGCTTTTATAAGAAGATCATTTTACATATATTTTATCACTTACAG	GGTTACCTTACAGAAAGTGGTTATGTCAATCTGCAAAGAGTACAGATGATCATGTTAGCAGTTGGTGAAGTTGAGGATAGCATTTTTAAAAAGAGAAAGGATGATGAG	GTAAAGTGTTTCTATTGCAGTAGCTAAAATTGCTCC	TTGAATGATTTCAAAACAGAAGTATTTGCTTTTATAAGAAGATCATTTTACATATATTTTATCACTTACAGGGTTACCTTACAGAAAGTGGTTATGTCAATCTGCAAAGAGTACAGATGATCATGTTAGCAGTTGGTGAAGTTGAGGATAGCATTTTTAAAAAGAGAAAGGATGATGAGGTAAAGTGTTTCTATTGCAGTAGCTAAAATTGCTCC	aagcttcgacaccgagctcgTTGAATGATTTCAAAACAGAAGTATTTGCTTTTATAAGAAGATCATTTTACATATATTTTATCACTTACAGGGTTACCTTACAGAAAGTGGTTATGTCAATCTGCAAAGAGTACAGATGATCATGTTAGCAGTTGGTGAAGTTGAGGATAGCATTTTTAAAAAGAGAAAGGATGATGAGGTAAAGTGTTTCTATTGCAGTAGCTAAAATTGCTCCtgcaggagacgctgcgtctcagtagAAAGGCCTGGTACTgctttaaggccggtcctagcaatcga	AGTACCAGGCCTTT
ENSG00000088930.8;XRN2;chr20-21348340-21348430-21348145-21348253-21349388-21349461	AAAGGCCTGTACCA	TAATTACTTAAAGTCATAAAGTTTATAGAATTCTGGATTAGATAATAATCTTGGGTCTTTAATGTTTTTTCTTTTTTCAG	TTTAAACCACTAGAACAACTTATGGGGGTATTTCCAGCTGCAAGTGGTAATTTTCTACCTCCATCATGGCGGAAGCTCATGAGTGATCCT	GTGAGTCTCAGTATTTTGAGTGTGTGGGTGACAGGATTTTTGTCA	TAATTACTTAAAGTCATAAAGTTTATAGAATTCTGGATTAGATAATAATCTTGGGTCTTTAATGTTTTTTCTTTTTTCAGTTTAAACCACTAGAACAACTTATGGGGGTATTTCCAGCTGCAAGTGGTAATTTTCTACCTCCATCATGGCGGAAGCTCATGAGTGATCCTGTGAGTCTCAGTATTTTGAGTGTGTGGGTGACAGGATTTTTGTCA	aagcttcgacaccgagctcgTAATTACTTAAAGTCATAAAGTTTATAGAATTCTGGATTAGATAATAATCTTGGGTCTTTAATGTTTTTTCTTTTTTCAGTTTAAACCACTAGAACAACTTATGGGGGTATTTCCAGCTGCAAGTGGTAATTTTCTACCTCCATCATGGCGGAAGCTCATGAGTGATCCTGTGAGTCTCAGTATTTTGAGTGTGTGGGTGACAGGATTTTTGTCAtgcaggagacgctgcgtctcagtagAAAGGCCTGTACCAgctttaaggccggtcctagcaatcga	TGGTACAGGCCTTT
ENSG00000232712.6;KIZ-AS1;chr20-21198728-21198804-21197461-21197576-21202313-21202372	AAAGGCCTGTCTTT	GTAAAGGATTATTTTAAGACCGTGGTTTTTATTCTGCAGGATAAAAACTGAAAGAGGGTTTTCTGGCATTGCCCTTTACTGCCTTAG	GTTGAAAAGCTACTGACCAGGAAGGTCATTTCCAGCATTTCCCATAGCTTCAAGATTACTAGTACAGACGCAGAAG	GTAATGTAAAACAAAGCCACTTAATCCGGTGAAGTTTTCTTGTGACAGGGTC	GTAAAGGATTATTTTAAGACCGTGGTTTTTATTCTGCAGGATAAAAACTGAAAGAGGGTTTTCTGGCATTGCCCTTTACTGCCTTAGGTTGAAAAGCTACTGACCAGGAAGGTCATTTCCAGCATTTCCCATAGCTTCAAGATTACTAGTACAGACGCAGAAGGTAATGTAAAACAAAGCCACTTAATCCGGTGAAGTTTTCTTGTGACAGGGTC	aagcttcgacaccgagctcgGTAAAGGATTATTTTAAGACCGTGGTTTTTATTCTGCAGGATAAAAACTGAAAGAGGGTTTTCTGGCATTGCCCTTTACTGCCTTAGGTTGAAAAGCTACTGACCAGGAAGGTCATTTCCAGCATTTCCCATAGCTTCAAGATTACTAGTACAGACGCAGAAGGTAATGTAAAACAAAGCCACTTAATCCGGTGAAGTTTTCTTGTGACAGGGTCtgcaggagacgctgcgtctcagtagAAAGGCCTGTCTTTgctttaaggccggtcctagcaatcga	AAAGACAGGCCTTT
ENSG00000089101.19;CFAP61;chr20-20191341-20191419-20187929-20188056-20196569-20196776	AAAGGCCTGTTGGT	CGTGGTTAAGACCCACTGTTGCCTGCTTACAAAAACATTCATAGCCATATTTTTAAGGGTCTTAAAATATATGCTTATCTTTTCAG	GATGGAACACTGCTGCAGGCATTTGTAGCTGAAGTTGCAGAACAAATAGTTGGTATTGCAGTGATCAGAAATGAAATG	GTAAATTGTGAAGTGGATATAAATTTCTTTGATTGTGCCTTGCTATATCAT	CGTGGTTAAGACCCACTGTTGCCTGCTTACAAAAACATTCATAGCCATATTTTTAAGGGTCTTAAAATATATGCTTATCTTTTCAGGATGGAACACTGCTGCAGGCATTTGTAGCTGAAGTTGCAGAACAAATAGTTGGTATTGCAGTGATCAGAAATGAAATGGTAAATTGTGAAGTGGATATAAATTTCTTTGATTGTGCCTTGCTATATCAT	aagcttcgacaccgagctcgCGTGGTTAAGACCCACTGTTGCCTGCTTACAAAAACATTCATAGCCATATTTTTAAGGGTCTTAAAATATATGCTTATCTTTTCAGGATGGAACACTGCTGCAGGCATTTGTAGCTGAAGTTGCAGAACAAATAGTTGGTATTGCAGTGATCAGAAATGAAATGGTAAATTGTGAAGTGGATATAAATTTCTTTGATTGTGCCTTGCTATATCATtgcaggagacgctgcgtctcagtagAAAGGCCTGTTGGTgctttaaggccggtcctagcaatcga	ACCAACAGGCCTTT
ENSG00000132669.14;RIN2;chr20-19870843-19870915-19799621-19799747-19871081-19872284	AAAGGCCTTACTTC	TTGGAGTGGGTATGATGTTTCTTCTTGATGAGATTCCACATACACACTCTCTGTTGTAATATCCTCTAACTGATGCTGTGTTCTTCTAG	GGCATCACGTCTGGAGGAACACAGCATCTGGCTGCCTTCGTTTGGGATGCTGACTTGGATCACCTGGACAAG	GTGTTGCCTAATTTCTCCACTGTGTAGTTACTATCGGTCCCCTTGCAACTAACA	TTGGAGTGGGTATGATGTTTCTTCTTGATGAGATTCCACATACACACTCTCTGTTGTAATATCCTCTAACTGATGCTGTGTTCTTCTAGGGCATCACGTCTGGAGGAACACAGCATCTGGCTGCCTTCGTTTGGGATGCTGACTTGGATCACCTGGACAAGGTGTTGCCTAATTTCTCCACTGTGTAGTTACTATCGGTCCCCTTGCAACTAACA	aagcttcgacaccgagctcgTTGGAGTGGGTATGATGTTTCTTCTTGATGAGATTCCACATACACACTCTCTGTTGTAATATCCTCTAACTGATGCTGTGTTCTTCTAGGGCATCACGTCTGGAGGAACACAGCATCTGGCTGCCTTCGTTTGGGATGCTGACTTGGATCACCTGGACAAGGTGTTGCCTAATTTCTCCACTGTGTAGTTACTATCGGTCCCCTTGCAACTAACAtgcaggagacgctgcgtctcagtagAAAGGCCTTACTTCgctttaaggccggtcctagcaatcga	GAAGTAAGGCCTTT
ENSG00000132669.14;RIN2;chr20-19964951-19965024-19960699-19960811-19970837-19970929	AAAGGCCTTCACGA	ATGGTCCCACACACATGGTGTTAGGGGCTCTTCCTGTCCCAGAACGTGCTCAGGGAGAATCAGCTGGTTTCTGAAATCTCTTTTCCAG	CCTTTTCCCTGGAAGGCTCAGGAATCAGTTTCGCAGATTTATTCCGGCTCATTGCTTTCTACTGCATCAGCAG	GTAAGGCCTCTTCCTCTCATATGGTTTCAAGGCCCTGTTTGGTGTGTGGGATA	ATGGTCCCACACACATGGTGTTAGGGGCTCTTCCTGTCCCAGAACGTGCTCAGGGAGAATCAGCTGGTTTCTGAAATCTCTTTTCCAGCCTTTTCCCTGGAAGGCTCAGGAATCAGTTTCGCAGATTTATTCCGGCTCATTGCTTTCTACTGCATCAGCAGGTAAGGCCTCTTCCTCTCATATGGTTTCAAGGCCCTGTTTGGTGTGTGGGATA	aagcttcgacaccgagctcgATGGTCCCACACACATGGTGTTAGGGGCTCTTCCTGTCCCAGAACGTGCTCAGGGAGAATCAGCTGGTTTCTGAAATCTCTTTTCCAGCCTTTTCCCTGGAAGGCTCAGGAATCAGTTTCGCAGATTTATTCCGGCTCATTGCTTTCTACTGCATCAGCAGGTAAGGCCTCTTCCTCTCATATGGTTTCAAGGCCCTGTTTGGTGTGTGGGATAtgcaggagacgctgcgtctcagtagAAAGGCCTTCACGAgctttaaggccggtcctagcaatcga	TCGTGAAGGCCTTT
ENSG00000101310.17;SEC23B;chr20-18535652-18535742-18532663-18532744-18542295-18542402	AAAGGCCTTCCTTA	CAGTCAGTACTTTTCATTAGCAATTAACCACAGGGATGGTTTTCTGGTTTTGTTTTTCAAATTCCTCTTCCCACCCCCAG	GAGCTTGGTGTTGGTGGCACGAGTCAGTGGAAAATCTGTGGCCTAGATCCTACATCTACACTTGGCATCTATTTTGAAGTTGTCAATCAG	GTGAGTTGGATTTCTTCACATGTCTTCATGTCTTAGTGTCCTGTT	CAGTCAGTACTTTTCATTAGCAATTAACCACAGGGATGGTTTTCTGGTTTTGTTTTTCAAATTCCTCTTCCCACCCCCAGGAGCTTGGTGTTGGTGGCACGAGTCAGTGGAAAATCTGTGGCCTAGATCCTACATCTACACTTGGCATCTATTTTGAAGTTGTCAATCAGGTGAGTTGGATTTCTTCACATGTCTTCATGTCTTAGTGTCCTGTT	aagcttcgacaccgagctcgCAGTCAGTACTTTTCATTAGCAATTAACCACAGGGATGGTTTTCTGGTTTTGTTTTTCAAATTCCTCTTCCCACCCCCAGGAGCTTGGTGTTGGTGGCACGAGTCAGTGGAAAATCTGTGGCCTAGATCCTACATCTACACTTGGCATCTATTTTGAAGTTGTCAATCAGGTGAGTTGGATTTCTTCACATGTCTTCATGTCTTAGTGTCCTGTTtgcaggagacgctgcgtctcagtagAAAGGCCTTCCTTAgctttaaggccggtcctagcaatcga	TAAGGAAGGCCTTT
ENSG00000101310.17;SEC23B;chr20-18551088-18551175-18548608-18548770-18554234-18554390	AAAGGCCTTCTCGC	TGGGATCAGGGTCGGGTGGAAGTGGTTGCTGTGTGGGGAGCAGGGAAGACCAATGCCATCTTTCTCTCTCTTTTTCTTCAG	CCAGTACTCTTGGATAGCAGCAGCATTCTAGCTGACAGAATTTTGCTGATGGATACTTTCTTTCAAATTGTCATTTATCTTGGTGAG	GTAAGATGATATTATTAATTAATTAATTTCTTTTTGTTTTTAAATT	TGGGATCAGGGTCGGGTGGAAGTGGTTGCTGTGTGGGGAGCAGGGAAGACCAATGCCATCTTTCTCTCTCTTTTTCTTCAGCCAGTACTCTTGGATAGCAGCAGCATTCTAGCTGACAGAATTTTGCTGATGGATACTTTCTTTCAAATTGTCATTTATCTTGGTGAGGTAAGATGATATTATTAATTAATTAATTTCTTTTTGTTTTTAAATT	aagcttcgacaccgagctcgTGGGATCAGGGTCGGGTGGAAGTGGTTGCTGTGTGGGGAGCAGGGAAGACCAATGCCATCTTTCTCTCTCTTTTTCTTCAGCCAGTACTCTTGGATAGCAGCAGCATTCTAGCTGACAGAATTTTGCTGATGGATACTTTCTTTCAAATTGTCATTTATCTTGGTGAGGTAAGATGATATTATTAATTAATTAATTTCTTTTTGTTTTTAAATTtgcaggagacgctgcgtctcagtagAAAGGCCTTCTCGCgctttaaggccggtcctagcaatcga	GCGAGAAGGCCTTT
ENSG00000089091.16;DZANK1;chr20-18452614-18452682-18448983-18449069-18453730-18453827	AAAGGCCTTGATGC	TGCTCAAAGAATAATGTTTTTAATATCATTGTAGACGTCCAGGTAGGTGAAAGAACTGACCCTAAAACTTTGAAAGATCTTCACTTTTCAG	AGAGTCCATTGGAAATCCCAGCTTATGGTGGAGGATCAGGTTCTAGACCACCCACCCGCCAGTCCCAG	GTAACTTCTAAGGACAATCTTTAGGGTATTCAAATACCTCCTATATTTTTAATGCT	TGCTCAAAGAATAATGTTTTTAATATCATTGTAGACGTCCAGGTAGGTGAAAGAACTGACCCTAAAACTTTGAAAGATCTTCACTTTTCAGAGAGTCCATTGGAAATCCCAGCTTATGGTGGAGGATCAGGTTCTAGACCACCCACCCGCCAGTCCCAGGTAACTTCTAAGGACAATCTTTAGGGTATTCAAATACCTCCTATATTTTTAATGCT	aagcttcgacaccgagctcgTGCTCAAAGAATAATGTTTTTAATATCATTGTAGACGTCCAGGTAGGTGAAAGAACTGACCCTAAAACTTTGAAAGATCTTCACTTTTCAGAGAGTCCATTGGAAATCCCAGCTTATGGTGGAGGATCAGGTTCTAGACCACCCACCCGCCAGTCCCAGGTAACTTCTAAGGACAATCTTTAGGGTATTCAAATACCTCCTATATTTTTAATGCTtgcaggagacgctgcgtctcagtagAAAGGCCTTGATGCgctttaaggccggtcctagcaatcga	GCATCAAGGCCTTT
ENSG00000125846.16;ZNF133;chr20-18306297-18306393-18288282-18288604-18315071-18316994	AAAGGCCTTGGAGG	AGGCTGTTTAGCTTTGAATTCTTGAATGGGCTCTTGAGCCCATAACCTAGTTACTTATTTTCTTTTCCTGTGAGCAG	GAATTTCATTTTCTAAACCAGAACTCATCACCCAGCTGGAGCAAGGGAAAGAGACCTGGAGAGAGGAAAAAAAATGTTCACCGGCAACCTGTCCAG	GTGAGTGGGAAAACACTGGACAAATGAGACATGAGCTCAGCA	AGGCTGTTTAGCTTTGAATTCTTGAATGGGCTCTTGAGCCCATAACCTAGTTACTTATTTTCTTTTCCTGTGAGCAGGAATTTCATTTTCTAAACCAGAACTCATCACCCAGCTGGAGCAAGGGAAAGAGACCTGGAGAGAGGAAAAAAAATGTTCACCGGCAACCTGTCCAGGTGAGTGGGAAAACACTGGACAAATGAGACATGAGCTCAGCA	aagcttcgacaccgagctcgAGGCTGTTTAGCTTTGAATTCTTGAATGGGCTCTTGAGCCCATAACCTAGTTACTTATTTTCTTTTCCTGTGAGCAGGAATTTCATTTTCTAAACCAGAACTCATCACCCAGCTGGAGCAAGGGAAAGAGACCTGGAGAGAGGAAAAAAAATGTTCACCGGCAACCTGTCCAGGTGAGTGGGAAAACACTGGACAAATGAGACATGAGCTCAGCAtgcaggagacgctgcgtctcagtagAAAGGCCTTGGAGGgctttaaggccggtcctagcaatcga	CCTCCAAGGCCTTT
ENSG00000149474.14;KAT14;chr20-18183534-18183581-18183122-18183298-18184601-18184792	AAAGGCCTTGTGCA	TATTAAAATACAAATACCTCTTGCTTTCCCAAAATCTAGAAGAAGCCAGCAATAAACAGTGTTTTTGTTTGTTTCTCTTCCCTGTTTGTCTCTGTTTCCAG	AGTAAAAGATTCATCCTGTTTTGCTTCTGCATATGTTTAGATACCAG	GTAATGTCTATCAAAGATACACAGACTGGTAGCTTGGGCGTGTTTGGACACTTTTGTTTTTGGCTT	TATTAAAATACAAATACCTCTTGCTTTCCCAAAATCTAGAAGAAGCCAGCAATAAACAGTGTTTTTGTTTGTTTCTCTTCCCTGTTTGTCTCTGTTTCCAGAGTAAAAGATTCATCCTGTTTTGCTTCTGCATATGTTTAGATACCAGGTAATGTCTATCAAAGATACACAGACTGGTAGCTTGGGCGTGTTTGGACACTTTTGTTTTTGGCTT	aagcttcgacaccgagctcgTATTAAAATACAAATACCTCTTGCTTTCCCAAAATCTAGAAGAAGCCAGCAATAAACAGTGTTTTTGTTTGTTTCTCTTCCCTGTTTGTCTCTGTTTCCAGAGTAAAAGATTCATCCTGTTTTGCTTCTGCATATGTTTAGATACCAGGTAATGTCTATCAAAGATACACAGACTGGTAGCTTGGGCGTGTTTGGACACTTTTGTTTTTGGCTTtgcaggagacgctgcgtctcagtagAAAGGCCTTGTGCAgctttaaggccggtcctagcaatcga	TGCACAAGGCCTTT
ENSG00000089006.17;SNX5;chr20-17944121-17944144-17943109-17943195-17947485-17947621	AAAGGCCTTTCGCC	CTCAAAATTTATTCCTTGAGTTTAGCTGCAGCCTTCTACCCATTCTCTTTCCCACCTTCCCCAGCACCCCACCCTCATCCTCTGATAACCATCATTCTGTTCTCTACTTCTAG	GAGTTCAACTTAAGATTTTACCT	GTAAGTGAGATCATGTAATGTTTGTCTTTCTGTGCCTGGTTTATTTTATTTGGCATAATGTCCTCTAAGATCCATCCA	CTCAAAATTTATTCCTTGAGTTTAGCTGCAGCCTTCTACCCATTCTCTTTCCCACCTTCCCCAGCACCCCACCCTCATCCTCTGATAACCATCATTCTGTTCTCTACTTCTAGGAGTTCAACTTAAGATTTTACCTGTAAGTGAGATCATGTAATGTTTGTCTTTCTGTGCCTGGTTTATTTTATTTGGCATAATGTCCTCTAAGATCCATCCA	aagcttcgacaccgagctcgCTCAAAATTTATTCCTTGAGTTTAGCTGCAGCCTTCTACCCATTCTCTTTCCCACCTTCCCCAGCACCCCACCCTCATCCTCTGATAACCATCATTCTGTTCTCTACTTCTAGGAGTTCAACTTAAGATTTTACCTGTAAGTGAGATCATGTAATGTTTGTCTTTCTGTGCCTGGTTTATTTTATTTGGCATAATGTCCTCTAAGATCCATCCAtgcaggagacgctgcgtctcagtagAAAGGCCTTTCGCCgctttaaggccggtcctagcaatcga	GGCGAAAGGCCTTT
ENSG00000089006.17;SNX5;chr20-17955364-17955475-17953995-17954117-17956932-17956946	AAAGGCCTTTGTCT	TAGCCTAGGAAACCCAGATCACTTATCTAAAAGTCGTGGTTACCAGTTAACTTCTTTCTTTCTTTACAG	ACCACACTGCCCACGTTTCAGAGCCCAGAGTTTTCTGTTACAAGGCAACATGAAGACTTTGTGTGGCTACATGACACTCTTATTGAAACAACAGACTATGCTGGGCTTATT	GTGAGTCTTTTAGAAAATCAAATAAGCTAGTTCT	TAGCCTAGGAAACCCAGATCACTTATCTAAAAGTCGTGGTTACCAGTTAACTTCTTTCTTTCTTTACAGACCACACTGCCCACGTTTCAGAGCCCAGAGTTTTCTGTTACAAGGCAACATGAAGACTTTGTGTGGCTACATGACACTCTTATTGAAACAACAGACTATGCTGGGCTTATTGTGAGTCTTTTAGAAAATCAAATAAGCTAGTTCT	aagcttcgacaccgagctcgTAGCCTAGGAAACCCAGATCACTTATCTAAAAGTCGTGGTTACCAGTTAACTTCTTTCTTTCTTTACAGACCACACTGCCCACGTTTCAGAGCCCAGAGTTTTCTGTTACAAGGCAACATGAAGACTTTGTGTGGCTACATGACACTCTTATTGAAACAACAGACTATGCTGGGCTTATTGTGAGTCTTTTAGAAAATCAAATAAGCTAGTTCTtgcaggagacgctgcgtctcagtagAAAGGCCTTTGTCTgctttaaggccggtcctagcaatcga	AGACAAAGGCCTTT
ENSG00000089006.17;SNX5;chr20-17956932-17957037-17953995-17954117-17968374-17968457	AAAGTTTGAAAGTG	AACTACTCATTTTTGGAATAATTTTTTAGGGCCAAATGAGTTTGAAACTAATACGCAAAAAATGTATTTCAG	CTGAGATCTGTATCTGTGGACCTGAATGTTGATCCCTCGCTTCAGATTGACATACCTGATGCGCTCAGTGAGAGAGACAAAGTCAAATTTACAGTGCACACAAAG	GTAAGTAACATGCAGTGGTAATACATACAGTGCTAGG	AACTACTCATTTTTGGAATAATTTTTTAGGGCCAAATGAGTTTGAAACTAATACGCAAAAAATGTATTTCAGCTGAGATCTGTATCTGTGGACCTGAATGTTGATCCCTCGCTTCAGATTGACATACCTGATGCGCTCAGTGAGAGAGACAAAGTCAAATTTACAGTGCACACAAAGGTAAGTAACATGCAGTGGTAATACATACAGTGCTAGG	aagcttcgacaccgagctcgAACTACTCATTTTTGGAATAATTTTTTAGGGCCAAATGAGTTTGAAACTAATACGCAAAAAATGTATTTCAGCTGAGATCTGTATCTGTGGACCTGAATGTTGATCCCTCGCTTCAGATTGACATACCTGATGCGCTCAGTGAGAGAGACAAAGTCAAATTTACAGTGCACACAAAGGTAAGTAACATGCAGTGGTAATACATACAGTGCTAGGtgcaggagacgctgcgtctcagtagAAAGTTTGAAAGTGgctttaaggccggtcctagcaatcga	CACTTTCAAACTTT
ENSG00000089006.17;SNX5;chr20-17968374-17968457-17956932-17957037-17968699-17968980	AAAGTTTGAAGGCG	CCGGCGGAGGCGGGGCCGTGGCCGCCCCCGAGAGGCGCCCAGGCGGCGGCGGCGGCGGCCCAGCTTCTTCTTTCCTCGCACAG	CCAGGCGGCCCCTGCTCGAGTCCCGCGTCGCCATGGCCGCGGTTCCCGAGTTGCTGCAGCAGCAGGAGGAGGACCGCAGCAAG	GTGAGGTCCTCCCAGCCTCAGACTCCTGGGCGGGCGGCCCTGCGAGCT	CCGGCGGAGGCGGGGCCGTGGCCGCCCCCGAGAGGCGCCCAGGCGGCGGCGGCGGCGGCCCAGCTTCTTCTTTCCTCGCACAGCCAGGCGGCCCCTGCTCGAGTCCCGCGTCGCCATGGCCGCGGTTCCCGAGTTGCTGCAGCAGCAGGAGGAGGACCGCAGCAAGGTGAGGTCCTCCCAGCCTCAGACTCCTGGGCGGGCGGCCCTGCGAGCT	aagcttcgacaccgagctcgCCGGCGGAGGCGGGGCCGTGGCCGCCCCCGAGAGGCGCCCAGGCGGCGGCGGCGGCGGCCCAGCTTCTTCTTTCCTCGCACAGCCAGGCGGCCCCTGCTCGAGTCCCGCGTCGCCATGGCCGCGGTTCCCGAGTTGCTGCAGCAGCAGGAGGAGGACCGCAGCAAGGTGAGGTCCTCCCAGCCTCAGACTCCTGGGCGGGCGGCCCTGCGAGCTtgcaggagacgctgcgtctcagtagAAAGTTTGAAGGCGgctttaaggccggtcctagcaatcga	CGCCTTCAAACTTT
ENSG00000125851.10;PCSK2;chr20-17260239-17260344-17227039-17227482-17358326-17358440	AAAGTTTGACCACA	CAGCTTTGGTGTCCCTGTCCCTGGGCCAACCCCAGAAGCTAACTATGCCTATGTCTACTTGACTCTCCACAG	CTTCCCTTTGCTGAAGGTCTGTACCACTTTTATCACAATGGCCTTGCAAAGGCCAAGAGAAGACGCAGCCTACACCACAAGCAGCAGCTGGAGAGAGACCCCAGG	GTGAGTTTTCCCCAGAAACCTGCCTCCCAATCTCTGC	CAGCTTTGGTGTCCCTGTCCCTGGGCCAACCCCAGAAGCTAACTATGCCTATGTCTACTTGACTCTCCACAGCTTCCCTTTGCTGAAGGTCTGTACCACTTTTATCACAATGGCCTTGCAAAGGCCAAGAGAAGACGCAGCCTACACCACAAGCAGCAGCTGGAGAGAGACCCCAGGGTGAGTTTTCCCCAGAAACCTGCCTCCCAATCTCTGC	aagcttcgacaccgagctcgCAGCTTTGGTGTCCCTGTCCCTGGGCCAACCCCAGAAGCTAACTATGCCTATGTCTACTTGACTCTCCACAGCTTCCCTTTGCTGAAGGTCTGTACCACTTTTATCACAATGGCCTTGCAAAGGCCAAGAGAAGACGCAGCCTACACCACAAGCAGCAGCTGGAGAGAGACCCCAGGGTGAGTTTTCCCCAGAAACCTGCCTCCCAATCTCTGCtgcaggagacgctgcgtctcagtagAAAGTTTGACCACAgctttaaggccggtcctagcaatcga	TGTGGTCAAACTTT
ENSG00000089177.19;KIF16B;chr20-16335925-16336015-16312334-16312418-16356329-16356452	AAAGTTTGACGGGA	TTAATTTTTAAATTCTTTTGAAAAATTTTAGTGACTTTTGCTTCTTAATGCTTATTCATTTTGGTTTTCCTGGTTAATAG	ATTACTGTCCTAGATGAGACATGGACTGTATTCAGGCGTTACAGTCGTTTTCGAGAAATGCATAAAACATTGAAGTTAAAGTATGCAGAG	GTAAGTTATGAAATTATTATCTCCGATTAAGAGCATTCATTTTAT	TTAATTTTTAAATTCTTTTGAAAAATTTTAGTGACTTTTGCTTCTTAATGCTTATTCATTTTGGTTTTCCTGGTTAATAGATTACTGTCCTAGATGAGACATGGACTGTATTCAGGCGTTACAGTCGTTTTCGAGAAATGCATAAAACATTGAAGTTAAAGTATGCAGAGGTAAGTTATGAAATTATTATCTCCGATTAAGAGCATTCATTTTAT	aagcttcgacaccgagctcgTTAATTTTTAAATTCTTTTGAAAAATTTTAGTGACTTTTGCTTCTTAATGCTTATTCATTTTGGTTTTCCTGGTTAATAGATTACTGTCCTAGATGAGACATGGACTGTATTCAGGCGTTACAGTCGTTTTCGAGAAATGCATAAAACATTGAAGTTAAAGTATGCAGAGGTAAGTTATGAAATTATTATCTCCGATTAAGAGCATTCATTTTATtgcaggagacgctgcgtctcagtagAAAGTTTGACGGGAgctttaaggccggtcctagcaatcga	TCCCGTCAAACTTT
ENSG00000089177.19;KIF16B;chr20-16382097-16382130-16381693-16381747-16404812-16404867	AAAGTTTGAGAATG	TAAGTACCTTACTGCTTTTCTCCTGATATTCCTTCCTATTAAATGCTTTCCTTAATTGATGTCTGTGCTCTCTCTCTCTTTCTCTCTCTCTCTCCACCTCCCTGGCAG	TCTTTTCCCTATAAAAGGACCCATCTGTCTAAG	GTAGAGATTCTCCATTTTTATATACTCATCAGTGCTAAGCTGCATGGAGTAGACGTGCTTATCATTTAGAAGT	TAAGTACCTTACTGCTTTTCTCCTGATATTCCTTCCTATTAAATGCTTTCCTTAATTGATGTCTGTGCTCTCTCTCTCTTTCTCTCTCTCTCTCCACCTCCCTGGCAGTCTTTTCCCTATAAAAGGACCCATCTGTCTAAGGTAGAGATTCTCCATTTTTATATACTCATCAGTGCTAAGCTGCATGGAGTAGACGTGCTTATCATTTAGAAGT	aagcttcgacaccgagctcgTAAGTACCTTACTGCTTTTCTCCTGATATTCCTTCCTATTAAATGCTTTCCTTAATTGATGTCTGTGCTCTCTCTCTCTTTCTCTCTCTCTCTCCACCTCCCTGGCAGTCTTTTCCCTATAAAAGGACCCATCTGTCTAAGGTAGAGATTCTCCATTTTTATATACTCATCAGTGCTAAGCTGCATGGAGTAGACGTGCTTATCATTTAGAAGTtgcaggagacgctgcgtctcagtagAAAGTTTGAGAATGgctttaaggccggtcctagcaatcga	CATTCTCAAACTTT
ENSG00000089177.19;KIF16B;chr20-16526091-16526205-16515547-16515664-16573228-16573433	AAAGTTTGAGCTAC	CATGGAAATTTGGGTCAAATGGCAGTGCTCTTTACATTATCATTATTATTCTAATCATTTCTTTCTAG	ATACCAGAAGGAGGCACTGGGGACTCAGGAAGAGAACGGACCAAGACCTTCACCTATGACTTTTCTTTTTATTCTGCTGATACAAAAAGCCCAGATTACGTTTCACAAGAAATG	GTATATGATATTTTCAAAATATTTATGTTGATT	CATGGAAATTTGGGTCAAATGGCAGTGCTCTTTACATTATCATTATTATTCTAATCATTTCTTTCTAGATACCAGAAGGAGGCACTGGGGACTCAGGAAGAGAACGGACCAAGACCTTCACCTATGACTTTTCTTTTTATTCTGCTGATACAAAAAGCCCAGATTACGTTTCACAAGAAATGGTATATGATATTTTCAAAATATTTATGTTGATT	aagcttcgacaccgagctcgCATGGAAATTTGGGTCAAATGGCAGTGCTCTTTACATTATCATTATTATTCTAATCATTTCTTTCTAGATACCAGAAGGAGGCACTGGGGACTCAGGAAGAGAACGGACCAAGACCTTCACCTATGACTTTTCTTTTTATTCTGCTGATACAAAAAGCCCAGATTACGTTTCACAAGAAATGGTATATGATATTTTCAAAATATTTATGTTGATTtgcaggagacgctgcgtctcagtagAAAGTTTGAGCTACgctttaaggccggtcctagcaatcga	GTAGCTCAAACTTT
ENSG00000089177.19;KIF16B;chr20-16528370-16528440-16526091-16526205-16573228-16573433	AAAGTTTGAGTTCG	TAAAAAGTAAATAAAACAAATGGGTTTAGTTTTGTTTTGTTTTTAATAATCTTTTCTCTTCTAACCACTACTGAATTATTTGTATTGCAG	GGAAAAGGACTTGGAGGCCAAGTTCATTATTCAGATGGAGAAAAGCAAAACGACAATCACAAACTTAAAG	GCAAGTCATGACCTGGCCTTGCTTAAGTTCCAAGAGCCCCATGATTGCTTTACTG	TAAAAAGTAAATAAAACAAATGGGTTTAGTTTTGTTTTGTTTTTAATAATCTTTTCTCTTCTAACCACTACTGAATTATTTGTATTGCAGGGAAAAGGACTTGGAGGCCAAGTTCATTATTCAGATGGAGAAAAGCAAAACGACAATCACAAACTTAAAGGCAAGTCATGACCTGGCCTTGCTTAAGTTCCAAGAGCCCCATGATTGCTTTACTG	aagcttcgacaccgagctcgTAAAAAGTAAATAAAACAAATGGGTTTAGTTTTGTTTTGTTTTTAATAATCTTTTCTCTTCTAACCACTACTGAATTATTTGTATTGCAGGGAAAAGGACTTGGAGGCCAAGTTCATTATTCAGATGGAGAAAAGCAAAACGACAATCACAAACTTAAAGGCAAGTCATGACCTGGCCTTGCTTAAGTTCCAAGAGCCCCATGATTGCTTTACTGtgcaggagacgctgcgtctcagtagAAAGTTTGAGTTCGgctttaaggccggtcctagcaatcga	CGAACTCAAACTTT
ENSG00000101247.18;NDUFAF5;chr20-13793159-13793227-13788588-13788652-13798460-13798500	AAAGTTTGATGTCG	TACCTTTACAAAGCTGAAAATTAAAATGTAATTAACACTTTTACCTTTAGAAATGTCAGCAATTGTTTGTGACTGGATTTGTTTGTTTCAG	CTTCAGTTATTCCATTGCAGGAAACTATTGGAAAGTTTTTCCAAGCTGACATTGCAGAAAATGCTTTG	GTAGGTAGCTTTTTAATACTGTTGGTTTCTAATCTCGTGATGTGTTTTCTCATATT	TACCTTTACAAAGCTGAAAATTAAAATGTAATTAACACTTTTACCTTTAGAAATGTCAGCAATTGTTTGTGACTGGATTTGTTTGTTTCAGCTTCAGTTATTCCATTGCAGGAAACTATTGGAAAGTTTTTCCAAGCTGACATTGCAGAAAATGCTTTGGTAGGTAGCTTTTTAATACTGTTGGTTTCTAATCTCGTGATGTGTTTTCTCATATT	aagcttcgacaccgagctcgTACCTTTACAAAGCTGAAAATTAAAATGTAATTAACACTTTTACCTTTAGAAATGTCAGCAATTGTTTGTGACTGGATTTGTTTGTTTCAGCTTCAGTTATTCCATTGCAGGAAACTATTGGAAAGTTTTTCCAAGCTGACATTGCAGAAAATGCTTTGGTAGGTAGCTTTTTAATACTGTTGGTTTCTAATCTCGTGATGTGTTTTCTCATATTtgcaggagacgctgcgtctcagtagAAAGTTTGATGTCGgctttaaggccggtcctagcaatcga	CGACATCAAACTTT
ENSG00000101247.18;NDUFAF5;chr20-13793179-13793227-13788588-13788652-13798460-13798500	AAAGTTTGCACCAA	AAGCTGAAAATTAAAATGTAATTAACACTTTTACCTTTAGAAATGTCAGCAATTGTTTGTGACTGGATTTGTTTGTTTCAGCTTCAGTTATTCCATTGCAG	GAAACTATTGGAAAGTTTTTCCAAGCTGACATTGCAGAAAATGCTTTG	GTAGGTAGCTTTTTAATACTGTTGGTTTCTAATCTCGTGATGTGTTTTCTCATATTTTATTTCTTT	AAGCTGAAAATTAAAATGTAATTAACACTTTTACCTTTAGAAATGTCAGCAATTGTTTGTGACTGGATTTGTTTGTTTCAGCTTCAGTTATTCCATTGCAGGAAACTATTGGAAAGTTTTTCCAAGCTGACATTGCAGAAAATGCTTTGGTAGGTAGCTTTTTAATACTGTTGGTTTCTAATCTCGTGATGTGTTTTCTCATATTTTATTTCTTT	aagcttcgacaccgagctcgAAGCTGAAAATTAAAATGTAATTAACACTTTTACCTTTAGAAATGTCAGCAATTGTTTGTGACTGGATTTGTTTGTTTCAGCTTCAGTTATTCCATTGCAGGAAACTATTGGAAAGTTTTTCCAAGCTGACATTGCAGAAAATGCTTTGGTAGGTAGCTTTTTAATACTGTTGGTTTCTAATCTCGTGATGTGTTTTCTCATATTTTATTTCTTTtgcaggagacgctgcgtctcagtagAAAGTTTGCACCAAgctttaaggccggtcctagcaatcga	TTGGTGCAAACTTT
ENSG00000101247.18;NDUFAF5;chr20-13794837-13794941-13793159-13793227-13798460-13798500	AAAGTTTGCATGAC	ACAAACAGTGATTGTGTTAGTAATTGAGATTCTACATAAATGTGATTTTGATCTTTCGTTTTCTTAACATTAG	AAAAATTCCTCAGAAACAGAAATACCTACTGTCAGCGTTTTAGCTGATGAAGAATTCCTTCCCTTCAAAGAAAATACATTTGACCTGGTGGTTAGCAGTTTAAG	GTTGGTAATCCACTTTTTAAAAACCATATGTTATAAAC	ACAAACAGTGATTGTGTTAGTAATTGAGATTCTACATAAATGTGATTTTGATCTTTCGTTTTCTTAACATTAGAAAAATTCCTCAGAAACAGAAATACCTACTGTCAGCGTTTTAGCTGATGAAGAATTCCTTCCCTTCAAAGAAAATACATTTGACCTGGTGGTTAGCAGTTTAAGGTTGGTAATCCACTTTTTAAAAACCATATGTTATAAAC	aagcttcgacaccgagctcgACAAACAGTGATTGTGTTAGTAATTGAGATTCTACATAAATGTGATTTTGATCTTTCGTTTTCTTAACATTAGAAAAATTCCTCAGAAACAGAAATACCTACTGTCAGCGTTTTAGCTGATGAAGAATTCCTTCCCTTCAAAGAAAATACATTTGACCTGGTGGTTAGCAGTTTAAGGTTGGTAATCCACTTTTTAAAAACCATATGTTATAAACtgcaggagacgctgcgtctcagtagAAAGTTTGCATGACgctttaaggccggtcctagcaatcga	GTCATGCAAACTTT
ENSG00000089123.16;TASP1;chr20-13623445-13623514-13587249-13587370-13625184-13625252	AAAGTTTGCCCAAA	ATCTAAGTGTCTCCCATACTTCTTTAAGCTTTTGGAAAGTTTGAGAAGTTGTGATTTTGCAATGAATAATCTCTCCCCTTGGTTTCATAG	GCAATTGAAAAGCTGCAGGCCGGTGCTCTTGCAACTGACGCAGTCACTGCAGCACTGGTGGAACTTGAG	GTATTTCTTTTCTCTGTTTTATTTAAAATATTTGTGAGTTTATCTTTATTGTTCT	ATCTAAGTGTCTCCCATACTTCTTTAAGCTTTTGGAAAGTTTGAGAAGTTGTGATTTTGCAATGAATAATCTCTCCCCTTGGTTTCATAGGCAATTGAAAAGCTGCAGGCCGGTGCTCTTGCAACTGACGCAGTCACTGCAGCACTGGTGGAACTTGAGGTATTTCTTTTCTCTGTTTTATTTAAAATATTTGTGAGTTTATCTTTATTGTTCT	aagcttcgacaccgagctcgATCTAAGTGTCTCCCATACTTCTTTAAGCTTTTGGAAAGTTTGAGAAGTTGTGATTTTGCAATGAATAATCTCTCCCCTTGGTTTCATAGGCAATTGAAAAGCTGCAGGCCGGTGCTCTTGCAACTGACGCAGTCACTGCAGCACTGGTGGAACTTGAGGTATTTCTTTTCTCTGTTTTATTTAAAATATTTGTGAGTTTATCTTTATTGTTCTtgcaggagacgctgcgtctcagtagAAAGTTTGCCCAAAgctttaaggccggtcctagcaatcga	TTTGGGCAAACTTT
ENSG00000149346.15;SLX4IP;chr20-10458175-10458231-10435304-10435453-10556230-10556320	AAAGTTTGCCTCAC	ATTGATATTTTACTATTCAGCCCATCTTTTTCCTGTATAATATCCAAATAAAAAGAAATTTTAATATACCTAATTGTAACTTTTTTTTTTCTTAAAG	GTCTGTAGTTACTGTGGAATCAATAAGCCATGGCATCTAAGAAATTTGCTGTTAAA	GTAAGTAATGTTTAATAGCTTTTTAAAAAGAGGCTAATCACTTTCTAATATAACTGAGCTCT	ATTGATATTTTACTATTCAGCCCATCTTTTTCCTGTATAATATCCAAATAAAAAGAAATTTTAATATACCTAATTGTAACTTTTTTTTTTCTTAAAGGTCTGTAGTTACTGTGGAATCAATAAGCCATGGCATCTAAGAAATTTGCTGTTAAAGTAAGTAATGTTTAATAGCTTTTTAAAAAGAGGCTAATCACTTTCTAATATAACTGAGCTCT	aagcttcgacaccgagctcgATTGATATTTTACTATTCAGCCCATCTTTTTCCTGTATAATATCCAAATAAAAAGAAATTTTAATATACCTAATTGTAACTTTTTTTTTTCTTAAAGGTCTGTAGTTACTGTGGAATCAATAAGCCATGGCATCTAAGAAATTTGCTGTTAAAGTAAGTAATGTTTAATAGCTTTTTAAAAAGAGGCTAATCACTTTCTAATATAACTGAGCTCTtgcaggagacgctgcgtctcagtagAAAGTTTGCCTCACgctttaaggccggtcctagcaatcga	GTGAGGCAAACTTT
ENSG00000149346.15;SLX4IP;chr20-10621313-10621414-10601730-10601819-10622658-10628030	AAAGTTTGCGAGTT	TTCAGAGTGTAACTGTTTTCTCTCATGTTCAGCTAATAGATTTCTGGTTGAACCTTTGTTATCTTTTGGAGTAG	ACAGAAAGAGTTCTCCATGGAGTGTCTGATTACTTTGCTGAGTGTGCAGAGAGTTCACTTCCTCCCAGTGCAAAGCTCCGGAGAAATGCTCTGAAAGAAAT	GTAGGTGCAATGTGTTTCCTTTTTCTCATTTTTGCCTGT	TTCAGAGTGTAACTGTTTTCTCTCATGTTCAGCTAATAGATTTCTGGTTGAACCTTTGTTATCTTTTGGAGTAGACAGAAAGAGTTCTCCATGGAGTGTCTGATTACTTTGCTGAGTGTGCAGAGAGTTCACTTCCTCCCAGTGCAAAGCTCCGGAGAAATGCTCTGAAAGAAATGTAGGTGCAATGTGTTTCCTTTTTCTCATTTTTGCCTGT	aagcttcgacaccgagctcgTTCAGAGTGTAACTGTTTTCTCTCATGTTCAGCTAATAGATTTCTGGTTGAACCTTTGTTATCTTTTGGAGTAGACAGAAAGAGTTCTCCATGGAGTGTCTGATTACTTTGCTGAGTGTGCAGAGAGTTCACTTCCTCCCAGTGCAAAGCTCCGGAGAAATGCTCTGAAAGAAATGTAGGTGCAATGTGTTTCCTTTTTCTCATTTTTGCCTGTtgcaggagacgctgcgtctcagtagAAAGTTTGCGAGTTgctttaaggccggtcctagcaatcga	AACTCGCAAACTTT
ENSG00000132639.13;SNAP25;chr20-10284723-10284772-10277684-10277726-10292881-10292999	AAAGTTTGCGTGTA	ATTTTCCATTTATAGGGCTAATTGTCCCCTTACTGATTTCTCTTTCTCTCTTTTCTCTCTCTAACTCCTTTTCAACTTTGCTACCATTATTGGAATGTAG	AGTAAAGATGCTGGTATCAGGACTTTGGTTATGTTGGATGAACAAGGAG	GTAAGTTCAGATTTCTTCAGTAAGAACAATTCCTCTTCTGAATAATGTGCATTTTAAAATTATTT	ATTTTCCATTTATAGGGCTAATTGTCCCCTTACTGATTTCTCTTTCTCTCTTTTCTCTCTCTAACTCCTTTTCAACTTTGCTACCATTATTGGAATGTAGAGTAAAGATGCTGGTATCAGGACTTTGGTTATGTTGGATGAACAAGGAGGTAAGTTCAGATTTCTTCAGTAAGAACAATTCCTCTTCTGAATAATGTGCATTTTAAAATTATTT	aagcttcgacaccgagctcgATTTTCCATTTATAGGGCTAATTGTCCCCTTACTGATTTCTCTTTCTCTCTTTTCTCTCTCTAACTCCTTTTCAACTTTGCTACCATTATTGGAATGTAGAGTAAAGATGCTGGTATCAGGACTTTGGTTATGTTGGATGAACAAGGAGGTAAGTTCAGATTTCTTCAGTAAGAACAATTCCTCTTCTGAATAATGTGCATTTTAAAATTATTTtgcaggagacgctgcgtctcagtagAAAGTTTGCGTGTAgctttaaggccggtcctagcaatcga	TACACGCAAACTTT
ENSG00000286235.1;RP5-967N21.13;chr20-5963273-5963359-5958527-5958726-5967435-5967587	AAAGTTTGCTCATT	ATGAAATGTTTTAACTGAATTTTCCTGAGGTGTGATTATAGTTTATCAAAATCTGAATGTGAATTACTTTTGTTTCATTCAG	TGTCCTGTGCCTGTGTGTCGAGGCAGGTCATTTACTGCTCTCCGCAGCTCTCCTCTCACAGTTACGATGGACTGGCAGTCAATCAA	GTAAGCGATCAGACTGTTACATAAAAGGCAGGCTTTAGATGTCACAC	ATGAAATGTTTTAACTGAATTTTCCTGAGGTGTGATTATAGTTTATCAAAATCTGAATGTGAATTACTTTTGTTTCATTCAGTGTCCTGTGCCTGTGTGTCGAGGCAGGTCATTTACTGCTCTCCGCAGCTCTCCTCTCACAGTTACGATGGACTGGCAGTCAATCAAGTAAGCGATCAGACTGTTACATAAAAGGCAGGCTTTAGATGTCACAC	aagcttcgacaccgagctcgATGAAATGTTTTAACTGAATTTTCCTGAGGTGTGATTATAGTTTATCAAAATCTGAATGTGAATTACTTTTGTTTCATTCAGTGTCCTGTGCCTGTGTGTCGAGGCAGGTCATTTACTGCTCTCCGCAGCTCTCCTCTCACAGTTACGATGGACTGGCAGTCAATCAAGTAAGCGATCAGACTGTTACATAAAAGGCAGGCTTTAGATGTCACACtgcaggagacgctgcgtctcagtagAAAGTTTGCTCATTgctttaaggccggtcctagcaatcga	AATGAGCAAACTTT
ENSG00000125772.14;GPCPD1;chr20-5567796-5567842-5567482-5567560-5570146-5570239	AAAGTTTGCTGGAT	ATATTGATTTCTAGTCACGTAGTATGGATAAGTATCAAAGAAAATGTATAGACAGCATAACAGGAAGTAGGGGAGATGACTGACTTCTGGTTCTATCCTCAG	CTGTCTTCAGCGCTACAGCTTTCTGCCAGCTGCATTTTCCTTCCAG	GTATTCTACACTGCAATAAAAATGAAAGCCAGAATATAAGGGCTGGGAGGTGGTGTTAGGTTAGAAG	ATATTGATTTCTAGTCACGTAGTATGGATAAGTATCAAAGAAAATGTATAGACAGCATAACAGGAAGTAGGGGAGATGACTGACTTCTGGTTCTATCCTCAGCTGTCTTCAGCGCTACAGCTTTCTGCCAGCTGCATTTTCCTTCCAGGTATTCTACACTGCAATAAAAATGAAAGCCAGAATATAAGGGCTGGGAGGTGGTGTTAGGTTAGAAG	aagcttcgacaccgagctcgATATTGATTTCTAGTCACGTAGTATGGATAAGTATCAAAGAAAATGTATAGACAGCATAACAGGAAGTAGGGGAGATGACTGACTTCTGGTTCTATCCTCAGCTGTCTTCAGCGCTACAGCTTTCTGCCAGCTGCATTTTCCTTCCAGGTATTCTACACTGCAATAAAAATGAAAGCCAGAATATAAGGGCTGGGAGGTGGTGTTAGGTTAGAAGtgcaggagacgctgcgtctcagtagAAAGTTTGCTGGATgctttaaggccggtcctagcaatcga	ATCCAGCAAACTTT
ENSG00000125772.14;GPCPD1;chr20-5586193-5586269-5584280-5584322-5593326-5593411	AAAGTTTGCTTGGA	AGATTTAGGCCACAAACATCTAATGGAGTCATGGGTAGAAAATAAGATATAAGAAATTATTGCAGACGTTTAACTTTTAAATTGCAG	ACTATCGGTGGTCCATGTCAAGTGATAGTTCACAAGTGGGAGACTCATCTACAACCACGATCAATAACCCCTTTAG	GTATGGGCATTAACTGCATCTGTTTGAGGCATATGCATAAAGTTACTAATAT	AGATTTAGGCCACAAACATCTAATGGAGTCATGGGTAGAAAATAAGATATAAGAAATTATTGCAGACGTTTAACTTTTAAATTGCAGACTATCGGTGGTCCATGTCAAGTGATAGTTCACAAGTGGGAGACTCATCTACAACCACGATCAATAACCCCTTTAGGTATGGGCATTAACTGCATCTGTTTGAGGCATATGCATAAAGTTACTAATAT	aagcttcgacaccgagctcgAGATTTAGGCCACAAACATCTAATGGAGTCATGGGTAGAAAATAAGATATAAGAAATTATTGCAGACGTTTAACTTTTAAATTGCAGACTATCGGTGGTCCATGTCAAGTGATAGTTCACAAGTGGGAGACTCATCTACAACCACGATCAATAACCCCTTTAGGTATGGGCATTAACTGCATCTGTTTGAGGCATATGCATAAAGTTACTAATATtgcaggagacgctgcgtctcagtagAAAGTTTGCTTGGAgctttaaggccggtcctagcaatcga	TCCAAGCAAACTTT
[truncated: 45,909 more rows]

## Sheet: Suppl. Tab. S3
StrippedName	DepMap_ID	CCLE_Name	primary_disease	Subtype	Disease Subtype	Disease Sub-subtype	lineage	sex	age	Cellosaurus_NCIt_disease	Cellosaurus_NCIt_id	Cellosaurus_issues	Transfection Reagent
[truncated: 47 more rows]

[truncated: 7 more sheets: Suppl. Tab. S4, Suppl. Tab. S5, Suppl. Tab. S6, Suppl. Tab. S7, Suppl. Tab. S8, Suppl. Tab. S9, Suppl. Tab. S10]
